# Supplementary material for: Defining the Core Proteome of the Chloroplast Envelope Membranes
Source: Front Plant Sci. 2013 Feb 6;4:11. doi: 10.3389/fpls.2013.00011 (PMC3565376; doi:10.3389/fpls.2013.00011)
Supplement: Supplementary Tables S15–S57 — Raw data measured by nLC-MALDI MS/MS. Each excel sheet is grouped in two levels. The first level contains information for each identified accession ID. The first column gives the accession (UniProtKB, IMGAG, or EST-library by Franssen et al., 2012), the second column the coverage, the third column the number of peptide spectrum matches (#PSMs), the fourth column the number of peptides, the fifth column the number of amino acids (#AAs), the sixth column the molecular weight (MW in kDa), the seventh column the isoelectric point (pI), the eighth column the score, and the ninth column the description. The second level contains all peptide information for each accession ID. The second column gives the confidence icon (Low; Medium; High), the third column the peptide sequence, the fourth column the protein accessions, the fifth column the number of proteins, the sixth column the number of protein groups, the seventh column the activation type (Collision Induced Dissociation, CID), the eighth column the modifications, the ninth column the ion score, the 10th column the expectation value (exp. value), the 11th column the delta score (Δscore), the 12th column the rank, the 13th column the identity High, the 14th column the homology threshold, the 15th column the charge, the 16th column the mass to charge ratio in daltons (m/z), the 18th column the delta mass (ΔM, difference between the theoretical mass of the peptide and the experimental mass of the precursor ion), the 19th column the matched ions, and the 20th column the spectrum file. [file 38279_Schleiff_DataSheet10.ZIP › Table S56.xls]

## Sheet: Sheet1
Accession	Coverage	# PSMs	# Peptides	# AAs	MW [kDa]	calc. pI	Score	Description
Q9LKR1	31.72	40	40	1469	158.581	4.4624	1650.69	Chloroplast protein import component Toc159 OS=Pisum sativum PE=2 SV=1 - [Q9LKR1_PEA]
	Confidence Icon	Sequence	Protein Accessions	# Proteins	# Protein Groups	Activation Type	Modifications	IonScore	Exp Value	Δ Score	Rank	Identity High	Homology Threshold	Charge	m/z [Da]	ΔM [ppm]	Ions Matched	Spectrum File
	High	AASGAGGEDGGGITLTAQDGSR	Q9LKR1	3	1	CID		227.33	3.98702e-20	0.867841	1	53		1	1947.87	-15.3867	20/213	pps_pisum_OE_trypsin_rep3.mgf
	High	TSFSAYGPATTSVTEIVGMVDGVEIR	Q9LKR1	3	1	CID		166.26	5.99347e-14	0.831325	1	54		1	2687.27	-20.6192	18/248	pps_pisum_OE_trypsin_rep3.mgf
	High	DKQDFSIHLDSSVAAK	Q9LKR1	3	1	CID		154.92	8.50475e-13	0.735484	1	54		1	1760.88	-0.528877	14/174	pps_pisum_OE_trypsin_rep3.mgf
	High	GDLALGANFQSQISLGR	Q9LKR1	3	1	CID		147.49	4.33011e-12	0.489796	1	53		1	1746.94	14.2447	15/173	pps_pisum_OE_trypsin_rep3.mgf
	High	EADFPVGQDQSSLSLSLVQWR	Q9LKR1	3	1	CID		142.15	1.58169e-11	0.591549	1	54		1	2362.14	-13.4437	15/221	pps_pisum_OE_trypsin_rep3.mgf
	High	SHIVQQAIGQAVGDLR	Q9LKR1	3	1	CID		137.54	4.01695e-11	0.797101	1	53		1	1691.95	15.6355	14/170	pps_pisum_OE_trypsin_rep3.mgf
	High	SQNDSAYGANVEVR	Q9LKR1	3	1	CID		135.18	6.62541e-11	0.82963	1	53	43	1	1509.7	6.08751	13/152	pps_pisum_OE_trypsin_rep3.mgf
	High	AGLNNKLSGQINVR	Q9LKR1	3	1	CID		129.65	2.12173e-10	0.607692	1	52		1	1483.85	7.87057	13/130	pps_pisum_OE_trypsin_rep3.mgf
	High	LGFTTEESIAAQVLYR	Q9LKR1	3	1	CID		117.82	4.21936e-09	0.762712	1	54	47	1	1797.97	16.2232	13/144	pps_pisum_OE_trypsin_rep3.mgf
	High	TSSSDQLQIALIAILPVAK	Q9LKR1	3	1	CID		100.09	1.97788e-07	0.73	1	53	45	1	1968.14	1.22182	13/192	pps_pisum_OE_trypsin_rep3.mgf
	High	SSAFEQSYNRK	Q9LKR1	3	1	CID		96.16	5.29794e-07	0.604167	1	53		1	1316.63	5.47512	10/106	pps_pisum_OE_trypsin_rep3.mgf
	High	SSAFEQSYNR	Q9LKR1	3	1	CID		91.31	1.32153e-06	0.692308	1	52	45	1	1188.53	5.11446	9/95	pps_pisum_OE_trypsin_rep3.mgf
	High	LEAEGRDDFAFSLNILVLGK	Q9LKR1	3	1	CID		89.39	3.00906e-06	0.674157	1	54	46	1	2207.18	2.61283	15/208	pps_pisum_OE_trypsin_rep3.mgf
	High	ILSEATNISKTQEAADNRR	Q9LKR1	3	1	CID		88.56	3.49773e-06	0.516854	1	53		1	2117.05	-20.3733	13/197	pps_pisum_OE_trypsin_rep3.mgf
	High	TSFSAYGPATTSVTEIVGMVDGVEIRVFDTPGLK	Q9LKR1	3	1	CID		85.85	6.13885e-06	0.790698	1	53	35	1	3544.68	-30.4545	14/342	pps_pisum_OE_trypsin_rep3.mgf
	High	KAYLEEYDYR	Q9LKR1;B9NAG8	5	2	CID		83.79	1.04148e-05	0.440476	1	53		1	1349.66	20.2411	9/98	pps_pisum_OE_trypsin_rep3.mgf
	High	NVIVTLTHAASAPPDGPSGSPLSYDVFVAQR	Q9LKR1	2	1	CID		82.21	1.42728e-05	0.768293	1	53	36	1	3166.47	-44.9693	17/346	pps_pisum_OE_trypsin_rep3.mgf
	High	TAAGVSVTFLGENVSTGVKLEDQIALGKR	Q9LKR1	3	1	CID		81.92	1.68281e-05	0.609756	1	54		1	2960.55	-19.7047	16/305	pps_pisum_OE_trypsin_rep3.mgf
	High	APPLPYLLSWLLQSR	Q9LKR1	3	1	CID		74.08	7.74666e-05	0.635135	1	52	44	1	1754.02	14.2366	21/127	pps_pisum_OE_trypsin_rep3.mgf
	High	QLAYIVRGETK	Q9LKR1	3	1	CID		73.49	0.000100427	0.575342	1	53		1	1277.72	1.9869	9/103	pps_pisum_OE_trypsin_rep3.mgf
	High	LVLVGSTGTVR	Q9LKR1	3	1	CID		70.31	0.000156263	0.657143	1	52	40	1	1101.68	16.2977	8/88	pps_pisum_OE_trypsin_rep3.mgf
	High	KSPPDIVLYVDRLDLQTR	Q9LKR1	3	1	CID		62.06	0.00170022	0.645161	1	54	37	1	2128.13	-23.5753	13/201	pps_pisum_OE_trypsin_rep3.mgf
	High	SRAPPLPYLLSWLLQSR	Q9LKR1	3	1	CID		59.88	0.00216788	0.583333	1	53	41	1	1997.15	8.85442	17/189	pps_pisum_OE_trypsin_rep3.mgf
	High	DDFAFSLNILVLGK	Q9LKR1	3	1	CID		58.99	0.00288681	0.694915	1	53	34	1	1551.85	8.02988	9/134	pps_pisum_OE_trypsin_rep3.mgf
	High	EKEEESFDQESPRPIAK	Q9LKR1	1	1	CID		57.66	0.00394133	0.706897	1	53	33	1	2018.92	-24.8853	9/184	pps_pisum_OE_trypsin_rep3.mgf
	High	AYLEEYDYR	Q9LKR1;B9NAG8	5	2	CID		56.94	0.00432279	0.561404	1	53	40	1	1221.57	26.3277	7/72	pps_pisum_OE_trypsin_rep3.mgf
	High	SVTSALGPTIWR	Q9LKR1	3	1	CID		56.6	0.00489315	0.491228	1	53	44	1	1287.73	20.2232	8/107	pps_pisum_OE_trypsin_rep3.mgf
	Medium	KQWREELKR	Q9LKR1	5	1	CID		51.39	0.0155949	0.313725	1	53		1	1272.72	5.34971	8/85	pps_pisum_OE_trypsin_rep3.mgf
	Medium	VVEVEDESHVGNTVEGEAR	Q9LKR1	1	1	CID		51.02	0.01751	0.705882	1	53	30	1	2054.95	-7.30566	12/188	pps_pisum_OE_trypsin_rep3.mgf
	Medium	NKTAAGVSVTFLGENVSTGVKLEDQIALGKR	Q9LKR1	3	1	CID		50.58	0.0224481	0.666667	1	54	32	1	3202.63	-36.1476	12/349	pps_pisum_OE_trypsin_rep3.mgf
	Low	LEDQIALGKR	Q9LKR1;B9T0W6	6	2	CID		43.39	0.0908954	0.0465116	1	52		1	1142.66	5.92511	8/93	pps_pisum_OE_trypsin_rep3.mgf
	Low	LSGQINVR	Q9LKR1	3	1	CID		41.32	0.15348		5	53		1	886.529	21.2387	5/70	pps_pisum_OE_trypsin_rep3.mgf
	Low	KAYLEEYDYRVK	Q9LKR1;B9NAG8	5	2	CID		39.2	0.309956	0.435897	1	54	36	1	1576.79	-7.43365	13/120	pps_pisum_OE_trypsin_rep3.mgf
	Low	AYLEEYDYRVK	Q9LKR1;B9NAG8	5	2	CID		36.35	0.559384	0.5	1	53	32	1	1448.7	-2.93455	12/94	pps_pisum_OE_trypsin_rep3.mgf
	Low	SPPDIVLYVDRLDLQTR	Q9LKR1	3	1	CID		33.68	1.11532	0.235294	1	54	40	1	2000.08	1.03794	17/171	pps_pisum_OE_trypsin_rep3.mgf
	Low	VEDDTRFDNGAEGEAESNVDR	Q9LKR1	1	1	CID		28.48	1.32079	0.178571	1	49	37	1	2324.92	-29.5887	5/227	pps_pisum_OE_trypsin_rep3.mgf
	Low	QWREELKR	Q9LKR1	5	1	CID		27.99	3.93785	0	1	53	39	1	1144.62	0.418225	12/75	pps_pisum_OE_trypsin_rep3.mgf
	Low	TQEAADNRR	Q9LKR1	3	1	CID		26.47	5.27154		4	53	40	1	1060.53	16.9528	4/91	pps_pisum_OE_trypsin_rep3.mgf
	Low	VVEGGIESR	Q9LKR1	1	1	CID		23.9	11.0661		5	54	41	1	945.518	18.8031	6/75	pps_pisum_OE_trypsin_rep3.mgf
	Low	VFDTPGLK	Q9LKR1	3	1	CID		21.84	15.2383	0.409091	1	53	27	1	876.515	37.2244	7/62	pps_pisum_OE_trypsin_rep3.mgf
Q43715	59.46	41	36	809	88.2144	7.40088	1559.43	Protein TOC75, chloroplastic OS=Pisum sativum GN=TOC75 PE=1 SV=1 - [TOC75_PEA]
	Confidence Icon	Sequence	Protein Accessions	# Proteins	# Protein Groups	Activation Type	Modifications	IonScore	Exp Value	Δ Score	Rank	Identity High	Homology Threshold	Charge	m/z [Da]	ΔM [ppm]	Ions Matched	Spectrum File
	High	VQSWYHEEGYAcAQVVNFGNLNTR	Q43715	1	1	CID	C12(Carbamidomethyl)	222.37	1.17728e-19	0.900901	1	53		1	2842.22	-28.5957	21/269	pps_pisum_OE_trypsin_rep3.mgf
	High	LSIQYLDKLGNVVEGNTEGPVVQR	Q43715	1	1	CID		177.91	4.00985e-15	0.848315	1	53		1	2628.3	-36.1721	19/262	pps_pisum_OE_trypsin_rep3.mgf
	High	VLPNGAISADGPPTTLSGTGIDR	Q43715	1	1	CID		177.58	4.38786e-15	0.898876	1	54	41	1	2209.1	-22.4623	18/243	pps_pisum_OE_trypsin_rep3.mgf
	High	AEYAVDHNSGTGAVFFR	Q43715;D7SKB5	3	2	CID		158.34	3.52823e-13	0.886076	1	53	40	1	1840.85	-5.62853	15/170	pps_pisum_OE_trypsin_rep3.mgf
	High	TNADGSLGLTISFAESMWER	Q43715	1	1	CID		156.74	4.84914e-13	0.834395	1	53		1	2185.01	-7.69851	16/225	pps_pisum_OE_trypsin_rep3.mgf
	High	LGNVVEGNTEGPVVQR	Q43715	1	1	CID		154.61	8.07267e-13	0.806452	1	53		1	1667.87	-2.94465	14/160	pps_pisum_OE_trypsin_rep3.mgf
	High	SEDWDSHELPADITVLLGR	Q43715	1	1	CID		151.06	1.861e-12	0.821192	1	53		1	2153	-23.1497	15/175	pps_pisum_OE_trypsin_rep3.mgf
	High	NMFQVDQGLGVGSNFPFFNR	Q43715	1	1	CID		118.92	3.11799e-09	0.773109	1	53	46	1	2274.04	-14.5883	16/211	pps_pisum_OE_trypsin_rep3.mgf
	High	AGVKANITENFSR	Q43715	1	1	CID		110.09	2.62778e-08	0.745455	1	54	47	1	1406.75	5.88805	12/123	pps_pisum_OE_trypsin_rep3.mgf
	High	KLSPVFTGGPGVDEVPSIWVDR	Q43715	1	1	CID		106.82	5.16326e-08	0.71028	1	53		1	2355.17	-27.7873	13/247	pps_pisum_OE_trypsin_rep3.mgf
	High	DESNHIcSNGQR	Q43715	1	1	CID	C7(Carbamidomethyl)	100.57	9.95659e-08	0.673267	1	50		1	1416.6	2.53051	10/122	pps_pisum_OE_trypsin_rep3.mgf
	High	GGRPTLASLQPGGTITFEHR	Q43715	1	1	CID		92.45	1.46269e-06	0.706522	1	54	45	1	2095.07	-16.6642	13/214	pps_pisum_OE_trypsin_rep3.mgf
	High	MGQGSSYGAGMK	Q43715	1	1	CID		87.48	1.84821e-06	0.609195	1	50		1	1173.5	-0.9129	10/114	pps_pisum_OE_trypsin_rep3.mgf
	High	MEYAHPYLDGVDNPR	Q43715	1	1	CID		84.47	7.02238e-06	0.738095	1	52	39	1	1776.78	-12.9793	11/139	pps_pisum_OE_trypsin_rep3.mgf
	High	EVVcEVVEGDITK	Q43715	1	1	CID	C4(Carbamidomethyl)	81.75	1.61027e-05	0.536585	1	53		1	1476.72	-5.1569	9/119	pps_pisum_OE_trypsin_rep3.mgf
	High	FVNGTIVGSR	Q43715	1	1	CID		81.59	1.48345e-05	0.621951	1	53		1	1049.6	28.1332	8/95	pps_pisum_OE_trypsin_rep3.mgf
	High	SAEVSTEWSIVPGR	Q43715;D7LN45;B9GYS5	12	3	CID		80.32	2.40876e-05	0.2	1	54		1	1517.77	7.69237	11/125	pps_pisum_OE_trypsin_rep3.mgf
	High	ANITENFSR	Q43715	1	1	CID		70.06	0.000203114	0.471429	1	53		1	1051.53	16.8884	7/87	pps_pisum_OE_trypsin_rep3.mgf
	High	MAFLQANITR	Q43715;D7LN45;B9GYS5	20	3	CID		69.89	0.000238833	0.3	1	53		1	1164.64	14.7245	14/83	pps_pisum_OE_trypsin_rep3.mgf
	High	GYNMGEIGAAR	Q43715	1	1	CID		69.62	0.000196055	0.642857	1	52	41	1	1138.55	18.5852	9/101	pps_pisum_OE_trypsin_rep3.mgf
	High	NILELAAEIRIPIK	Q43715	1	1	CID		57.78	0.00286792	0.431034	1	52		1	1592.99	8.22901	12/144	pps_pisum_OE_trypsin_rep3.mgf
	High	GNPTVVYR	Q43715	1	1	CID		54.47	0.00956687	0.574074	1	54	39	1	905.5	17.9003	6/72	pps_pisum_OE_trypsin_rep3.mgf
	Low	NINSLALFSNIEVNPRPDEMNEGSIIVEIK	Q43715	1	1	CID		46.74	0.0504625	0.595745	1	53	34	1	3355.62	-30.3266	22/340	pps_pisum_OE_trypsin_rep3.mgf
	Low	mAFLQANITR	Q43715;D7LN45;B9GYS5	20	3	CID	M1(Oxidation)	43.12	0.103349	0.395349	1	53	41	1	1180.61	-5.22298	7/83	pps_pisum_OE_trypsin_rep3.mgf
	Low	ISSARPcLLPTSVHEEIKDMLAEQGR	Q43715	1	1	CID	C7(Carbamidomethyl)	40.12	0.247603	0.625	1	54	30	1	2937.37	-41.8181	9/287	pps_pisum_OE_trypsin_rep3.mgf
	Low	DVKGNPTVVYRR	Q43715	1	1	CID		38.92	0.30774	0.282051	1	53	42	1	1403.76	-9.35435	6/123	pps_pisum_OE_trypsin_rep3.mgf
	Low	GNPTVVYRR	Q43715	1	1	CID		37.68	0.420677	0.394737	1	53	37	1	1061.6	14.8937	11/83	pps_pisum_OE_trypsin_rep3.mgf
	Low	ISDILFFDR	Q43715	1	1	CID		34.96	0.584754	0.342857	1	52	37	1	1125.63	32.8649	10/77	pps_pisum_OE_trypsin_rep3.mgf
	Low	NmFQVDQGLGVGSNFPFFNR	Q43715	1	1	CID	M2(Oxidation)	34.57	0.752764	0.485714	1	53	32	1	2290.01	-25.239	6/211	pps_pisum_OE_trypsin_rep3.mgf
	Low	mGQGSSYGAGMK	Q43715	1	1	CID	M1(Oxidation)	34.28	0.373157	0.617647	1	49	27	1	1189.5	-0.316597	6/114	pps_pisum_OE_trypsin_rep3.mgf
	Low	RMGQGSSYGAGMK	Q43715	1	1	CID		33.14	0.818488	0.30303	1	52	37	1	1329.6	0.0817612	14/128	pps_pisum_OE_trypsin_rep3.mgf
	Low	FTYGLVMEEIITR	Q43715	1	1	CID		31.94	2.40607		2	55		1	1571.82	6.72488	10/117	pps_pisum_OE_trypsin_rep3.mgf
	Low	ELPKQLLPGHTFNIEAGKQALR	Q43715	1	1	CID		26.46	6.84462	0.346154	1	54	30	1	2460.31	-24.9039	6/239	pps_pisum_OE_trypsin_rep3.mgf
	Low	SPPPVLVLHGHYGGcVGDLPSYDAFTLGGPYSVR	Q43715	1	1	CID	C15(Carbamidomethyl)	25.11	5.62959	0.32	1	52	31	1	3584.51	-71.5957	7/328	pps_pisum_OE_trypsin_rep3.mgf
	Low	NLQGLNR	Q43715;D7LN45	5	2	CID		21.91	11.7403	0.0454545	1	52	34	1	814.489	44.6579	6/68	pps_pisum_OE_trypsin_rep3.mgf
	Low	VScFNSR	Q43715	1	1	CID	C3(Carbamidomethyl)	21.49	8.75513	0.142857	1	50	32	1	869.423	33.7721	10/61	pps_pisum_OE_trypsin_rep3.mgf
	Low	GYNmGEIGAAR	Q43715	1	1	CID	M4(Oxidation)	20.23	20.5726		3	53	35	1	1154.53	5.27862	7/101	pps_pisum_OE_trypsin_rep3.mgf
	Low	IEFFRR	Q43715	1	1	CID		16.63	27.9648		10	51	34	1	867.495	12.794	6/46	pps_pisum_OE_trypsin_rep3.mgf
	Low	DVKGNPTVVYR	Q43715	1	1	CID		14.21	103.212		6	54	32	1	1247.67	-5.77982	5/112	pps_pisum_OE_trypsin_rep3.mgf
	Low	DRVQSWYHEEGYAcAQVVNFGNLNTR	Q43715	1	1	CID	C14(Carbamidomethyl)	13.61	88.4677		2	53	27	1	3113.34	-27.1558	4/297	pps_pisum_OE_trypsin_rep3.mgf
	Low	NINSLALFSNIEVNPRPDEmNEGSIIVEIK	Q43715	1	1	CID	M20(Oxidation)	10.77	202.104		6	53	26	1	3371.61	-30.0076	9/340	pps_pisum_OE_trypsin_rep3.mgf
Q41009	56.45	16	13	310	34.1361	7.32764	650.906	Translocase of chloroplast 34 OS=Pisum sativum GN=TOC34 PE=1 SV=1 - [TOC34_PEA]
	Confidence Icon	Sequence	Protein Accessions	# Proteins	# Protein Groups	Activation Type	Modifications	IonScore	Exp Value	Δ Score	Rank	Identity High	Homology Threshold	Charge	m/z [Da]	ΔM [ppm]	Ions Matched	Spectrum File
	High	LLELLGNLKQEDVNSLTILVMGK	Q41009	1	1	CID		177.1	4.28956e-15	0.694915	1	53		1	2540.43	-4.34422	19/242	pps_pisum_OE_trypsin_rep3.mgf
	High	LLELLGNLKQEDVNSLTILVmGK	Q41009	1	1	CID	M21(Oxidation)	151.6	1.60937e-12	0.684211	1	53		1	2556.42	-5.31672	17/242	pps_pisum_OE_trypsin_rep3.mgf
	High	AIVALTHAQFSPPDGLPYDEFFSKR	Q41009	1	1	CID		137.73	4.06898e-11	0.855072	1	53	40	1	2806.3	-41.8741	28/260	pps_pisum_OE_trypsin_rep3.mgf
	High	VLPNGIAWIPHLVQTITEVALNK	Q41009	1	1	CID		123.38	1.03462e-09	0.536585	1	53		1	2526.42	-11.4278	25/225	pps_pisum_OE_trypsin_rep3.mgf
	High	DIATETKPAWETR	Q41009	1	1	CID		122.69	1.34131e-09	0.747967	1	53		1	1517.84	49.7938	12/131	pps_pisum_OE_trypsin_rep3.mgf
	High	SSTVNSIIGER	Q41009;A5BU26	12	2	CID		83.2	1.13787e-05	0.0240964	1	53		1	1162.63	17.812	9/111	pps_pisum_OE_trypsin_rep3.mgf
	High	EWSGINTFAPATQTK	Q41009	5	1	CID		76.24	5.4274e-05	0.644737	1	53	43	1	1650.81	-2.29057	10/157	pps_pisum_OE_trypsin_rep3.mgf
	High	DIATETKPAWETR	Q41009	1	1	CID		64.21	0.000983545		2	54		1	1517.77	7.69237	12/131	pps_pisum_OE_trypsin_rep3.mgf
	High	RDIATETKPAWETR	Q41009	1	1	CID		59.8	0.00262484	0.6	1	53	39	1	1673.84	-10.6589	8/153	pps_pisum_OE_trypsin_rep3.mgf
	High	NLIDGPNPNQR	Q41009	1	1	CID		57	0.00465604	0.385965	1	53		1	1237.63	-2.36848	7/107	pps_pisum_OE_trypsin_rep3.mgf
	Low	DAQASDIPVVLIENSGR	Q41009	1	1	CID		37.26	0.487166	0.459459	1	54	34	1	1783.93	4.74534	15/186	pps_pisum_OE_trypsin_rep3.mgf
	Low	SEALLQVVR	Q41009	1	1	CID		35.12	0.511063		2	52		1	1014.62	24.471	8/79	pps_pisum_OE_trypsin_rep3.mgf
	Low	RSEALLQVVR	Q41009	1	1	CID		33.41	0.787051	0.030303	1	52	45	1	1170.7	4.44922	9/99	pps_pisum_OE_trypsin_rep3.mgf
	Low	AITDSFGK	Q41009;A5BU26	10	2	CID		29.61	1.85716	0.1	1	52	41	1	838.431	0.785646	6/63	pps_pisum_OE_trypsin_rep3.mgf
	Low	VVSISPFQSEGPRPVMVSR	Q41009	2	1	CID		16.1	96.4394		2	55	29	1	2072.05	-23.9282	8/197	pps_pisum_OE_trypsin_rep3.mgf
	Low	VVSISPFQSEGPRPVmVSR	Q41009	2	1	CID	M16(Oxidation)	15.96	67.2418		6	54	35	1	2088.05	-18.8914	9/197	pps_pisum_OE_trypsin_rep3.mgf
O49929	49.3	10	9	213	23.3679	9.08545	465.313	Pore protein of 24 kD (OEP24) OS=Pisum sativum PE=2 SV=1 - [O49929_PEA]
	Confidence Icon	Sequence	Protein Accessions	# Proteins	# Protein Groups	Activation Type	Modifications	IonScore	Exp Value	Δ Score	Rank	Identity High	Homology Threshold	Charge	m/z [Da]	ΔM [ppm]	Ions Matched	Spectrum File
	High	GKYDLDHNSSGAATVAFNAGDVK	O49929	1	1	CID		164.34	1.18887e-13	0.829268	1	55		1	2337.05	-27.2206	30/254	pps_pisum_OE_trypsin_rep3.mgf
	High	AALKGKYDLDHNSSGAATVAFNAGDVKLR	O49929	1	1	CID		159.06	3.00977e-13	0.849057	1	53	46	1	2989.44	-34.9735	19/312	pps_pisum_OE_trypsin_rep3.mgf
	High	AALKGKYDLDHNSSGAATVAFNAGDVK	O49929	1	1	CID		137.22	4.6824e-11	0.839416	1	53	43	1	2720.29	-26.2697	26/290	pps_pisum_OE_trypsin_rep3.mgf
	High	VYGDDSLKASYQTSSK	O49929	1	1	CID		91.67	1.54153e-06	0.728261	1	53	42	1	1748.8	-16.6422	22/159	pps_pisum_OE_trypsin_rep3.mgf
	High	VAEKPLNLAYIHSK	O49929	1	1	CID		68.98	0.000278805	0.623188	1	53	42	1	1582.87	-14.1586	17/145	pps_pisum_OE_trypsin_rep3.mgf
	Medium	NSPSLTGLVLAVEKPGSFSVDYNVPKKDFR	O49929	1	1	CID		50.14	0.0236115	0.68	1	53	32	1	3264.56	-50.1603	7/344	pps_pisum_OE_trypsin_rep3.mgf
	Low	LKYSYNHK	O49929	1	1	CID		41.17	0.146825	0.317073	1	52	42	1	1052.56	3.45702	5/72	pps_pisum_OE_trypsin_rep3.mgf
	Low	GKYDLDHNSSGAATVAFNAGDVKLR	O49929	1	1	CID		39.99	0.251012	0.525	1	53	34	1	2606.24	-22.5502	11/276	pps_pisum_OE_trypsin_rep3.mgf
	Low	FQFMNTVR	O49929	1	1	CID		24.57	6.52578	0.08	1	52	36	1	1042.53	18.3099	7/70	pps_pisum_OE_trypsin_rep3.mgf
	Low	FQFmNTVR	O49929	1	1	CID	M4(Oxidation)	21.09	15.9618	0.142857	1	53	31	1	1058.53	17.0744	6/70	pps_pisum_OE_trypsin_rep3.mgf
Q9MUK5	24.96	11	11	593	64.4575	8.47021	443.177	Toc64 OS=Pisum sativum GN=toc64 PE=1 SV=1 - [Q9MUK5_PEA]
	Confidence Icon	Sequence	Protein Accessions	# Proteins	# Protein Groups	Activation Type	Modifications	IonScore	Exp Value	Δ Score	Rank	Identity High	Homology Threshold	Charge	m/z [Da]	ΔM [ppm]	Ions Matched	Spectrum File
	High	EAIDDFKYALVLEPTNKR	Q9MUK5	1	1	CID		141.19	1.97012e-11	0.276596	1	54		1	2122.07	-21.5314	14/189	pps_pisum_OE_trypsin_rep3.mgf
	High	AIGFYTEAIKLcGNNATYYSNR	Q9MUK5	1	1	CID	C12(Carbamidomethyl)	100.86	1.9494e-07	0.821782	1	53	36	1	2526.15	-23.6943	12/222	pps_pisum_OE_trypsin_rep3.mgf
	High	ALSLLSIASISGccQVTVPLGFFDKNPVSVSLIAR	Q9MUK5	1	1	CID	C13(Carbamidomethyl), C14(Carbamidomethyl)	88.59	3.17494e-06	0.775281	1	53	38	1	3719.86	-32.6971	15/372	pps_pisum_OE_trypsin_rep3.mgf
	High	SVVSKEQSAEISKEK	Q9MUK5	1	1	CID		84.15	1.03236e-05	0.666667	1	54	45	1	1648.84	-23.2171	16/159	pps_pisum_OE_trypsin_rep3.mgf
	High	LcGNNATYYSNR	Q9MUK5	1	1	CID	C2(Carbamidomethyl)	76.12	4.68051e-05	0.644737	1	52	44	1	1432.62	-2.59335	9/112	pps_pisum_OE_trypsin_rep3.mgf
	High	QIIIADDcFQHLNVPLDR	Q9MUK5	1	1	CID	C8(Carbamidomethyl)	76.03	6.17949e-05	0.75	1	53	36	1	2167.04	-26.0495	20/193	pps_pisum_OE_trypsin_rep3.mgf
	High	GNQAYKDKQWQK	Q9MUK5	1	1	CID		69.7	0.000275311	0.4	1	54		1	1493.73	-10.3775	9/113	pps_pisum_OE_trypsin_rep3.mgf
	High	EKGNQAYKDKQWQK	Q9MUK5	1	1	CID		67.66	0.000417289	0.573529	1	53	45	1	1750.85	-18.4317	14/149	pps_pisum_OE_trypsin_rep3.mgf
	High	EFLSHDYQSR	Q9MUK5	1	1	CID		65.92	0.000468272	0.727273	1	52	34	1	1281.59	6.1866	9/93	pps_pisum_OE_trypsin_rep3.mgf
	Low	LGGKEFLSHDYQSR	Q9MUK5	1	1	CID		35.88	0.590343	0.527778	1	53	31	1	1636.81	-1.55326	8/141	pps_pisum_OE_trypsin_rep3.mgf
	Low	VGHILLQAPFVMQR	Q9MUK5	1	1	CID		34.58	0.776531	0.428571	1	53	34	1	1608.88	-15.8321	5/133	pps_pisum_OE_trypsin_rep3.mgf
Q4LDF9	28.27	12	9	329	37.3379	8.1626	336.1	Outer envelope protein OS=Pisum sativum GN=OEP37 PE=2 SV=1 - [Q4LDF9_PEA]
	Confidence Icon	Sequence	Protein Accessions	# Proteins	# Protein Groups	Activation Type	Modifications	IonScore	Exp Value	Δ Score	Rank	Identity High	Homology Threshold	Charge	m/z [Da]	ΔM [ppm]	Ions Matched	Spectrum File
	High	YKDDEMSFLPILSLPSNALSFAFKR	Q4LDF9	1	1	CID		113.08	1.19607e-08	0.831858	1	53	38	1	2889.44	-16.6681	16/277	pps_pisum_OE_trypsin_rep3.mgf
	High	GLcTAQYKDQEFK	Q4LDF9	1	1	CID	C3(Carbamidomethyl)	90.6	2.16456e-06	0.769231	1	53	38	1	1587.74	-4.18272	11/126	pps_pisum_OE_trypsin_rep3.mgf
	High	YKDDEmSFLPILSLPSNALSFAFK	Q4LDF9	1	1	CID	M6(Oxidation)	81.65	1.77667e-05	0.719512	1	54	40	1	2749.36	-5.80363	22/266	pps_pisum_OE_trypsin_rep3.mgf
	High	ITTEFDSESTVFFHK	Q4LDF9	1	1	CID		76.88	5.95381e-05	0.792208	1	54	33	1	1787.84	-6.44426	9/133	pps_pisum_OE_trypsin_rep3.mgf
	High	VQFMLQVPQDDIKSSVLMFR	Q4LDF9	3	1	CID		60.17	0.0026214	0.65	1	54	37	1	2381.18	-24.7404	15/203	pps_pisum_OE_trypsin_rep3.mgf
	High	YKDDEMSFLPILSLPSNALSFAFK	Q4LDF9	1	1	CID		56.12	0.00608231	0.696429	1	53	32	1	2733.38	-3.05164	9/266	pps_pisum_OE_trypsin_rep3.mgf
	High	YKDDEmSFLPILSLPSNALSFAFKR	Q4LDF9	1	1	CID	M6(Oxidation)	55.64	0.00666253	0.660714	1	53	35	1	2905.41	-23.8095	10/277	pps_pisum_OE_trypsin_rep3.mgf
	High	HTYGEDFK	Q4LDF9	1	1	CID		54.17	0.00494284	0.518519	1	51	41	1	996.449	6.53191	11/66	pps_pisum_OE_trypsin_rep3.mgf
	Low	FKAGYDSEVR	Q4LDF9	2	1	CID		40.6	0.177441	0.439024	1	53	37	1	1171.57	0.033041	7/94	pps_pisum_OE_trypsin_rep3.mgf
	Low	YRYKDDEmSFLPILSLPSNALSFAFK	Q4LDF9	1	1	CID	M8(Oxidation)	26.69	5.42633	0.592593	1	54	24	1	3068.47	-24.8972	8/286	pps_pisum_OE_trypsin_rep3.mgf
	Low	GLcTAQYK	Q4LDF9	1	1	CID	C3(Carbamidomethyl)	26.21	3.31845	0.192308	1	51	35	1	940.465	9.9788	5/64	pps_pisum_OE_trypsin_rep3.mgf
	Low	YRYKDDEMSFLPILSLPSNALSFAFK	Q4LDF9	1	1	CID		16.59	59.6202		2	54	30	1	3052.48	-24.1382	9/286	pps_pisum_OE_trypsin_rep3.mgf
Q9SM57	65.54	12	12	177	20.4314	9.51025	326.911	Chloroplast channel forming outer membrane protein OS=Pisum sativum GN=gOEP21 PE=4 SV=1 - [Q9SM57_PEA]
	Confidence Icon	Sequence	Protein Accessions	# Proteins	# Protein Groups	Activation Type	Modifications	IonScore	Exp Value	Δ Score	Rank	Identity High	Homology Threshold	Charge	m/z [Da]	ΔM [ppm]	Ions Matched	Spectrum File
	High	HFYPNFSATLGVGVR	Q9SM57	1	1	CID		103.46	1.12258e-07	0.786408	1	53	40	1	1664.87	8.69606	12/142	pps_pisum_OE_trypsin_rep3.mgf
	High	IGYEAFEQVPYLQIR	Q9SM57	1	1	CID		97.47	4.57195e-07	0.515464	1	54		1	1825.92	-13.9498	19/140	pps_pisum_OE_trypsin_rep3.mgf
	High	IKGGcDVDQDFKEWK	Q9SM57	1	1	CID	C5(Carbamidomethyl)	82.86	1.19893e-05	0.614458	1	53		1	1824.84	-10.5892	19/154	pps_pisum_OE_trypsin_rep3.mgf
	High	GGAEFSWNVFNFQKDQDVR	Q9SM57	1	1	CID		75.89	5.41672e-05	0.723684	1	53	37	1	2243.99	-25.072	10/194	pps_pisum_OE_trypsin_rep3.mgf
	High	ENNWTFNADYKGR	Q9SM57	1	1	CID		70.17	0.000198313	0.614286	1	53	43	1	1614.74	5.62055	12/138	pps_pisum_OE_trypsin_rep3.mgf
	High	YDKQDSVGVR	Q9SM57	1	1	CID		68.35	0.000312994	0.485294	1	53		1	1166.59	5.5107	9/98	pps_pisum_OE_trypsin_rep3.mgf
	High	GGcDVDQDFKEWK	Q9SM57	1	1	CID	C3(Carbamidomethyl)	61.87	0.000791793	0.419355	1	50		1	1583.66	-10.9653	9/124	pps_pisum_OE_trypsin_rep3.mgf
	High	LRIDTNTFFQVR	Q9SM57	1	1	CID		59.25	0.00284319	0.559322	1	53	41	1	1509.82	3.06171	9/119	pps_pisum_OE_trypsin_rep3.mgf
	Low	ENNWTFNADYK	Q9SM57	1	1	CID		44.41	0.0481348	0.568182	1	51	34	1	1401.6	-5.85852	8/116	pps_pisum_OE_trypsin_rep3.mgf
	Low	WNVRYDL	Q9SM57	1	1	CID		27.36	3.77041	0.333333	1	53	32	1	965.511	28.2946	4/56	pps_pisum_OE_trypsin_rep3.mgf
	Low	YAKNDKLR	Q9SM57	1	1	CID		23.52	9.08093		5	53	34	1	1007.58	19.6318	4/69	pps_pisum_OE_trypsin_rep3.mgf
	Low	SRGGAEFSWNVFNFQKDQDVR	Q9SM57	1	1	CID		22.51	13.3661	0.0869565	1	53	35	1	2487.1	-31.2859	10/236	pps_pisum_OE_trypsin_rep3.mgf
Q8HUZ7	24.36	10	9	468	51.7398	6.58057	257.401	Ribulose-1,5-bisphosphate carboxylase large subunit (Fragment) OS=Ulmus americana GN=rbcL PE=3 SV=1 - [Q8HUZ7_ULMAM]
	Confidence Icon	Sequence	Protein Accessions	# Proteins	# Protein Groups	Activation Type	Modifications	IonScore	Exp Value	Δ Score	Rank	Identity High	Homology Threshold	Charge	m/z [Da]	ΔM [ppm]	Ions Matched	Spectrum File
	High	TFQGPPHGIQVER	Q32800;Q9TJY5;Q8MAK5;O63121;P94086;Q33514;P93976;P94068;Q9TKH0;Q33496;Q33268;Q8HUZ7;Q36683;A8DPF0;O63147;Q7YM64;D2CN03;P92468;O63185;Q9TI00;O20289;Q36657;Q8WKU6;Q37357;A5X4I1;Q9GDQ2;Q1A5W2;Q8HT77;Q9TLI7;P94074;Q33323;A5X4L3;Q6LA00;E5KUU8;P28413;P04717;Q31870;Q8MAT5;Q36650;Q71N72;Q6JXR8;Q4VI97;B0YGQ4;B2BY81;D1KWX9;Q9BB40;Q8MG96;O47068;Q9MUG3;Q9MV63;Q4VIC7;A4F4H5;A4GE24;C0J9S0;C0LL66;C7A5Z3;C7AQR7;…	19129	163	CID		118.95	5.03206e-09		5	55		1	1465.77	10.8451	12/139	pps_pisum_OE_trypsin_rep3.mgf
	High	SQAETGEIKGHYLNATAGTcEEMIKR	Q8HUZ7;O20289;A5X4L3;Q31870;A4GE24;Q8WHH7;Q37279;Q8HUX6;Q8MAM7;A4KC75;B8Q461;A5X4B3;Q539W8;Q6DUM3;Q31932;Q4QSS5	921	16	CID	C20(Carbamidomethyl)	118.37	3.97624e-09		3	54		1	2894.27	-37.9873	18/294	pps_pisum_OE_trypsin_rep3.mgf
	High	LSGGDHIHAGTVVGK	Q32816;O63121;Q8HUZ7;O63185;O20289;Q1A5W2;Q33323;Q8HUY5;Q8MAK2;Q3MKL9;P04717;Q8MAT5;Q36650;Q4VI97;Q9BB40;Q8MG96;Q4VIC2;Q1AE41;Q537K8;Q33198;A4V8H9;Q4VI79;Q09W50;Q8MAN3;Q8HTE8;O98359;A8JY23;C0J398;Q9GEE4;Q5J8V6;Q50L46;Q9GIF7;Q8MAM7;A1X4B8;A5X4B3;B8QQG7;Q9MVF6;Q687I2;E2D4M8;Q95631;Q32087;O98324;A4ZUF4;Q5UV68;Q1A5T8;Q4VI99;Q24LK0;Q9GG56;Q8WLL0	3408	49	CID		85.23	8.32298e-06		3	54		1	1447.76	-3.01935	19/134	pps_pisum_OE_trypsin_rep3.mgf
	High	VALEAcVKAR	P36484;Q32800;Q9TJY5;Q8MAK5;Q32816;O63121;P94086;Q33514;P93976;P94068;Q9TKH0;Q33496;Q33268;Q8HUZ7;Q36683;A8DPF0;O63147;Q33620;Q7YM64;D2CN03;P92468;O63185;Q9TI00;Q8HDA1;O20289;Q36657;Q8WKU6	1195	27	CID	C6(Carbamidomethyl)	63.44	0.00148926	0	1	55		1	1116.62	3.71552	8/82	pps_pisum_OE_trypsin_rep3.mgf
	High	VALEAcVKAR	P36484;Q32800;Q9TJY5;Q8MAK5;Q32816;O63121;P94086;Q33514;P93976;P94068;Q9TKH0;Q33496;Q33268;Q8HUZ7;Q36683;A8DPF0;O63147;Q33620;Q7YM64;D2CN03;P92468;O63185;Q9TI00;Q8HDA1;O20289;Q36657;Q8WKU6	1195	27	CID	C6(Carbamidomethyl)	63.06	0.00141736	0	1	54		1	1116.67	47.5891	14/82	pps_pisum_OE_trypsin_rep3.mgf
	Low	YGRPLLGcTIKPK	P36484;Q32800;Q8MAK5;Q32816;O63121;P94086;Q33514;P94068;Q9TKH0;Q33496;Q33268;Q8HUZ7;A8DPF0;O63147;Q33620;Q7YM64;D2CN03;P92468;O63185;Q9TI00;O20289;Q36657;Q8WKU6;Q36637;Q37357;A5X4I1;Q1A5W2;Q8HT77;Q9TLI7;P94074;Q33323;A5X4L3;Q6LA00;E5KUU8;Q37269;Q8MAK2;Q95B00;Q8HVG8;B5U0R6;Q3MKL9;P28413;P04717;Q31870;Q36650;Q71N72;Q6JXR8;Q4VI97;B2BY81;D1KWX9;Q9BB40;Q8MG96;O47068;Q9MUG3;Q4VIC7;A4F4H5;A4GE24;C0J9S0;…	22107	162	CID	C8(Carbamidomethyl)	46.62	0.0797064		4	55		1	1502.84	-7.19888	9/120	pps_pisum_OE_trypsin_rep3.mgf
	Low	AVYxcLR	Q8HUZ7;Q9MV63;Q8HVI7;A8JY23;Q32515	8	5	CID	X4(E), C5(Carbamidomethyl)	31.62	1.98869		4	54	34	1	910.457	13.1854	9/56	pps_pisum_OE_trypsin_rep3.mgf
	Low	EITLGFVDLLR	Q8HUZ7;D2CN03;Q8HDA1;O20289;A5X4I1;Q9TLI7;A5X4L3;Q8MAK2;Q8MCX9;P04717;Q8MAT5;Q36650;Q71N72;Q4VI97;D1KWX9;O47068;Q9MV63;Q4VIC7;A4F4H5;C0J9S0;C7AQR7;Q8MEB1;P92360;Q4VIC2;Q8MFT9;Q3ZU78;Q33198;Q9TID1;O98900;Q8MG08;O20245;A4V8H9;Q33051;Q9MRX0;Q4VI79;Q71N56;C0J9T2;C3S8M4;C3S8R2;Q9TLI9;Q8MAN3;Q8HUX6;Q8ME51;C0J398;Q7YKH2;B2Y4S2;Q8MAM7;Q9GEQ2;Q71N79;B8Q461;O98528;A0PDJ1;B8QQG7;Q31895;Q9MVF6;O09420;Q32087;…	4879	73	CID		26.15	5.68142		6	53	39	1	1275.76	21.1786	6/97	pps_pisum_OE_trypsin_rep3.mgf
	Low	GGLDFTKDDENVNSQPFMR	P36484;Q32800;Q9TJY5;Q8MAK5;Q32816;O63121;P94086;P93976;P94068;Q33496;Q8HUZ7;Q36683;A8DPF0;O63147;Q33620;Q7YM64;D2CN03;P92468;Q9TI00;Q8HDA1;O20289;Q36657;B7P0F0;Q36637;Q37357;A5X4I1;Q9GDQ2;Q1A5W2;Q8HT77;Q9TLI7;P94074;Q33323;A5X4L3;E5KUU8;Q8HUY5;Q37269;Q8MAK2;A7VJY7;Q95B00;Q8HVG8;Q6YLP8;Q6SSI3;Q3MKL9;P28413;P04717;Q31870;Q8MAT5;Q71N72;Q6JXR8;B0YGQ4;B2BY81;D1KWX9;Q8MG96;O47068;Q9MUG3;Q9MV63;Q4VIC7;…	21763	175	CID		22.84	18.5467		4	55	30	1	2169.98	-2.47527	7/193	pps_pisum_OE_trypsin_rep3.mgf
	Low	GHYLNATAGTcEEMIKR	P36484;Q9TJY5;Q32816;Q33268;Q8HUZ7;Q36683;D2CN03;O63185;Q9TI00;Q8HDA1;O20289;Q8WKU6;B7P0F0;Q36637;Q37357;Q9GDQ2;Q8HT77;Q33323;A5X4L3;Q6LA00;E5KUU8;Q8HUY5;Q37269;Q8MCX9;Q8HVG8;Q3MKL9;Q31870;Q36650;Q4VI97;Q9MV63;Q4VIC7;A4GE24;D5FUM3;D6MYJ0;Q8MEB1;Q4VIC2;Q8MFT9;Q3ZU78;D6MYK4;Q33198;O98900;P94095;Q8MG08;Q6VW25;A4V8H9;Q33051;Q9MRX0;Q8HVI7;Q8WHH7;Q37279;Q6BCJ1;Q71N56;C0J9T2;C3KER2;Q9TLI9;Q8MAN3;Q8HUX6;…	7038	91	CID	C11(Carbamidomethyl)	16.92	55.712		9	54	32	1	1950.89	-14.878	7/168	pps_pisum_OE_trypsin_rep3.mgf
O20289	24.73	10	9	461	50.9877	6.01123	257.401	Ribulose-bisphosphate carboxylase, large subunit (Fragment) OS=Tribulus macropterus GN=rbcL PE=3 SV=1 - [O20289_9ROSI]
	Confidence Icon	Sequence	Protein Accessions	# Proteins	# Protein Groups	Activation Type	Modifications	IonScore	Exp Value	Δ Score	Rank	Identity High	Homology Threshold	Charge	m/z [Da]	ΔM [ppm]	Ions Matched	Spectrum File
	High	TFQGPPHGIQVER	Q32800;Q9TJY5;Q8MAK5;O63121;P94086;Q33514;P93976;P94068;Q9TKH0;Q33496;Q33268;Q8HUZ7;Q36683;A8DPF0;O63147;Q7YM64;D2CN03;P92468;O63185;Q9TI00;O20289;Q36657;Q8WKU6;Q37357;A5X4I1;Q9GDQ2;Q1A5W2;Q8HT77;Q9TLI7;P94074;Q33323;A5X4L3;Q6LA00;E5KUU8;P28413;P04717;Q31870;Q8MAT5;Q36650;Q71N72;Q6JXR8;Q4VI97;B0YGQ4;B2BY81;D1KWX9;Q9BB40;Q8MG96;O47068;Q9MUG3;Q9MV63;Q4VIC7;A4F4H5;A4GE24;C0J9S0;C0LL66;C7A5Z3;C7AQR7;…	19129	163	CID		118.95	5.03206e-09		5	55		1	1465.77	10.8451	12/139	pps_pisum_OE_trypsin_rep3.mgf
	High	SQAETGEIKGHYLNATAGTcEEMIKR	Q8HUZ7;O20289;A5X4L3;Q31870;A4GE24;Q8WHH7;Q37279;Q8HUX6;Q8MAM7;A4KC75;B8Q461;A5X4B3;Q539W8;Q6DUM3;Q31932;Q4QSS5	921	16	CID	C20(Carbamidomethyl)	118.37	3.97624e-09		3	54		1	2894.27	-37.9873	18/294	pps_pisum_OE_trypsin_rep3.mgf
	High	LSGGDHIHAGTVVGK	Q32816;O63121;Q8HUZ7;O63185;O20289;Q1A5W2;Q33323;Q8HUY5;Q8MAK2;Q3MKL9;P04717;Q8MAT5;Q36650;Q4VI97;Q9BB40;Q8MG96;Q4VIC2;Q1AE41;Q537K8;Q33198;A4V8H9;Q4VI79;Q09W50;Q8MAN3;Q8HTE8;O98359;A8JY23;C0J398;Q9GEE4;Q5J8V6;Q50L46;Q9GIF7;Q8MAM7;A1X4B8;A5X4B3;B8QQG7;Q9MVF6;Q687I2;E2D4M8;Q95631;Q32087;O98324;A4ZUF4;Q5UV68;Q1A5T8;Q4VI99;Q24LK0;Q9GG56;Q8WLL0	3408	49	CID		85.23	8.32298e-06		3	54		1	1447.76	-3.01935	19/134	pps_pisum_OE_trypsin_rep3.mgf
	High	VALEAcVKAR	P36484;Q32800;Q9TJY5;Q8MAK5;Q32816;O63121;P94086;Q33514;P93976;P94068;Q9TKH0;Q33496;Q33268;Q8HUZ7;Q36683;A8DPF0;O63147;Q33620;Q7YM64;D2CN03;P92468;O63185;Q9TI00;Q8HDA1;O20289;Q36657;Q8WKU6	1195	27	CID	C6(Carbamidomethyl)	63.44	0.00148926	0	1	55		1	1116.62	3.71552	8/82	pps_pisum_OE_trypsin_rep3.mgf
	High	VALEAcVKAR	P36484;Q32800;Q9TJY5;Q8MAK5;Q32816;O63121;P94086;Q33514;P93976;P94068;Q9TKH0;Q33496;Q33268;Q8HUZ7;Q36683;A8DPF0;O63147;Q33620;Q7YM64;D2CN03;P92468;O63185;Q9TI00;Q8HDA1;O20289;Q36657;Q8WKU6	1195	27	CID	C6(Carbamidomethyl)	63.06	0.00141736	0	1	54		1	1116.67	47.5891	14/82	pps_pisum_OE_trypsin_rep3.mgf
	Low	YGRPLLGcTIKPK	P36484;Q32800;Q8MAK5;Q32816;O63121;P94086;Q33514;P94068;Q9TKH0;Q33496;Q33268;Q8HUZ7;A8DPF0;O63147;Q33620;Q7YM64;D2CN03;P92468;O63185;Q9TI00;O20289;Q36657;Q8WKU6;Q36637;Q37357;A5X4I1;Q1A5W2;Q8HT77;Q9TLI7;P94074;Q33323;A5X4L3;Q6LA00;E5KUU8;Q37269;Q8MAK2;Q95B00;Q8HVG8;B5U0R6;Q3MKL9;P28413;P04717;Q31870;Q36650;Q71N72;Q6JXR8;Q4VI97;B2BY81;D1KWX9;Q9BB40;Q8MG96;O47068;Q9MUG3;Q4VIC7;A4F4H5;A4GE24;C0J9S0;…	22107	162	CID	C8(Carbamidomethyl)	46.62	0.0797064		4	55		1	1502.84	-7.19888	9/120	pps_pisum_OE_trypsin_rep3.mgf
	Low	AVYEcLR	P36484;Q8MAK5;Q32816;O63121;P94086;Q33514;P93976;P94068;Q33496;Q36683;A8DPF0;O63147;Q33620;D2CN03;P92468;O63185;Q9TI00;Q8HDA1;O20289;Q36657;Q8WKU6;B7P0F0;Q36637;Q37357;A5X4I1;Q9GDQ2;Q1A5W2;Q8HT77;P94074;Q33323;A5X4L3;E5KUU8;Q8HUY5;Q37269;Q8MAK2;Q95B00;Q6YLP8;Q3MKL9;P28413;P04717;Q8MAT5;Q36650;Q71N72;Q6JXR8;Q4VI97;B0YGQ4;B2BY81;D1KWX9;Q9BB40;Q8MG96;O47068;Q9MUG3;Q4VIC7;A4F4H5;A4GE24;C0LL66;C7A5Z3;…	20964	164	CID	C5(Carbamidomethyl)	31.62	1.98869	0	1	54	34	1	910.457	13.1854	9/51	pps_pisum_OE_trypsin_rep3.mgf
	Low	EITLGFVDLLR	Q8HUZ7;D2CN03;Q8HDA1;O20289;A5X4I1;Q9TLI7;A5X4L3;Q8MAK2;Q8MCX9;P04717;Q8MAT5;Q36650;Q71N72;Q4VI97;D1KWX9;O47068;Q9MV63;Q4VIC7;A4F4H5;C0J9S0;C7AQR7;Q8MEB1;P92360;Q4VIC2;Q8MFT9;Q3ZU78;Q33198;Q9TID1;O98900;Q8MG08;O20245;A4V8H9;Q33051;Q9MRX0;Q4VI79;Q71N56;C0J9T2;C3S8M4;C3S8R2;Q9TLI9;Q8MAN3;Q8HUX6;Q8ME51;C0J398;Q7YKH2;B2Y4S2;Q8MAM7;Q9GEQ2;Q71N79;B8Q461;O98528;A0PDJ1;B8QQG7;Q31895;Q9MVF6;O09420;Q32087;…	4879	73	CID		26.15	5.68142		6	53	39	1	1275.76	21.1786	6/97	pps_pisum_OE_trypsin_rep3.mgf
	Low	GGLDFTKDDENVNSQPFMR	P36484;Q32800;Q9TJY5;Q8MAK5;Q32816;O63121;P94086;P93976;P94068;Q33496;Q8HUZ7;Q36683;A8DPF0;O63147;Q33620;Q7YM64;D2CN03;P92468;Q9TI00;Q8HDA1;O20289;Q36657;B7P0F0;Q36637;Q37357;A5X4I1;Q9GDQ2;Q1A5W2;Q8HT77;Q9TLI7;P94074;Q33323;A5X4L3;E5KUU8;Q8HUY5;Q37269;Q8MAK2;A7VJY7;Q95B00;Q8HVG8;Q6YLP8;Q6SSI3;Q3MKL9;P28413;P04717;Q31870;Q8MAT5;Q71N72;Q6JXR8;B0YGQ4;B2BY81;D1KWX9;Q8MG96;O47068;Q9MUG3;Q9MV63;Q4VIC7;…	21763	175	CID		22.84	18.5467		4	55	30	1	2169.98	-2.47527	7/193	pps_pisum_OE_trypsin_rep3.mgf
	Low	GHYLNATAGTcEEMIKR	P36484;Q9TJY5;Q32816;Q33268;Q8HUZ7;Q36683;D2CN03;O63185;Q9TI00;Q8HDA1;O20289;Q8WKU6;B7P0F0;Q36637;Q37357;Q9GDQ2;Q8HT77;Q33323;A5X4L3;Q6LA00;E5KUU8;Q8HUY5;Q37269;Q8MCX9;Q8HVG8;Q3MKL9;Q31870;Q36650;Q4VI97;Q9MV63;Q4VIC7;A4GE24;D5FUM3;D6MYJ0;Q8MEB1;Q4VIC2;Q8MFT9;Q3ZU78;D6MYK4;Q33198;O98900;P94095;Q8MG08;Q6VW25;A4V8H9;Q33051;Q9MRX0;Q8HVI7;Q8WHH7;Q37279;Q6BCJ1;Q71N56;C0J9T2;C3KER2;Q9TLI9;Q8MAN3;Q8HUX6;…	7038	91	CID	C11(Carbamidomethyl)	16.92	55.712		9	54	32	1	1950.89	-14.878	7/168	pps_pisum_OE_trypsin_rep3.mgf
Q8MAM7	27.54	10	9	414	45.8853	6.88818	257.401	Ribulose-1,5-bisphosphate carboxylase/oxygenase large subunit (Fragment) OS=Calycobolus glaber GN=rbcL PE=4 SV=1 - [Q8MAM7_9ASTE]
	Confidence Icon	Sequence	Protein Accessions	# Proteins	# Protein Groups	Activation Type	Modifications	IonScore	Exp Value	Δ Score	Rank	Identity High	Homology Threshold	Charge	m/z [Da]	ΔM [ppm]	Ions Matched	Spectrum File
	High	TFQGPPHGIQVER	Q32800;Q9TJY5;Q8MAK5;O63121;P94086;Q33514;P93976;P94068;Q9TKH0;Q33496;Q33268;Q8HUZ7;Q36683;A8DPF0;O63147;Q7YM64;D2CN03;P92468;O63185;Q9TI00;O20289;Q36657;Q8WKU6;Q37357;A5X4I1;Q9GDQ2;Q1A5W2;Q8HT77;Q9TLI7;P94074;Q33323;A5X4L3;Q6LA00;E5KUU8;P28413;P04717;Q31870;Q8MAT5;Q36650;Q71N72;Q6JXR8;Q4VI97;B0YGQ4;B2BY81;D1KWX9;Q9BB40;Q8MG96;O47068;Q9MUG3;Q9MV63;Q4VIC7;A4F4H5;A4GE24;C0J9S0;C0LL66;C7A5Z3;C7AQR7;…	19129	163	CID		118.95	5.03206e-09		5	55		1	1465.77	10.8451	12/139	pps_pisum_OE_trypsin_rep3.mgf
	High	SQAETGEIKGHYLNATAGTcEEMIKR	Q8HUZ7;O20289;A5X4L3;Q31870;A4GE24;Q8WHH7;Q37279;Q8HUX6;Q8MAM7;A4KC75;B8Q461;A5X4B3;Q539W8;Q6DUM3;Q31932;Q4QSS5	921	16	CID	C20(Carbamidomethyl)	118.37	3.97624e-09		3	54		1	2894.27	-37.9873	18/294	pps_pisum_OE_trypsin_rep3.mgf
	High	LSGGDHIHAGTVVGK	Q32816;O63121;Q8HUZ7;O63185;O20289;Q1A5W2;Q33323;Q8HUY5;Q8MAK2;Q3MKL9;P04717;Q8MAT5;Q36650;Q4VI97;Q9BB40;Q8MG96;Q4VIC2;Q1AE41;Q537K8;Q33198;A4V8H9;Q4VI79;Q09W50;Q8MAN3;Q8HTE8;O98359;A8JY23;C0J398;Q9GEE4;Q5J8V6;Q50L46;Q9GIF7;Q8MAM7;A1X4B8;A5X4B3;B8QQG7;Q9MVF6;Q687I2;E2D4M8;Q95631;Q32087;O98324;A4ZUF4;Q5UV68;Q1A5T8;Q4VI99;Q24LK0;Q9GG56;Q8WLL0	3408	49	CID		85.23	8.32298e-06		3	54		1	1447.76	-3.01935	19/134	pps_pisum_OE_trypsin_rep3.mgf
	High	VALEAcVQAR	Q37269;Q8MAK2;Q8HVG8;Q6SSI3;Q3MKL9;P04717;Q8MAT5;Q6JXR8;Q4VI97;B2BY81;D1KWX9;Q9BB40;Q8MG96;O47068;Q9MV63;Q4VIC7;A4GE24;C0J9S0;C7A5Z3;C7AQR7;D5FUM3;D6MYJ0;Q8MEB1;Q4VIC2;Q37220;O03644;O98352;Q8MFT9;Q6YLQ6;Q3ZU78;D6MYK4;Q9TID1;O98900;Q7YMT4;Q85XM3;Q32272;Q8MGJ6;Q8MG08;Q95633;O20245;Q6VW25;A4H1D1;A4V8H9;E2D4M5;Q33051;Q9MRX0;Q8HVI7;Q6L9X5;Q4VI79;A4GGU8;B7FD30;Q8WHH7;Q37279;Q6BCJ1;Q71N56;Q09W50;C0J9T2;…	14779	130	CID	C6(Carbamidomethyl)	63.44	0.00148926		9	55		1	1116.62	36.3048	8/82	pps_pisum_OE_trypsin_rep3.mgf
	High	VALEAcVQAR	Q37269;Q8MAK2;Q8HVG8;Q6SSI3;Q3MKL9;P04717;Q8MAT5;Q6JXR8;Q4VI97;B2BY81;D1KWX9;Q9BB40;Q8MG96;O47068;Q9MV63;Q4VIC7;A4GE24;C0J9S0;C7A5Z3;C7AQR7;D5FUM3;D6MYJ0;Q8MEB1;Q4VIC2;Q37220;O03644;O98352;Q8MFT9;Q6YLQ6;Q3ZU78;D6MYK4;Q9TID1;O98900;Q7YMT4;Q85XM3;Q32272;Q8MGJ6;Q8MG08;Q95633;O20245;Q6VW25;A4H1D1;A4V8H9;E2D4M5;Q33051;Q9MRX0;Q8HVI7;Q6L9X5;Q4VI79;A4GGU8;B7FD30;Q8WHH7;Q37279;Q6BCJ1;Q71N56;Q09W50;C0J9T2;…	14779	130	CID	C6(Carbamidomethyl)	63.06	0.00141736		9	54		1	1116.67	80.177	14/82	pps_pisum_OE_trypsin_rep3.mgf
	Low	YGRPLLGcTIKPK	P36484;Q32800;Q8MAK5;Q32816;O63121;P94086;Q33514;P94068;Q9TKH0;Q33496;Q33268;Q8HUZ7;A8DPF0;O63147;Q33620;Q7YM64;D2CN03;P92468;O63185;Q9TI00;O20289;Q36657;Q8WKU6;Q36637;Q37357;A5X4I1;Q1A5W2;Q8HT77;Q9TLI7;P94074;Q33323;A5X4L3;Q6LA00;E5KUU8;Q37269;Q8MAK2;Q95B00;Q8HVG8;B5U0R6;Q3MKL9;P28413;P04717;Q31870;Q36650;Q71N72;Q6JXR8;Q4VI97;B2BY81;D1KWX9;Q9BB40;Q8MG96;O47068;Q9MUG3;Q4VIC7;A4F4H5;A4GE24;C0J9S0;…	22107	162	CID	C8(Carbamidomethyl)	46.62	0.0797064		4	55		1	1502.84	-7.19888	9/120	pps_pisum_OE_trypsin_rep3.mgf
	Low	AVYEcLR	P36484;Q8MAK5;Q32816;O63121;P94086;Q33514;P93976;P94068;Q33496;Q36683;A8DPF0;O63147;Q33620;D2CN03;P92468;O63185;Q9TI00;Q8HDA1;O20289;Q36657;Q8WKU6;B7P0F0;Q36637;Q37357;A5X4I1;Q9GDQ2;Q1A5W2;Q8HT77;P94074;Q33323;A5X4L3;E5KUU8;Q8HUY5;Q37269;Q8MAK2;Q95B00;Q6YLP8;Q3MKL9;P28413;P04717;Q8MAT5;Q36650;Q71N72;Q6JXR8;Q4VI97;B0YGQ4;B2BY81;D1KWX9;Q9BB40;Q8MG96;O47068;Q9MUG3;Q4VIC7;A4F4H5;A4GE24;C0LL66;C7A5Z3;…	20964	164	CID	C5(Carbamidomethyl)	31.62	1.98869	0	1	54	34	1	910.457	13.1854	9/51	pps_pisum_OE_trypsin_rep3.mgf
	Low	EITLGFVDLLR	Q8HUZ7;D2CN03;Q8HDA1;O20289;A5X4I1;Q9TLI7;A5X4L3;Q8MAK2;Q8MCX9;P04717;Q8MAT5;Q36650;Q71N72;Q4VI97;D1KWX9;O47068;Q9MV63;Q4VIC7;A4F4H5;C0J9S0;C7AQR7;Q8MEB1;P92360;Q4VIC2;Q8MFT9;Q3ZU78;Q33198;Q9TID1;O98900;Q8MG08;O20245;A4V8H9;Q33051;Q9MRX0;Q4VI79;Q71N56;C0J9T2;C3S8M4;C3S8R2;Q9TLI9;Q8MAN3;Q8HUX6;Q8ME51;C0J398;Q7YKH2;B2Y4S2;Q8MAM7;Q9GEQ2;Q71N79;B8Q461;O98528;A0PDJ1;B8QQG7;Q31895;Q9MVF6;O09420;Q32087;…	4879	73	CID		26.15	5.68142		6	53	39	1	1275.76	21.1786	6/97	pps_pisum_OE_trypsin_rep3.mgf
	Low	GGLDFTKDDENVNSQPFMR	P36484;Q32800;Q9TJY5;Q8MAK5;Q32816;O63121;P94086;P93976;P94068;Q33496;Q8HUZ7;Q36683;A8DPF0;O63147;Q33620;Q7YM64;D2CN03;P92468;Q9TI00;Q8HDA1;O20289;Q36657;B7P0F0;Q36637;Q37357;A5X4I1;Q9GDQ2;Q1A5W2;Q8HT77;Q9TLI7;P94074;Q33323;A5X4L3;E5KUU8;Q8HUY5;Q37269;Q8MAK2;A7VJY7;Q95B00;Q8HVG8;Q6YLP8;Q6SSI3;Q3MKL9;P28413;P04717;Q31870;Q8MAT5;Q71N72;Q6JXR8;B0YGQ4;B2BY81;D1KWX9;Q8MG96;O47068;Q9MUG3;Q9MV63;Q4VIC7;…	21763	175	CID		22.84	18.5467		4	55	30	1	2169.98	-2.47527	7/193	pps_pisum_OE_trypsin_rep3.mgf
	Low	GHYLNATAGTcEEMIKR	P36484;Q9TJY5;Q32816;Q33268;Q8HUZ7;Q36683;D2CN03;O63185;Q9TI00;Q8HDA1;O20289;Q8WKU6;B7P0F0;Q36637;Q37357;Q9GDQ2;Q8HT77;Q33323;A5X4L3;Q6LA00;E5KUU8;Q8HUY5;Q37269;Q8MCX9;Q8HVG8;Q3MKL9;Q31870;Q36650;Q4VI97;Q9MV63;Q4VIC7;A4GE24;D5FUM3;D6MYJ0;Q8MEB1;Q4VIC2;Q8MFT9;Q3ZU78;D6MYK4;Q33198;O98900;P94095;Q8MG08;Q6VW25;A4V8H9;Q33051;Q9MRX0;Q8HVI7;Q8WHH7;Q37279;Q6BCJ1;Q71N56;C0J9T2;C3KER2;Q9TLI9;Q8MAN3;Q8HUX6;…	7038	91	CID	C11(Carbamidomethyl)	16.92	55.712		9	54	32	1	1950.89	-14.878	7/168	pps_pisum_OE_trypsin_rep3.mgf
A5X4B3	25.11	10	9	454	50.3552	6.21436	257.401	Ribulose-1,5-bisphosphate carboxylase/oxygenase large subunit (Fragment) OS=Zygosicyos tripartitus GN=rbcL PE=3 SV=1 - [A5X4B3_9ROSI]
	Confidence Icon	Sequence	Protein Accessions	# Proteins	# Protein Groups	Activation Type	Modifications	IonScore	Exp Value	Δ Score	Rank	Identity High	Homology Threshold	Charge	m/z [Da]	ΔM [ppm]	Ions Matched	Spectrum File
	High	TFQGPPHGIQVER	Q32800;Q9TJY5;Q8MAK5;O63121;P94086;Q33514;P93976;P94068;Q9TKH0;Q33496;Q33268;Q8HUZ7;Q36683;A8DPF0;O63147;Q7YM64;D2CN03;P92468;O63185;Q9TI00;O20289;Q36657;Q8WKU6;Q37357;A5X4I1;Q9GDQ2;Q1A5W2;Q8HT77;Q9TLI7;P94074;Q33323;A5X4L3;Q6LA00;E5KUU8;P28413;P04717;Q31870;Q8MAT5;Q36650;Q71N72;Q6JXR8;Q4VI97;B0YGQ4;B2BY81;D1KWX9;Q9BB40;Q8MG96;O47068;Q9MUG3;Q9MV63;Q4VIC7;A4F4H5;A4GE24;C0J9S0;C0LL66;C7A5Z3;C7AQR7;…	19129	163	CID		118.95	5.03206e-09		5	55		1	1465.77	10.8451	12/139	pps_pisum_OE_trypsin_rep3.mgf
	High	SQAETGEIKGHYLNATAGTcEEMIKR	Q8HUZ7;O20289;A5X4L3;Q31870;A4GE24;Q8WHH7;Q37279;Q8HUX6;Q8MAM7;A4KC75;B8Q461;A5X4B3;Q539W8;Q6DUM3;Q31932;Q4QSS5	921	16	CID	C20(Carbamidomethyl)	118.37	3.97624e-09		3	54		1	2894.27	-37.9873	18/294	pps_pisum_OE_trypsin_rep3.mgf
	High	LSGGDHIHAGTVVGK	Q32816;O63121;Q8HUZ7;O63185;O20289;Q1A5W2;Q33323;Q8HUY5;Q8MAK2;Q3MKL9;P04717;Q8MAT5;Q36650;Q4VI97;Q9BB40;Q8MG96;Q4VIC2;Q1AE41;Q537K8;Q33198;A4V8H9;Q4VI79;Q09W50;Q8MAN3;Q8HTE8;O98359;A8JY23;C0J398;Q9GEE4;Q5J8V6;Q50L46;Q9GIF7;Q8MAM7;A1X4B8;A5X4B3;B8QQG7;Q9MVF6;Q687I2;E2D4M8;Q95631;Q32087;O98324;A4ZUF4;Q5UV68;Q1A5T8;Q4VI99;Q24LK0;Q9GG56;Q8WLL0	3408	49	CID		85.23	8.32298e-06		3	54		1	1447.76	-3.01935	19/134	pps_pisum_OE_trypsin_rep3.mgf
	High	VALEAcVQAR	Q37269;Q8MAK2;Q8HVG8;Q6SSI3;Q3MKL9;P04717;Q8MAT5;Q6JXR8;Q4VI97;B2BY81;D1KWX9;Q9BB40;Q8MG96;O47068;Q9MV63;Q4VIC7;A4GE24;C0J9S0;C7A5Z3;C7AQR7;D5FUM3;D6MYJ0;Q8MEB1;Q4VIC2;Q37220;O03644;O98352;Q8MFT9;Q6YLQ6;Q3ZU78;D6MYK4;Q9TID1;O98900;Q7YMT4;Q85XM3;Q32272;Q8MGJ6;Q8MG08;Q95633;O20245;Q6VW25;A4H1D1;A4V8H9;E2D4M5;Q33051;Q9MRX0;Q8HVI7;Q6L9X5;Q4VI79;A4GGU8;B7FD30;Q8WHH7;Q37279;Q6BCJ1;Q71N56;Q09W50;C0J9T2;…	14779	130	CID	C6(Carbamidomethyl)	63.44	0.00148926		9	55		1	1116.62	36.3048	8/82	pps_pisum_OE_trypsin_rep3.mgf
	High	VALEAcVQAR	Q37269;Q8MAK2;Q8HVG8;Q6SSI3;Q3MKL9;P04717;Q8MAT5;Q6JXR8;Q4VI97;B2BY81;D1KWX9;Q9BB40;Q8MG96;O47068;Q9MV63;Q4VIC7;A4GE24;C0J9S0;C7A5Z3;C7AQR7;D5FUM3;D6MYJ0;Q8MEB1;Q4VIC2;Q37220;O03644;O98352;Q8MFT9;Q6YLQ6;Q3ZU78;D6MYK4;Q9TID1;O98900;Q7YMT4;Q85XM3;Q32272;Q8MGJ6;Q8MG08;Q95633;O20245;Q6VW25;A4H1D1;A4V8H9;E2D4M5;Q33051;Q9MRX0;Q8HVI7;Q6L9X5;Q4VI79;A4GGU8;B7FD30;Q8WHH7;Q37279;Q6BCJ1;Q71N56;Q09W50;C0J9T2;…	14779	130	CID	C6(Carbamidomethyl)	63.06	0.00141736		9	54		1	1116.67	80.177	14/82	pps_pisum_OE_trypsin_rep3.mgf
	Low	YGRPLLGcTIKPK	P36484;Q32800;Q8MAK5;Q32816;O63121;P94086;Q33514;P94068;Q9TKH0;Q33496;Q33268;Q8HUZ7;A8DPF0;O63147;Q33620;Q7YM64;D2CN03;P92468;O63185;Q9TI00;O20289;Q36657;Q8WKU6;Q36637;Q37357;A5X4I1;Q1A5W2;Q8HT77;Q9TLI7;P94074;Q33323;A5X4L3;Q6LA00;E5KUU8;Q37269;Q8MAK2;Q95B00;Q8HVG8;B5U0R6;Q3MKL9;P28413;P04717;Q31870;Q36650;Q71N72;Q6JXR8;Q4VI97;B2BY81;D1KWX9;Q9BB40;Q8MG96;O47068;Q9MUG3;Q4VIC7;A4F4H5;A4GE24;C0J9S0;…	22107	162	CID	C8(Carbamidomethyl)	46.62	0.0797064		4	55		1	1502.84	-7.19888	9/120	pps_pisum_OE_trypsin_rep3.mgf
	Low	AVYEcLR	P36484;Q8MAK5;Q32816;O63121;P94086;Q33514;P93976;P94068;Q33496;Q36683;A8DPF0;O63147;Q33620;D2CN03;P92468;O63185;Q9TI00;Q8HDA1;O20289;Q36657;Q8WKU6;B7P0F0;Q36637;Q37357;A5X4I1;Q9GDQ2;Q1A5W2;Q8HT77;P94074;Q33323;A5X4L3;E5KUU8;Q8HUY5;Q37269;Q8MAK2;Q95B00;Q6YLP8;Q3MKL9;P28413;P04717;Q8MAT5;Q36650;Q71N72;Q6JXR8;Q4VI97;B0YGQ4;B2BY81;D1KWX9;Q9BB40;Q8MG96;O47068;Q9MUG3;Q4VIC7;A4F4H5;A4GE24;C0LL66;C7A5Z3;…	20964	164	CID	C5(Carbamidomethyl)	31.62	1.98869	0	1	54	34	1	910.457	13.1854	9/51	pps_pisum_OE_trypsin_rep3.mgf
	Low	EITLGFxDLLR	A5X4B3	2	1	CID	X7(V)	26.15	5.68142		9	53	39	1	1275.76	21.1786	6/97	pps_pisum_OE_trypsin_rep3.mgf
	Low	GGLDFTKDDENVNSQPFMR	P36484;Q32800;Q9TJY5;Q8MAK5;Q32816;O63121;P94086;P93976;P94068;Q33496;Q8HUZ7;Q36683;A8DPF0;O63147;Q33620;Q7YM64;D2CN03;P92468;Q9TI00;Q8HDA1;O20289;Q36657;B7P0F0;Q36637;Q37357;A5X4I1;Q9GDQ2;Q1A5W2;Q8HT77;Q9TLI7;P94074;Q33323;A5X4L3;E5KUU8;Q8HUY5;Q37269;Q8MAK2;A7VJY7;Q95B00;Q8HVG8;Q6YLP8;Q6SSI3;Q3MKL9;P28413;P04717;Q31870;Q8MAT5;Q71N72;Q6JXR8;B0YGQ4;B2BY81;D1KWX9;Q8MG96;O47068;Q9MUG3;Q9MV63;Q4VIC7;…	21763	175	CID		22.84	18.5467		4	55	30	1	2169.98	-2.47527	7/193	pps_pisum_OE_trypsin_rep3.mgf
	Low	GHYLNATAGTcEEMIKR	P36484;Q9TJY5;Q32816;Q33268;Q8HUZ7;Q36683;D2CN03;O63185;Q9TI00;Q8HDA1;O20289;Q8WKU6;B7P0F0;Q36637;Q37357;Q9GDQ2;Q8HT77;Q33323;A5X4L3;Q6LA00;E5KUU8;Q8HUY5;Q37269;Q8MCX9;Q8HVG8;Q3MKL9;Q31870;Q36650;Q4VI97;Q9MV63;Q4VIC7;A4GE24;D5FUM3;D6MYJ0;Q8MEB1;Q4VIC2;Q8MFT9;Q3ZU78;D6MYK4;Q33198;O98900;P94095;Q8MG08;Q6VW25;A4V8H9;Q33051;Q9MRX0;Q8HVI7;Q8WHH7;Q37279;Q6BCJ1;Q71N56;C0J9T2;C3KER2;Q9TLI9;Q8MAN3;Q8HUX6;…	7038	91	CID	C11(Carbamidomethyl)	16.92	55.712		9	54	32	1	1950.89	-14.878	7/168	pps_pisum_OE_trypsin_rep3.mgf
E2D4M8	22.39	9	8	460	51.1846	6.63916	257.401	Ribulose-1,5-bisphosphate carboxylase/oxygenase large subunit (Fragment) OS=Eustichia longirostris GN=rbcL PE=3 SV=1 - [E2D4M8_9BRYO]
	Confidence Icon	Sequence	Protein Accessions	# Proteins	# Protein Groups	Activation Type	Modifications	IonScore	Exp Value	Δ Score	Rank	Identity High	Homology Threshold	Charge	m/z [Da]	ΔM [ppm]	Ions Matched	Spectrum File
	High	TFQGPPHGIQVER	Q32800;Q9TJY5;Q8MAK5;O63121;P94086;Q33514;P93976;P94068;Q9TKH0;Q33496;Q33268;Q8HUZ7;Q36683;A8DPF0;O63147;Q7YM64;D2CN03;P92468;O63185;Q9TI00;O20289;Q36657;Q8WKU6;Q37357;A5X4I1;Q9GDQ2;Q1A5W2;Q8HT77;Q9TLI7;P94074;Q33323;A5X4L3;Q6LA00;E5KUU8;P28413;P04717;Q31870;Q8MAT5;Q36650;Q71N72;Q6JXR8;Q4VI97;B0YGQ4;B2BY81;D1KWX9;Q9BB40;Q8MG96;O47068;Q9MUG3;Q9MV63;Q4VIC7;A4F4H5;A4GE24;C0J9S0;C0LL66;C7A5Z3;C7AQR7;…	19129	163	CID		118.95	5.03206e-09		5	55		1	1465.77	10.8451	12/139	pps_pisum_OE_trypsin_rep3.mgf
	High	SQAETGEIKGHYLNATAGTcEEMxKR	A8DPF0;Q6YLQ6;O09420;E2D4M8	13	4	CID	C20(Carbamidomethyl), X24(I)	118.37	3.97624e-09		5	54		1	2894.27	-37.9873	18/294	pps_pisum_OE_trypsin_rep3.mgf
	High	LSGGDHIHAGTVVGK	Q32816;O63121;Q8HUZ7;O63185;O20289;Q1A5W2;Q33323;Q8HUY5;Q8MAK2;Q3MKL9;P04717;Q8MAT5;Q36650;Q4VI97;Q9BB40;Q8MG96;Q4VIC2;Q1AE41;Q537K8;Q33198;A4V8H9;Q4VI79;Q09W50;Q8MAN3;Q8HTE8;O98359;A8JY23;C0J398;Q9GEE4;Q5J8V6;Q50L46;Q9GIF7;Q8MAM7;A1X4B8;A5X4B3;B8QQG7;Q9MVF6;Q687I2;E2D4M8;Q95631;Q32087;O98324;A4ZUF4;Q5UV68;Q1A5T8;Q4VI99;Q24LK0;Q9GG56;Q8WLL0	3408	49	CID		85.23	8.32298e-06		3	54		1	1447.76	-3.01935	19/134	pps_pisum_OE_trypsin_rep3.mgf
	High	VALEAcVQAR	Q37269;Q8MAK2;Q8HVG8;Q6SSI3;Q3MKL9;P04717;Q8MAT5;Q6JXR8;Q4VI97;B2BY81;D1KWX9;Q9BB40;Q8MG96;O47068;Q9MV63;Q4VIC7;A4GE24;C0J9S0;C7A5Z3;C7AQR7;D5FUM3;D6MYJ0;Q8MEB1;Q4VIC2;Q37220;O03644;O98352;Q8MFT9;Q6YLQ6;Q3ZU78;D6MYK4;Q9TID1;O98900;Q7YMT4;Q85XM3;Q32272;Q8MGJ6;Q8MG08;Q95633;O20245;Q6VW25;A4H1D1;A4V8H9;E2D4M5;Q33051;Q9MRX0;Q8HVI7;Q6L9X5;Q4VI79;A4GGU8;B7FD30;Q8WHH7;Q37279;Q6BCJ1;Q71N56;Q09W50;C0J9T2;…	14779	130	CID	C6(Carbamidomethyl)	63.44	0.00148926		9	55		1	1116.62	36.3048	8/82	pps_pisum_OE_trypsin_rep3.mgf
	High	VALEAcVQAR	Q37269;Q8MAK2;Q8HVG8;Q6SSI3;Q3MKL9;P04717;Q8MAT5;Q6JXR8;Q4VI97;B2BY81;D1KWX9;Q9BB40;Q8MG96;O47068;Q9MV63;Q4VIC7;A4GE24;C0J9S0;C7A5Z3;C7AQR7;D5FUM3;D6MYJ0;Q8MEB1;Q4VIC2;Q37220;O03644;O98352;Q8MFT9;Q6YLQ6;Q3ZU78;D6MYK4;Q9TID1;O98900;Q7YMT4;Q85XM3;Q32272;Q8MGJ6;Q8MG08;Q95633;O20245;Q6VW25;A4H1D1;A4V8H9;E2D4M5;Q33051;Q9MRX0;Q8HVI7;Q6L9X5;Q4VI79;A4GGU8;B7FD30;Q8WHH7;Q37279;Q6BCJ1;Q71N56;Q09W50;C0J9T2;…	14779	130	CID	C6(Carbamidomethyl)	63.06	0.00141736		9	54		1	1116.67	80.177	14/82	pps_pisum_OE_trypsin_rep3.mgf
	Low	YGRPLLGcTIKPK	P36484;Q32800;Q8MAK5;Q32816;O63121;P94086;Q33514;P94068;Q9TKH0;Q33496;Q33268;Q8HUZ7;A8DPF0;O63147;Q33620;Q7YM64;D2CN03;P92468;O63185;Q9TI00;O20289;Q36657;Q8WKU6;Q36637;Q37357;A5X4I1;Q1A5W2;Q8HT77;Q9TLI7;P94074;Q33323;A5X4L3;Q6LA00;E5KUU8;Q37269;Q8MAK2;Q95B00;Q8HVG8;B5U0R6;Q3MKL9;P28413;P04717;Q31870;Q36650;Q71N72;Q6JXR8;Q4VI97;B2BY81;D1KWX9;Q9BB40;Q8MG96;O47068;Q9MUG3;Q4VIC7;A4F4H5;A4GE24;C0J9S0;…	22107	162	CID	C8(Carbamidomethyl)	46.62	0.0797064		4	55		1	1502.84	-7.19888	9/120	pps_pisum_OE_trypsin_rep3.mgf
	Low	AVYEcLR	P36484;Q8MAK5;Q32816;O63121;P94086;Q33514;P93976;P94068;Q33496;Q36683;A8DPF0;O63147;Q33620;D2CN03;P92468;O63185;Q9TI00;Q8HDA1;O20289;Q36657;Q8WKU6;B7P0F0;Q36637;Q37357;A5X4I1;Q9GDQ2;Q1A5W2;Q8HT77;P94074;Q33323;A5X4L3;E5KUU8;Q8HUY5;Q37269;Q8MAK2;Q95B00;Q6YLP8;Q3MKL9;P28413;P04717;Q8MAT5;Q36650;Q71N72;Q6JXR8;Q4VI97;B0YGQ4;B2BY81;D1KWX9;Q9BB40;Q8MG96;O47068;Q9MUG3;Q4VIC7;A4F4H5;A4GE24;C0LL66;C7A5Z3;…	20964	164	CID	C5(Carbamidomethyl)	31.62	1.98869	0	1	54	34	1	910.457	13.1854	9/51	pps_pisum_OE_trypsin_rep3.mgf
	Low	GGLDFTKDDENVNSQPFMR	P36484;Q32800;Q9TJY5;Q8MAK5;Q32816;O63121;P94086;P93976;P94068;Q33496;Q8HUZ7;Q36683;A8DPF0;O63147;Q33620;Q7YM64;D2CN03;P92468;Q9TI00;Q8HDA1;O20289;Q36657;B7P0F0;Q36637;Q37357;A5X4I1;Q9GDQ2;Q1A5W2;Q8HT77;Q9TLI7;P94074;Q33323;A5X4L3;E5KUU8;Q8HUY5;Q37269;Q8MAK2;A7VJY7;Q95B00;Q8HVG8;Q6YLP8;Q6SSI3;Q3MKL9;P28413;P04717;Q31870;Q8MAT5;Q71N72;Q6JXR8;B0YGQ4;B2BY81;D1KWX9;Q8MG96;O47068;Q9MUG3;Q9MV63;Q4VIC7;…	21763	175	CID		22.84	18.5467		4	55	30	1	2169.98	-2.47527	7/193	pps_pisum_OE_trypsin_rep3.mgf
	Low	GHYLNATAGTcEEmxKR	A8DPF0;Q6YLQ6;Q5I972;O09420;E2D4M8;Q32087;Q9XQR0	39	7	CID	C11(Carbamidomethyl), M14(Oxidation), X15(P)	18.22	41.2999		3	54	32	1	1950.89	3.77249	7/168	pps_pisum_OE_trypsin_rep3.mgf
P0C891	28.48	3	3	158	17.1551	8.22119	255.651	Outer envelope protein OF 80 kDa (Fragments) OS=Pisum sativum GN=OEP80 PE=1 SV=1 - [OEP80_PEA]
	Confidence Icon	Sequence	Protein Accessions	# Proteins	# Protein Groups	Activation Type	Modifications	IonScore	Exp Value	Δ Score	Rank	Identity High	Homology Threshold	Charge	m/z [Da]	ΔM [ppm]	Ions Matched	Spectrum File
	High	TPGTLVHGNQDGNSNLTIGR	P0C891	1	1	CID		195.42	7.06987e-17	0.85641	1	53		1	2051	-15.1835	19/209	pps_pisum_OE_trypsin_rep3.mgf
	High	LQVSEAEVNNISIR	P0C891;C5XXH2	2	2	CID		86.64	8.15284e-06	0.632184	1	55		1	1571.82	-9.16112	12/146	pps_pisum_OE_trypsin_rep3.mgf
	High	WSGTAGLIFQR	P0C891	1	1	CID		62.05	0.00137711	0.66129	1	53	37	1	1235.68	25.0316	9/93	pps_pisum_OE_trypsin_rep3.mgf
A4GE24	22.86	9	8	433	47.9851	6.88818	255.04	Ribulose-1,5-bisphosphate carboxylase/oxygenase large subunit (Fragment) OS=Isoetes abyssinica GN=rbcL PE=3 SV=1 - [A4GE24_9TRAC]
	Confidence Icon	Sequence	Protein Accessions	# Proteins	# Protein Groups	Activation Type	Modifications	IonScore	Exp Value	Δ Score	Rank	Identity High	Homology Threshold	Charge	m/z [Da]	ΔM [ppm]	Ions Matched	Spectrum File
	High	TFQGPPHGIQVER	Q32800;Q9TJY5;Q8MAK5;O63121;P94086;Q33514;P93976;P94068;Q9TKH0;Q33496;Q33268;Q8HUZ7;Q36683;A8DPF0;O63147;Q7YM64;D2CN03;P92468;O63185;Q9TI00;O20289;Q36657;Q8WKU6;Q37357;A5X4I1;Q9GDQ2;Q1A5W2;Q8HT77;Q9TLI7;P94074;Q33323;A5X4L3;Q6LA00;E5KUU8;P28413;P04717;Q31870;Q8MAT5;Q36650;Q71N72;Q6JXR8;Q4VI97;B0YGQ4;B2BY81;D1KWX9;Q9BB40;Q8MG96;O47068;Q9MUG3;Q9MV63;Q4VIC7;A4F4H5;A4GE24;C0J9S0;C0LL66;C7A5Z3;C7AQR7;…	19129	163	CID		118.95	5.03206e-09		5	55		1	1465.77	10.8451	12/139	pps_pisum_OE_trypsin_rep3.mgf
	High	SQAETGEIKGHYLNATAGTcEEMIKR	Q8HUZ7;O20289;A5X4L3;Q31870;A4GE24;Q8WHH7;Q37279;Q8HUX6;Q8MAM7;A4KC75;B8Q461;A5X4B3;Q539W8;Q6DUM3;Q31932;Q4QSS5	921	16	CID	C20(Carbamidomethyl)	118.37	3.97624e-09		3	54		1	2894.27	-37.9873	18/294	pps_pisum_OE_trypsin_rep3.mgf
	High	LTYYTPDYKTK	A4GE24;A4V8H9;Q5J9S8;Q32515	171	4	CID		82.2	1.37956e-05		4	53		1	1392.66	-33.5842	16/101	pps_pisum_OE_trypsin_rep3.mgf
	High	VALEAcVQAR	Q37269;Q8MAK2;Q8HVG8;Q6SSI3;Q3MKL9;P04717;Q8MAT5;Q6JXR8;Q4VI97;B2BY81;D1KWX9;Q9BB40;Q8MG96;O47068;Q9MV63;Q4VIC7;A4GE24;C0J9S0;C7A5Z3;C7AQR7;D5FUM3;D6MYJ0;Q8MEB1;Q4VIC2;Q37220;O03644;O98352;Q8MFT9;Q6YLQ6;Q3ZU78;D6MYK4;Q9TID1;O98900;Q7YMT4;Q85XM3;Q32272;Q8MGJ6;Q8MG08;Q95633;O20245;Q6VW25;A4H1D1;A4V8H9;E2D4M5;Q33051;Q9MRX0;Q8HVI7;Q6L9X5;Q4VI79;A4GGU8;B7FD30;Q8WHH7;Q37279;Q6BCJ1;Q71N56;Q09W50;C0J9T2;…	14779	130	CID	C6(Carbamidomethyl)	63.44	0.00148926		9	55		1	1116.62	36.3048	8/82	pps_pisum_OE_trypsin_rep3.mgf
	High	VALEAcVQAR	Q37269;Q8MAK2;Q8HVG8;Q6SSI3;Q3MKL9;P04717;Q8MAT5;Q6JXR8;Q4VI97;B2BY81;D1KWX9;Q9BB40;Q8MG96;O47068;Q9MV63;Q4VIC7;A4GE24;C0J9S0;C7A5Z3;C7AQR7;D5FUM3;D6MYJ0;Q8MEB1;Q4VIC2;Q37220;O03644;O98352;Q8MFT9;Q6YLQ6;Q3ZU78;D6MYK4;Q9TID1;O98900;Q7YMT4;Q85XM3;Q32272;Q8MGJ6;Q8MG08;Q95633;O20245;Q6VW25;A4H1D1;A4V8H9;E2D4M5;Q33051;Q9MRX0;Q8HVI7;Q6L9X5;Q4VI79;A4GGU8;B7FD30;Q8WHH7;Q37279;Q6BCJ1;Q71N56;Q09W50;C0J9T2;…	14779	130	CID	C6(Carbamidomethyl)	63.06	0.00141736		9	54		1	1116.67	80.177	14/82	pps_pisum_OE_trypsin_rep3.mgf
	Low	YGRPLLGcTIKPK	P36484;Q32800;Q8MAK5;Q32816;O63121;P94086;Q33514;P94068;Q9TKH0;Q33496;Q33268;Q8HUZ7;A8DPF0;O63147;Q33620;Q7YM64;D2CN03;P92468;O63185;Q9TI00;O20289;Q36657;Q8WKU6;Q36637;Q37357;A5X4I1;Q1A5W2;Q8HT77;Q9TLI7;P94074;Q33323;A5X4L3;Q6LA00;E5KUU8;Q37269;Q8MAK2;Q95B00;Q8HVG8;B5U0R6;Q3MKL9;P28413;P04717;Q31870;Q36650;Q71N72;Q6JXR8;Q4VI97;B2BY81;D1KWX9;Q9BB40;Q8MG96;O47068;Q9MUG3;Q4VIC7;A4F4H5;A4GE24;C0J9S0;…	22107	162	CID	C8(Carbamidomethyl)	46.62	0.0797064		4	55		1	1502.84	-7.19888	9/120	pps_pisum_OE_trypsin_rep3.mgf
	Low	AVYEcLR	P36484;Q8MAK5;Q32816;O63121;P94086;Q33514;P93976;P94068;Q33496;Q36683;A8DPF0;O63147;Q33620;D2CN03;P92468;O63185;Q9TI00;Q8HDA1;O20289;Q36657;Q8WKU6;B7P0F0;Q36637;Q37357;A5X4I1;Q9GDQ2;Q1A5W2;Q8HT77;P94074;Q33323;A5X4L3;E5KUU8;Q8HUY5;Q37269;Q8MAK2;Q95B00;Q6YLP8;Q3MKL9;P28413;P04717;Q8MAT5;Q36650;Q71N72;Q6JXR8;Q4VI97;B0YGQ4;B2BY81;D1KWX9;Q9BB40;Q8MG96;O47068;Q9MUG3;Q4VIC7;A4F4H5;A4GE24;C0LL66;C7A5Z3;…	20964	164	CID	C5(Carbamidomethyl)	31.62	1.98869	0	1	54	34	1	910.457	13.1854	9/51	pps_pisum_OE_trypsin_rep3.mgf
	Low	GGLDFTKDDENVNSQPFMR	P36484;Q32800;Q9TJY5;Q8MAK5;Q32816;O63121;P94086;P93976;P94068;Q33496;Q8HUZ7;Q36683;A8DPF0;O63147;Q33620;Q7YM64;D2CN03;P92468;Q9TI00;Q8HDA1;O20289;Q36657;B7P0F0;Q36637;Q37357;A5X4I1;Q9GDQ2;Q1A5W2;Q8HT77;Q9TLI7;P94074;Q33323;A5X4L3;E5KUU8;Q8HUY5;Q37269;Q8MAK2;A7VJY7;Q95B00;Q8HVG8;Q6YLP8;Q6SSI3;Q3MKL9;P28413;P04717;Q31870;Q8MAT5;Q71N72;Q6JXR8;B0YGQ4;B2BY81;D1KWX9;Q8MG96;O47068;Q9MUG3;Q9MV63;Q4VIC7;…	21763	175	CID		22.84	18.5467		4	55	30	1	2169.98	-2.47527	7/193	pps_pisum_OE_trypsin_rep3.mgf
	Low	GHYLNATAGTcEEMIKR	P36484;Q9TJY5;Q32816;Q33268;Q8HUZ7;Q36683;D2CN03;O63185;Q9TI00;Q8HDA1;O20289;Q8WKU6;B7P0F0;Q36637;Q37357;Q9GDQ2;Q8HT77;Q33323;A5X4L3;Q6LA00;E5KUU8;Q8HUY5;Q37269;Q8MCX9;Q8HVG8;Q3MKL9;Q31870;Q36650;Q4VI97;Q9MV63;Q4VIC7;A4GE24;D5FUM3;D6MYJ0;Q8MEB1;Q4VIC2;Q8MFT9;Q3ZU78;D6MYK4;Q33198;O98900;P94095;Q8MG08;Q6VW25;A4V8H9;Q33051;Q9MRX0;Q8HVI7;Q8WHH7;Q37279;Q6BCJ1;Q71N56;C0J9T2;C3KER2;Q9TLI9;Q8MAN3;Q8HUX6;…	7038	91	CID	C11(Carbamidomethyl)	16.92	55.712		9	54	32	1	1950.89	-14.878	7/168	pps_pisum_OE_trypsin_rep3.mgf
Q6YLQ6	22.5	9	8	440	48.7991	7.02002	255.04	Ribulose 1,5-bisphosphate carboxylase/oxygenase (Fragment) OS=Pogonatum aloides GN=rbcL PE=3 SV=1 - [Q6YLQ6_9BRYO]
	Confidence Icon	Sequence	Protein Accessions	# Proteins	# Protein Groups	Activation Type	Modifications	IonScore	Exp Value	Δ Score	Rank	Identity High	Homology Threshold	Charge	m/z [Da]	ΔM [ppm]	Ions Matched	Spectrum File
	High	TFQGPPHGIQVER	Q32800;Q9TJY5;Q8MAK5;O63121;P94086;Q33514;P93976;P94068;Q9TKH0;Q33496;Q33268;Q8HUZ7;Q36683;A8DPF0;O63147;Q7YM64;D2CN03;P92468;O63185;Q9TI00;O20289;Q36657;Q8WKU6;Q37357;A5X4I1;Q9GDQ2;Q1A5W2;Q8HT77;Q9TLI7;P94074;Q33323;A5X4L3;Q6LA00;E5KUU8;P28413;P04717;Q31870;Q8MAT5;Q36650;Q71N72;Q6JXR8;Q4VI97;B0YGQ4;B2BY81;D1KWX9;Q9BB40;Q8MG96;O47068;Q9MUG3;Q9MV63;Q4VIC7;A4F4H5;A4GE24;C0J9S0;C0LL66;C7A5Z3;C7AQR7;…	19129	163	CID		118.95	5.03206e-09		5	55		1	1465.77	10.8451	12/139	pps_pisum_OE_trypsin_rep3.mgf
	High	SQAETGEIKGHYLNATAGTcEEMxKR	A8DPF0;Q6YLQ6;O09420;E2D4M8	13	4	CID	C20(Carbamidomethyl), X24(I)	118.37	3.97624e-09		5	54		1	2894.27	-37.9873	18/294	pps_pisum_OE_trypsin_rep3.mgf
	High	LTYYTPDYQTK	D2CN03;D3XQ20;P04717;Q9BB40;Q1AE41;O98352;Q6YLQ6;Q3ZU78;Q85XM3;E2D4N3;Q37279;O98359;C0J398;Q7YKH2;Q50L46;B2Y4S2;Q9GIF7;Q31895;O98324;Q32920;Q6DUM3;Q24LK0	880	22	CID		82.2	1.37956e-05		9	53		1	1392.66	-7.4543	16/101	pps_pisum_OE_trypsin_rep3.mgf
	High	VALEAcVQAR	Q37269;Q8MAK2;Q8HVG8;Q6SSI3;Q3MKL9;P04717;Q8MAT5;Q6JXR8;Q4VI97;B2BY81;D1KWX9;Q9BB40;Q8MG96;O47068;Q9MV63;Q4VIC7;A4GE24;C0J9S0;C7A5Z3;C7AQR7;D5FUM3;D6MYJ0;Q8MEB1;Q4VIC2;Q37220;O03644;O98352;Q8MFT9;Q6YLQ6;Q3ZU78;D6MYK4;Q9TID1;O98900;Q7YMT4;Q85XM3;Q32272;Q8MGJ6;Q8MG08;Q95633;O20245;Q6VW25;A4H1D1;A4V8H9;E2D4M5;Q33051;Q9MRX0;Q8HVI7;Q6L9X5;Q4VI79;A4GGU8;B7FD30;Q8WHH7;Q37279;Q6BCJ1;Q71N56;Q09W50;C0J9T2;…	14779	130	CID	C6(Carbamidomethyl)	63.44	0.00148926		9	55		1	1116.62	36.3048	8/82	pps_pisum_OE_trypsin_rep3.mgf
	High	VALEAcVQAR	Q37269;Q8MAK2;Q8HVG8;Q6SSI3;Q3MKL9;P04717;Q8MAT5;Q6JXR8;Q4VI97;B2BY81;D1KWX9;Q9BB40;Q8MG96;O47068;Q9MV63;Q4VIC7;A4GE24;C0J9S0;C7A5Z3;C7AQR7;D5FUM3;D6MYJ0;Q8MEB1;Q4VIC2;Q37220;O03644;O98352;Q8MFT9;Q6YLQ6;Q3ZU78;D6MYK4;Q9TID1;O98900;Q7YMT4;Q85XM3;Q32272;Q8MGJ6;Q8MG08;Q95633;O20245;Q6VW25;A4H1D1;A4V8H9;E2D4M5;Q33051;Q9MRX0;Q8HVI7;Q6L9X5;Q4VI79;A4GGU8;B7FD30;Q8WHH7;Q37279;Q6BCJ1;Q71N56;Q09W50;C0J9T2;…	14779	130	CID	C6(Carbamidomethyl)	63.06	0.00141736		9	54		1	1116.67	80.177	14/82	pps_pisum_OE_trypsin_rep3.mgf
	Low	YGRPLLGcTIKPK	P36484;Q32800;Q8MAK5;Q32816;O63121;P94086;Q33514;P94068;Q9TKH0;Q33496;Q33268;Q8HUZ7;A8DPF0;O63147;Q33620;Q7YM64;D2CN03;P92468;O63185;Q9TI00;O20289;Q36657;Q8WKU6;Q36637;Q37357;A5X4I1;Q1A5W2;Q8HT77;Q9TLI7;P94074;Q33323;A5X4L3;Q6LA00;E5KUU8;Q37269;Q8MAK2;Q95B00;Q8HVG8;B5U0R6;Q3MKL9;P28413;P04717;Q31870;Q36650;Q71N72;Q6JXR8;Q4VI97;B2BY81;D1KWX9;Q9BB40;Q8MG96;O47068;Q9MUG3;Q4VIC7;A4F4H5;A4GE24;C0J9S0;…	22107	162	CID	C8(Carbamidomethyl)	46.62	0.0797064		4	55		1	1502.84	-7.19888	9/120	pps_pisum_OE_trypsin_rep3.mgf
	Low	AVYEcLR	P36484;Q8MAK5;Q32816;O63121;P94086;Q33514;P93976;P94068;Q33496;Q36683;A8DPF0;O63147;Q33620;D2CN03;P92468;O63185;Q9TI00;Q8HDA1;O20289;Q36657;Q8WKU6;B7P0F0;Q36637;Q37357;A5X4I1;Q9GDQ2;Q1A5W2;Q8HT77;P94074;Q33323;A5X4L3;E5KUU8;Q8HUY5;Q37269;Q8MAK2;Q95B00;Q6YLP8;Q3MKL9;P28413;P04717;Q8MAT5;Q36650;Q71N72;Q6JXR8;Q4VI97;B0YGQ4;B2BY81;D1KWX9;Q9BB40;Q8MG96;O47068;Q9MUG3;Q4VIC7;A4F4H5;A4GE24;C0LL66;C7A5Z3;…	20964	164	CID	C5(Carbamidomethyl)	31.62	1.98869	0	1	54	34	1	910.457	13.1854	9/51	pps_pisum_OE_trypsin_rep3.mgf
	Low	GGLDFTKDDENVNSQPFMR	P36484;Q32800;Q9TJY5;Q8MAK5;Q32816;O63121;P94086;P93976;P94068;Q33496;Q8HUZ7;Q36683;A8DPF0;O63147;Q33620;Q7YM64;D2CN03;P92468;Q9TI00;Q8HDA1;O20289;Q36657;B7P0F0;Q36637;Q37357;A5X4I1;Q9GDQ2;Q1A5W2;Q8HT77;Q9TLI7;P94074;Q33323;A5X4L3;E5KUU8;Q8HUY5;Q37269;Q8MAK2;A7VJY7;Q95B00;Q8HVG8;Q6YLP8;Q6SSI3;Q3MKL9;P28413;P04717;Q31870;Q8MAT5;Q71N72;Q6JXR8;B0YGQ4;B2BY81;D1KWX9;Q8MG96;O47068;Q9MUG3;Q9MV63;Q4VIC7;…	21763	175	CID		22.84	18.5467		4	55	30	1	2169.98	-2.47527	7/193	pps_pisum_OE_trypsin_rep3.mgf
	Low	GHYLNATAGTcEEmxKR	A8DPF0;Q6YLQ6;Q5I972;O09420;E2D4M8;Q32087;Q9XQR0	39	7	CID	C11(Carbamidomethyl), M14(Oxidation), X15(P)	18.22	41.2999		3	54	32	1	1950.89	3.77249	7/168	pps_pisum_OE_trypsin_rep3.mgf
Q37279	20.8	9	8	476	52.7977	7.02002	255.04	Ribulose 1,5-bisphosphate carboxylase (Fragment) OS=Sphenoclea zeylanica GN=rbcL PE=3 SV=1 - [Q37279_9ASTE]
	Confidence Icon	Sequence	Protein Accessions	# Proteins	# Protein Groups	Activation Type	Modifications	IonScore	Exp Value	Δ Score	Rank	Identity High	Homology Threshold	Charge	m/z [Da]	ΔM [ppm]	Ions Matched	Spectrum File
	High	TFQGPPHGIQVER	Q32800;Q9TJY5;Q8MAK5;O63121;P94086;Q33514;P93976;P94068;Q9TKH0;Q33496;Q33268;Q8HUZ7;Q36683;A8DPF0;O63147;Q7YM64;D2CN03;P92468;O63185;Q9TI00;O20289;Q36657;Q8WKU6;Q37357;A5X4I1;Q9GDQ2;Q1A5W2;Q8HT77;Q9TLI7;P94074;Q33323;A5X4L3;Q6LA00;E5KUU8;P28413;P04717;Q31870;Q8MAT5;Q36650;Q71N72;Q6JXR8;Q4VI97;B0YGQ4;B2BY81;D1KWX9;Q9BB40;Q8MG96;O47068;Q9MUG3;Q9MV63;Q4VIC7;A4F4H5;A4GE24;C0J9S0;C0LL66;C7A5Z3;C7AQR7;…	19129	163	CID		118.95	5.03206e-09		5	55		1	1465.77	10.8451	12/139	pps_pisum_OE_trypsin_rep3.mgf
	High	SQAETGEIKGHYLNATAGTcEEMIKR	Q8HUZ7;O20289;A5X4L3;Q31870;A4GE24;Q8WHH7;Q37279;Q8HUX6;Q8MAM7;A4KC75;B8Q461;A5X4B3;Q539W8;Q6DUM3;Q31932;Q4QSS5	921	16	CID	C20(Carbamidomethyl)	118.37	3.97624e-09		3	54		1	2894.27	-37.9873	18/294	pps_pisum_OE_trypsin_rep3.mgf
	High	LTYYTPDYQTK	D2CN03;D3XQ20;P04717;Q9BB40;Q1AE41;O98352;Q6YLQ6;Q3ZU78;Q85XM3;E2D4N3;Q37279;O98359;C0J398;Q7YKH2;Q50L46;B2Y4S2;Q9GIF7;Q31895;O98324;Q32920;Q6DUM3;Q24LK0	880	22	CID		82.2	1.37956e-05		9	53		1	1392.66	-7.4543	16/101	pps_pisum_OE_trypsin_rep3.mgf
	High	VALEAcVQAR	Q37269;Q8MAK2;Q8HVG8;Q6SSI3;Q3MKL9;P04717;Q8MAT5;Q6JXR8;Q4VI97;B2BY81;D1KWX9;Q9BB40;Q8MG96;O47068;Q9MV63;Q4VIC7;A4GE24;C0J9S0;C7A5Z3;C7AQR7;D5FUM3;D6MYJ0;Q8MEB1;Q4VIC2;Q37220;O03644;O98352;Q8MFT9;Q6YLQ6;Q3ZU78;D6MYK4;Q9TID1;O98900;Q7YMT4;Q85XM3;Q32272;Q8MGJ6;Q8MG08;Q95633;O20245;Q6VW25;A4H1D1;A4V8H9;E2D4M5;Q33051;Q9MRX0;Q8HVI7;Q6L9X5;Q4VI79;A4GGU8;B7FD30;Q8WHH7;Q37279;Q6BCJ1;Q71N56;Q09W50;C0J9T2;…	14779	130	CID	C6(Carbamidomethyl)	63.44	0.00148926		9	55		1	1116.62	36.3048	8/82	pps_pisum_OE_trypsin_rep3.mgf
	High	VALEAcVQAR	Q37269;Q8MAK2;Q8HVG8;Q6SSI3;Q3MKL9;P04717;Q8MAT5;Q6JXR8;Q4VI97;B2BY81;D1KWX9;Q9BB40;Q8MG96;O47068;Q9MV63;Q4VIC7;A4GE24;C0J9S0;C7A5Z3;C7AQR7;D5FUM3;D6MYJ0;Q8MEB1;Q4VIC2;Q37220;O03644;O98352;Q8MFT9;Q6YLQ6;Q3ZU78;D6MYK4;Q9TID1;O98900;Q7YMT4;Q85XM3;Q32272;Q8MGJ6;Q8MG08;Q95633;O20245;Q6VW25;A4H1D1;A4V8H9;E2D4M5;Q33051;Q9MRX0;Q8HVI7;Q6L9X5;Q4VI79;A4GGU8;B7FD30;Q8WHH7;Q37279;Q6BCJ1;Q71N56;Q09W50;C0J9T2;…	14779	130	CID	C6(Carbamidomethyl)	63.06	0.00141736		9	54		1	1116.67	80.177	14/82	pps_pisum_OE_trypsin_rep3.mgf
	Low	YGRPLLGcTIKPK	P36484;Q32800;Q8MAK5;Q32816;O63121;P94086;Q33514;P94068;Q9TKH0;Q33496;Q33268;Q8HUZ7;A8DPF0;O63147;Q33620;Q7YM64;D2CN03;P92468;O63185;Q9TI00;O20289;Q36657;Q8WKU6;Q36637;Q37357;A5X4I1;Q1A5W2;Q8HT77;Q9TLI7;P94074;Q33323;A5X4L3;Q6LA00;E5KUU8;Q37269;Q8MAK2;Q95B00;Q8HVG8;B5U0R6;Q3MKL9;P28413;P04717;Q31870;Q36650;Q71N72;Q6JXR8;Q4VI97;B2BY81;D1KWX9;Q9BB40;Q8MG96;O47068;Q9MUG3;Q4VIC7;A4F4H5;A4GE24;C0J9S0;…	22107	162	CID	C8(Carbamidomethyl)	46.62	0.0797064		4	55		1	1502.84	-7.19888	9/120	pps_pisum_OE_trypsin_rep3.mgf
	Low	AVYEcLR	P36484;Q8MAK5;Q32816;O63121;P94086;Q33514;P93976;P94068;Q33496;Q36683;A8DPF0;O63147;Q33620;D2CN03;P92468;O63185;Q9TI00;Q8HDA1;O20289;Q36657;Q8WKU6;B7P0F0;Q36637;Q37357;A5X4I1;Q9GDQ2;Q1A5W2;Q8HT77;P94074;Q33323;A5X4L3;E5KUU8;Q8HUY5;Q37269;Q8MAK2;Q95B00;Q6YLP8;Q3MKL9;P28413;P04717;Q8MAT5;Q36650;Q71N72;Q6JXR8;Q4VI97;B0YGQ4;B2BY81;D1KWX9;Q9BB40;Q8MG96;O47068;Q9MUG3;Q4VIC7;A4F4H5;A4GE24;C0LL66;C7A5Z3;…	20964	164	CID	C5(Carbamidomethyl)	31.62	1.98869	0	1	54	34	1	910.457	13.1854	9/51	pps_pisum_OE_trypsin_rep3.mgf
	Low	GGLDFTKDDENVNSQPFMR	P36484;Q32800;Q9TJY5;Q8MAK5;Q32816;O63121;P94086;P93976;P94068;Q33496;Q8HUZ7;Q36683;A8DPF0;O63147;Q33620;Q7YM64;D2CN03;P92468;Q9TI00;Q8HDA1;O20289;Q36657;B7P0F0;Q36637;Q37357;A5X4I1;Q9GDQ2;Q1A5W2;Q8HT77;Q9TLI7;P94074;Q33323;A5X4L3;E5KUU8;Q8HUY5;Q37269;Q8MAK2;A7VJY7;Q95B00;Q8HVG8;Q6YLP8;Q6SSI3;Q3MKL9;P28413;P04717;Q31870;Q8MAT5;Q71N72;Q6JXR8;B0YGQ4;B2BY81;D1KWX9;Q8MG96;O47068;Q9MUG3;Q9MV63;Q4VIC7;…	21763	175	CID		22.84	18.5467		4	55	30	1	2169.98	-2.47527	7/193	pps_pisum_OE_trypsin_rep3.mgf
	Low	GHYLNATAGTcEEMIKR	P36484;Q9TJY5;Q32816;Q33268;Q8HUZ7;Q36683;D2CN03;O63185;Q9TI00;Q8HDA1;O20289;Q8WKU6;B7P0F0;Q36637;Q37357;Q9GDQ2;Q8HT77;Q33323;A5X4L3;Q6LA00;E5KUU8;Q8HUY5;Q37269;Q8MCX9;Q8HVG8;Q3MKL9;Q31870;Q36650;Q4VI97;Q9MV63;Q4VIC7;A4GE24;D5FUM3;D6MYJ0;Q8MEB1;Q4VIC2;Q8MFT9;Q3ZU78;D6MYK4;Q33198;O98900;P94095;Q8MG08;Q6VW25;A4V8H9;Q33051;Q9MRX0;Q8HVI7;Q8WHH7;Q37279;Q6BCJ1;Q71N56;C0J9T2;C3KER2;Q9TLI9;Q8MAN3;Q8HUX6;…	7038	91	CID	C11(Carbamidomethyl)	16.92	55.712		9	54	32	1	1950.89	-14.878	7/168	pps_pisum_OE_trypsin_rep3.mgf
B8Q461	26.94	8	8	386	42.9096	6.63916	226.686	Ribulose-1,5-bisphosphate carboxylase/oxygenase large subunit (Fragment) OS=Lotononis subulata PE=4 SV=1 - [B8Q461_9FABA]
	Confidence Icon	Sequence	Protein Accessions	# Proteins	# Protein Groups	Activation Type	Modifications	IonScore	Exp Value	Δ Score	Rank	Identity High	Homology Threshold	Charge	m/z [Da]	ΔM [ppm]	Ions Matched	Spectrum File
	High	TFQGPPHGIQVER	Q32800;Q9TJY5;Q8MAK5;O63121;P94086;Q33514;P93976;P94068;Q9TKH0;Q33496;Q33268;Q8HUZ7;Q36683;A8DPF0;O63147;Q7YM64;D2CN03;P92468;O63185;Q9TI00;O20289;Q36657;Q8WKU6;Q37357;A5X4I1;Q9GDQ2;Q1A5W2;Q8HT77;Q9TLI7;P94074;Q33323;A5X4L3;Q6LA00;E5KUU8;P28413;P04717;Q31870;Q8MAT5;Q36650;Q71N72;Q6JXR8;Q4VI97;B0YGQ4;B2BY81;D1KWX9;Q9BB40;Q8MG96;O47068;Q9MUG3;Q9MV63;Q4VIC7;A4F4H5;A4GE24;C0J9S0;C0LL66;C7A5Z3;C7AQR7;…	19129	163	CID		118.95	5.03206e-09		5	55		1	1465.77	10.8451	12/139	pps_pisum_OE_trypsin_rep3.mgf
	High	SQAETGEIKGHYLNATAGTcEEMIKR	Q8HUZ7;O20289;A5X4L3;Q31870;A4GE24;Q8WHH7;Q37279;Q8HUX6;Q8MAM7;A4KC75;B8Q461;A5X4B3;Q539W8;Q6DUM3;Q31932;Q4QSS5	921	16	CID	C20(Carbamidomethyl)	118.37	3.97624e-09		3	54		1	2894.27	-37.9873	18/294	pps_pisum_OE_trypsin_rep3.mgf
	High	LSGGDHIHAGTVxGK	Q85XM3;Q8MG08;B8Q461	4	3	CID	X13(V)	85.23	8.32298e-06		5	54		1	1447.76	-3.01935	19/134	pps_pisum_OE_trypsin_rep3.mgf
	Low	YGRPLLGcTIKPK	P36484;Q32800;Q8MAK5;Q32816;O63121;P94086;Q33514;P94068;Q9TKH0;Q33496;Q33268;Q8HUZ7;A8DPF0;O63147;Q33620;Q7YM64;D2CN03;P92468;O63185;Q9TI00;O20289;Q36657;Q8WKU6;Q36637;Q37357;A5X4I1;Q1A5W2;Q8HT77;Q9TLI7;P94074;Q33323;A5X4L3;Q6LA00;E5KUU8;Q37269;Q8MAK2;Q95B00;Q8HVG8;B5U0R6;Q3MKL9;P28413;P04717;Q31870;Q36650;Q71N72;Q6JXR8;Q4VI97;B2BY81;D1KWX9;Q9BB40;Q8MG96;O47068;Q9MUG3;Q4VIC7;A4F4H5;A4GE24;C0J9S0;…	22107	162	CID	C8(Carbamidomethyl)	46.62	0.0797064		4	55		1	1502.84	-7.19888	9/120	pps_pisum_OE_trypsin_rep3.mgf
	Low	AVYEcLR	P36484;Q8MAK5;Q32816;O63121;P94086;Q33514;P93976;P94068;Q33496;Q36683;A8DPF0;O63147;Q33620;D2CN03;P92468;O63185;Q9TI00;Q8HDA1;O20289;Q36657;Q8WKU6;B7P0F0;Q36637;Q37357;A5X4I1;Q9GDQ2;Q1A5W2;Q8HT77;P94074;Q33323;A5X4L3;E5KUU8;Q8HUY5;Q37269;Q8MAK2;Q95B00;Q6YLP8;Q3MKL9;P28413;P04717;Q8MAT5;Q36650;Q71N72;Q6JXR8;Q4VI97;B0YGQ4;B2BY81;D1KWX9;Q9BB40;Q8MG96;O47068;Q9MUG3;Q4VIC7;A4F4H5;A4GE24;C0LL66;C7A5Z3;…	20964	164	CID	C5(Carbamidomethyl)	31.62	1.98869	0	1	54	34	1	910.457	13.1854	9/51	pps_pisum_OE_trypsin_rep3.mgf
	Low	EITLGFVDLLR	Q8HUZ7;D2CN03;Q8HDA1;O20289;A5X4I1;Q9TLI7;A5X4L3;Q8MAK2;Q8MCX9;P04717;Q8MAT5;Q36650;Q71N72;Q4VI97;D1KWX9;O47068;Q9MV63;Q4VIC7;A4F4H5;C0J9S0;C7AQR7;Q8MEB1;P92360;Q4VIC2;Q8MFT9;Q3ZU78;Q33198;Q9TID1;O98900;Q8MG08;O20245;A4V8H9;Q33051;Q9MRX0;Q4VI79;Q71N56;C0J9T2;C3S8M4;C3S8R2;Q9TLI9;Q8MAN3;Q8HUX6;Q8ME51;C0J398;Q7YKH2;B2Y4S2;Q8MAM7;Q9GEQ2;Q71N79;B8Q461;O98528;A0PDJ1;B8QQG7;Q31895;Q9MVF6;O09420;Q32087;…	4879	73	CID		26.15	5.68142		6	53	39	1	1275.76	21.1786	6/97	pps_pisum_OE_trypsin_rep3.mgf
	Low	GGLDFTKDDENVNSQPFMR	P36484;Q32800;Q9TJY5;Q8MAK5;Q32816;O63121;P94086;P93976;P94068;Q33496;Q8HUZ7;Q36683;A8DPF0;O63147;Q33620;Q7YM64;D2CN03;P92468;Q9TI00;Q8HDA1;O20289;Q36657;B7P0F0;Q36637;Q37357;A5X4I1;Q9GDQ2;Q1A5W2;Q8HT77;Q9TLI7;P94074;Q33323;A5X4L3;E5KUU8;Q8HUY5;Q37269;Q8MAK2;A7VJY7;Q95B00;Q8HVG8;Q6YLP8;Q6SSI3;Q3MKL9;P28413;P04717;Q31870;Q8MAT5;Q71N72;Q6JXR8;B0YGQ4;B2BY81;D1KWX9;Q8MG96;O47068;Q9MUG3;Q9MV63;Q4VIC7;…	21763	175	CID		22.84	18.5467		4	55	30	1	2169.98	-2.47527	7/193	pps_pisum_OE_trypsin_rep3.mgf
	Low	GHYLNATAGTcEEMIKR	P36484;Q9TJY5;Q32816;Q33268;Q8HUZ7;Q36683;D2CN03;O63185;Q9TI00;Q8HDA1;O20289;Q8WKU6;B7P0F0;Q36637;Q37357;Q9GDQ2;Q8HT77;Q33323;A5X4L3;Q6LA00;E5KUU8;Q8HUY5;Q37269;Q8MCX9;Q8HVG8;Q3MKL9;Q31870;Q36650;Q4VI97;Q9MV63;Q4VIC7;A4GE24;D5FUM3;D6MYJ0;Q8MEB1;Q4VIC2;Q8MFT9;Q3ZU78;D6MYK4;Q33198;O98900;P94095;Q8MG08;Q6VW25;A4V8H9;Q33051;Q9MRX0;Q8HVI7;Q8WHH7;Q37279;Q6BCJ1;Q71N56;C0J9T2;C3KER2;Q9TLI9;Q8MAN3;Q8HUX6;…	7038	91	CID	C11(Carbamidomethyl)	16.92	55.712		9	54	32	1	1950.89	-14.878	7/168	pps_pisum_OE_trypsin_rep3.mgf
P04717	22.32	10	9	475	52.7297	7.02002	221.845	Ribulose bisphosphate carboxylase large chain OS=Pisum sativum GN=rbcL PE=1 SV=3 - [RBL_PEA]
	Confidence Icon	Sequence	Protein Accessions	# Proteins	# Protein Groups	Activation Type	Modifications	IonScore	Exp Value	Δ Score	Rank	Identity High	Homology Threshold	Charge	m/z [Da]	ΔM [ppm]	Ions Matched	Spectrum File
	High	TFQGPPHGIQVER	Q32800;Q9TJY5;Q8MAK5;O63121;P94086;Q33514;P93976;P94068;Q9TKH0;Q33496;Q33268;Q8HUZ7;Q36683;A8DPF0;O63147;Q7YM64;D2CN03;P92468;O63185;Q9TI00;O20289;Q36657;Q8WKU6;Q37357;A5X4I1;Q9GDQ2;Q1A5W2;Q8HT77;Q9TLI7;P94074;Q33323;A5X4L3;Q6LA00;E5KUU8;P28413;P04717;Q31870;Q8MAT5;Q36650;Q71N72;Q6JXR8;Q4VI97;B0YGQ4;B2BY81;D1KWX9;Q9BB40;Q8MG96;O47068;Q9MUG3;Q9MV63;Q4VIC7;A4F4H5;A4GE24;C0J9S0;C0LL66;C7A5Z3;C7AQR7;…	19129	163	CID		118.95	5.03206e-09		5	55		1	1465.77	10.8451	12/139	pps_pisum_OE_trypsin_rep3.mgf
	High	LSGGDHIHAGTVVGK	Q32816;O63121;Q8HUZ7;O63185;O20289;Q1A5W2;Q33323;Q8HUY5;Q8MAK2;Q3MKL9;P04717;Q8MAT5;Q36650;Q4VI97;Q9BB40;Q8MG96;Q4VIC2;Q1AE41;Q537K8;Q33198;A4V8H9;Q4VI79;Q09W50;Q8MAN3;Q8HTE8;O98359;A8JY23;C0J398;Q9GEE4;Q5J8V6;Q50L46;Q9GIF7;Q8MAM7;A1X4B8;A5X4B3;B8QQG7;Q9MVF6;Q687I2;E2D4M8;Q95631;Q32087;O98324;A4ZUF4;Q5UV68;Q1A5T8;Q4VI99;Q24LK0;Q9GG56;Q8WLL0	3408	49	CID		85.23	8.32298e-06		3	54		1	1447.76	-3.01935	19/134	pps_pisum_OE_trypsin_rep3.mgf
	High	LTYYTPDYQTK	D2CN03;D3XQ20;P04717;Q9BB40;Q1AE41;O98352;Q6YLQ6;Q3ZU78;Q85XM3;E2D4N3;Q37279;O98359;C0J398;Q7YKH2;Q50L46;B2Y4S2;Q9GIF7;Q31895;O98324;Q32920;Q6DUM3;Q24LK0	880	22	CID		82.2	1.37956e-05		9	53		1	1392.66	-7.4543	16/101	pps_pisum_OE_trypsin_rep3.mgf
	High	VALEAcVQAR	Q37269;Q8MAK2;Q8HVG8;Q6SSI3;Q3MKL9;P04717;Q8MAT5;Q6JXR8;Q4VI97;B2BY81;D1KWX9;Q9BB40;Q8MG96;O47068;Q9MV63;Q4VIC7;A4GE24;C0J9S0;C7A5Z3;C7AQR7;D5FUM3;D6MYJ0;Q8MEB1;Q4VIC2;Q37220;O03644;O98352;Q8MFT9;Q6YLQ6;Q3ZU78;D6MYK4;Q9TID1;O98900;Q7YMT4;Q85XM3;Q32272;Q8MGJ6;Q8MG08;Q95633;O20245;Q6VW25;A4H1D1;A4V8H9;E2D4M5;Q33051;Q9MRX0;Q8HVI7;Q6L9X5;Q4VI79;A4GGU8;B7FD30;Q8WHH7;Q37279;Q6BCJ1;Q71N56;Q09W50;C0J9T2;…	14779	130	CID	C6(Carbamidomethyl)	63.44	0.00148926		9	55		1	1116.62	36.3048	8/82	pps_pisum_OE_trypsin_rep3.mgf
	High	VALEAcVQAR	Q37269;Q8MAK2;Q8HVG8;Q6SSI3;Q3MKL9;P04717;Q8MAT5;Q6JXR8;Q4VI97;B2BY81;D1KWX9;Q9BB40;Q8MG96;O47068;Q9MV63;Q4VIC7;A4GE24;C0J9S0;C7A5Z3;C7AQR7;D5FUM3;D6MYJ0;Q8MEB1;Q4VIC2;Q37220;O03644;O98352;Q8MFT9;Q6YLQ6;Q3ZU78;D6MYK4;Q9TID1;O98900;Q7YMT4;Q85XM3;Q32272;Q8MGJ6;Q8MG08;Q95633;O20245;Q6VW25;A4H1D1;A4V8H9;E2D4M5;Q33051;Q9MRX0;Q8HVI7;Q6L9X5;Q4VI79;A4GGU8;B7FD30;Q8WHH7;Q37279;Q6BCJ1;Q71N56;Q09W50;C0J9T2;…	14779	130	CID	C6(Carbamidomethyl)	63.06	0.00141736		9	54		1	1116.67	80.177	14/82	pps_pisum_OE_trypsin_rep3.mgf
	Low	YGRPLLGcTIKPK	P36484;Q32800;Q8MAK5;Q32816;O63121;P94086;Q33514;P94068;Q9TKH0;Q33496;Q33268;Q8HUZ7;A8DPF0;O63147;Q33620;Q7YM64;D2CN03;P92468;O63185;Q9TI00;O20289;Q36657;Q8WKU6;Q36637;Q37357;A5X4I1;Q1A5W2;Q8HT77;Q9TLI7;P94074;Q33323;A5X4L3;Q6LA00;E5KUU8;Q37269;Q8MAK2;Q95B00;Q8HVG8;B5U0R6;Q3MKL9;P28413;P04717;Q31870;Q36650;Q71N72;Q6JXR8;Q4VI97;B2BY81;D1KWX9;Q9BB40;Q8MG96;O47068;Q9MUG3;Q4VIC7;A4F4H5;A4GE24;C0J9S0;…	22107	162	CID	C8(Carbamidomethyl)	46.62	0.0797064		4	55		1	1502.84	-7.19888	9/120	pps_pisum_OE_trypsin_rep3.mgf
	Low	AVYEcLR	P36484;Q8MAK5;Q32816;O63121;P94086;Q33514;P93976;P94068;Q33496;Q36683;A8DPF0;O63147;Q33620;D2CN03;P92468;O63185;Q9TI00;Q8HDA1;O20289;Q36657;Q8WKU6;B7P0F0;Q36637;Q37357;A5X4I1;Q9GDQ2;Q1A5W2;Q8HT77;P94074;Q33323;A5X4L3;E5KUU8;Q8HUY5;Q37269;Q8MAK2;Q95B00;Q6YLP8;Q3MKL9;P28413;P04717;Q8MAT5;Q36650;Q71N72;Q6JXR8;Q4VI97;B0YGQ4;B2BY81;D1KWX9;Q9BB40;Q8MG96;O47068;Q9MUG3;Q4VIC7;A4F4H5;A4GE24;C0LL66;C7A5Z3;…	20964	164	CID	C5(Carbamidomethyl)	31.62	1.98869	0	1	54	34	1	910.457	13.1854	9/51	pps_pisum_OE_trypsin_rep3.mgf
	Low	IPYAYVK	P04717	2	1	CID		30.37	3.01838		3	55	46	1	853.494	13.7772	5/56	pps_pisum_OE_trypsin_rep3.mgf
	Low	EITLGFVDLLR	Q8HUZ7;D2CN03;Q8HDA1;O20289;A5X4I1;Q9TLI7;A5X4L3;Q8MAK2;Q8MCX9;P04717;Q8MAT5;Q36650;Q71N72;Q4VI97;D1KWX9;O47068;Q9MV63;Q4VIC7;A4F4H5;C0J9S0;C7AQR7;Q8MEB1;P92360;Q4VIC2;Q8MFT9;Q3ZU78;Q33198;Q9TID1;O98900;Q8MG08;O20245;A4V8H9;Q33051;Q9MRX0;Q4VI79;Q71N56;C0J9T2;C3S8M4;C3S8R2;Q9TLI9;Q8MAN3;Q8HUX6;Q8ME51;C0J398;Q7YKH2;B2Y4S2;Q8MAM7;Q9GEQ2;Q71N79;B8Q461;O98528;A0PDJ1;B8QQG7;Q31895;Q9MVF6;O09420;Q32087;…	4879	73	CID		26.15	5.68142		6	53	39	1	1275.76	21.1786	6/97	pps_pisum_OE_trypsin_rep3.mgf
	Low	GGLDFTKDDENVNSQPFMR	P36484;Q32800;Q9TJY5;Q8MAK5;Q32816;O63121;P94086;P93976;P94068;Q33496;Q8HUZ7;Q36683;A8DPF0;O63147;Q33620;Q7YM64;D2CN03;P92468;Q9TI00;Q8HDA1;O20289;Q36657;B7P0F0;Q36637;Q37357;A5X4I1;Q9GDQ2;Q1A5W2;Q8HT77;Q9TLI7;P94074;Q33323;A5X4L3;E5KUU8;Q8HUY5;Q37269;Q8MAK2;A7VJY7;Q95B00;Q8HVG8;Q6YLP8;Q6SSI3;Q3MKL9;P28413;P04717;Q31870;Q8MAT5;Q71N72;Q6JXR8;B0YGQ4;B2BY81;D1KWX9;Q8MG96;O47068;Q9MUG3;Q9MV63;Q4VIC7;…	21763	175	CID		22.84	18.5467		4	55	30	1	2169.98	-2.47527	7/193	pps_pisum_OE_trypsin_rep3.mgf
Q9BB40	18.92	9	7	465	51.574	6.84424	221.845	Ribulose-1,5-bisphosphate carboxylase large subunit (Fragment) OS=Theriotia lorifolia GN=rbcL PE=3 SV=1 - [Q9BB40_9BRYO]
	Confidence Icon	Sequence	Protein Accessions	# Proteins	# Protein Groups	Activation Type	Modifications	IonScore	Exp Value	Δ Score	Rank	Identity High	Homology Threshold	Charge	m/z [Da]	ΔM [ppm]	Ions Matched	Spectrum File
	High	TFQGPPHGIQVER	Q32800;Q9TJY5;Q8MAK5;O63121;P94086;Q33514;P93976;P94068;Q9TKH0;Q33496;Q33268;Q8HUZ7;Q36683;A8DPF0;O63147;Q7YM64;D2CN03;P92468;O63185;Q9TI00;O20289;Q36657;Q8WKU6;Q37357;A5X4I1;Q9GDQ2;Q1A5W2;Q8HT77;Q9TLI7;P94074;Q33323;A5X4L3;Q6LA00;E5KUU8;P28413;P04717;Q31870;Q8MAT5;Q36650;Q71N72;Q6JXR8;Q4VI97;B0YGQ4;B2BY81;D1KWX9;Q9BB40;Q8MG96;O47068;Q9MUG3;Q9MV63;Q4VIC7;A4F4H5;A4GE24;C0J9S0;C0LL66;C7A5Z3;C7AQR7;…	19129	163	CID		118.95	5.03206e-09		5	55		1	1465.77	10.8451	12/139	pps_pisum_OE_trypsin_rep3.mgf
	High	LSGGDHIHAGTVVGK	Q32816;O63121;Q8HUZ7;O63185;O20289;Q1A5W2;Q33323;Q8HUY5;Q8MAK2;Q3MKL9;P04717;Q8MAT5;Q36650;Q4VI97;Q9BB40;Q8MG96;Q4VIC2;Q1AE41;Q537K8;Q33198;A4V8H9;Q4VI79;Q09W50;Q8MAN3;Q8HTE8;O98359;A8JY23;C0J398;Q9GEE4;Q5J8V6;Q50L46;Q9GIF7;Q8MAM7;A1X4B8;A5X4B3;B8QQG7;Q9MVF6;Q687I2;E2D4M8;Q95631;Q32087;O98324;A4ZUF4;Q5UV68;Q1A5T8;Q4VI99;Q24LK0;Q9GG56;Q8WLL0	3408	49	CID		85.23	8.32298e-06		3	54		1	1447.76	-3.01935	19/134	pps_pisum_OE_trypsin_rep3.mgf
	High	LTYYTPDYQTK	D2CN03;D3XQ20;P04717;Q9BB40;Q1AE41;O98352;Q6YLQ6;Q3ZU78;Q85XM3;E2D4N3;Q37279;O98359;C0J398;Q7YKH2;Q50L46;B2Y4S2;Q9GIF7;Q31895;O98324;Q32920;Q6DUM3;Q24LK0	880	22	CID		82.2	1.37956e-05		9	53		1	1392.66	-7.4543	16/101	pps_pisum_OE_trypsin_rep3.mgf
	High	VALEAcVQAR	Q37269;Q8MAK2;Q8HVG8;Q6SSI3;Q3MKL9;P04717;Q8MAT5;Q6JXR8;Q4VI97;B2BY81;D1KWX9;Q9BB40;Q8MG96;O47068;Q9MV63;Q4VIC7;A4GE24;C0J9S0;C7A5Z3;C7AQR7;D5FUM3;D6MYJ0;Q8MEB1;Q4VIC2;Q37220;O03644;O98352;Q8MFT9;Q6YLQ6;Q3ZU78;D6MYK4;Q9TID1;O98900;Q7YMT4;Q85XM3;Q32272;Q8MGJ6;Q8MG08;Q95633;O20245;Q6VW25;A4H1D1;A4V8H9;E2D4M5;Q33051;Q9MRX0;Q8HVI7;Q6L9X5;Q4VI79;A4GGU8;B7FD30;Q8WHH7;Q37279;Q6BCJ1;Q71N56;Q09W50;C0J9T2;…	14779	130	CID	C6(Carbamidomethyl)	63.44	0.00148926		9	55		1	1116.62	36.3048	8/82	pps_pisum_OE_trypsin_rep3.mgf
	High	VALEAcVQAR	Q37269;Q8MAK2;Q8HVG8;Q6SSI3;Q3MKL9;P04717;Q8MAT5;Q6JXR8;Q4VI97;B2BY81;D1KWX9;Q9BB40;Q8MG96;O47068;Q9MV63;Q4VIC7;A4GE24;C0J9S0;C7A5Z3;C7AQR7;D5FUM3;D6MYJ0;Q8MEB1;Q4VIC2;Q37220;O03644;O98352;Q8MFT9;Q6YLQ6;Q3ZU78;D6MYK4;Q9TID1;O98900;Q7YMT4;Q85XM3;Q32272;Q8MGJ6;Q8MG08;Q95633;O20245;Q6VW25;A4H1D1;A4V8H9;E2D4M5;Q33051;Q9MRX0;Q8HVI7;Q6L9X5;Q4VI79;A4GGU8;B7FD30;Q8WHH7;Q37279;Q6BCJ1;Q71N56;Q09W50;C0J9T2;…	14779	130	CID	C6(Carbamidomethyl)	63.06	0.00141736		9	54		1	1116.67	80.177	14/82	pps_pisum_OE_trypsin_rep3.mgf
	Low	YGRPLLGcTIKPK	P36484;Q32800;Q8MAK5;Q32816;O63121;P94086;Q33514;P94068;Q9TKH0;Q33496;Q33268;Q8HUZ7;A8DPF0;O63147;Q33620;Q7YM64;D2CN03;P92468;O63185;Q9TI00;O20289;Q36657;Q8WKU6;Q36637;Q37357;A5X4I1;Q1A5W2;Q8HT77;Q9TLI7;P94074;Q33323;A5X4L3;Q6LA00;E5KUU8;Q37269;Q8MAK2;Q95B00;Q8HVG8;B5U0R6;Q3MKL9;P28413;P04717;Q31870;Q36650;Q71N72;Q6JXR8;Q4VI97;B2BY81;D1KWX9;Q9BB40;Q8MG96;O47068;Q9MUG3;Q4VIC7;A4F4H5;A4GE24;C0J9S0;…	22107	162	CID	C8(Carbamidomethyl)	46.62	0.0797064		4	55		1	1502.84	-7.19888	9/120	pps_pisum_OE_trypsin_rep3.mgf
	Low	AVYEcLR	P36484;Q8MAK5;Q32816;O63121;P94086;Q33514;P93976;P94068;Q33496;Q36683;A8DPF0;O63147;Q33620;D2CN03;P92468;O63185;Q9TI00;Q8HDA1;O20289;Q36657;Q8WKU6;B7P0F0;Q36637;Q37357;A5X4I1;Q9GDQ2;Q1A5W2;Q8HT77;P94074;Q33323;A5X4L3;E5KUU8;Q8HUY5;Q37269;Q8MAK2;Q95B00;Q6YLP8;Q3MKL9;P28413;P04717;Q8MAT5;Q36650;Q71N72;Q6JXR8;Q4VI97;B0YGQ4;B2BY81;D1KWX9;Q9BB40;Q8MG96;O47068;Q9MUG3;Q4VIC7;A4F4H5;A4GE24;C0LL66;C7A5Z3;…	20964	164	CID	C5(Carbamidomethyl)	31.62	1.98869	0	1	54	34	1	910.457	13.1854	9/51	pps_pisum_OE_trypsin_rep3.mgf
	Low	GGLDFTKDDENVNSxPFMR	O63185;B5U0R6;Q4VI97;Q9BB40;Q8ME51;Q71N79	20	6	CID	X15(K)	22.84	18.5467		3	55	30	1	2169.98	-19.245	7/193	pps_pisum_OE_trypsin_rep3.mgf
	Low	GGLDFTKDDENVNSxPFMR	O63185;B5U0R6;Q4VI97;Q9BB40;Q8ME51;Q71N79	20	6	CID	X15(Q)	22.84	18.5467		8	55	30	1	2169.98	-2.47527	7/193	pps_pisum_OE_trypsin_rep3.mgf
Q85XM3	20.05	8	7	439	48.6709	7.02002	221.845	Ribulose-1,5-bisphosphate carboxylase/oxygenase large subunit (Fragment) OS=Breutelia chrysea GN=rbcL PE=3 SV=1 - [Q85XM3_9BRYO]
	Confidence Icon	Sequence	Protein Accessions	# Proteins	# Protein Groups	Activation Type	Modifications	IonScore	Exp Value	Δ Score	Rank	Identity High	Homology Threshold	Charge	m/z [Da]	ΔM [ppm]	Ions Matched	Spectrum File
	High	TFQGPPHGIQVER	Q32800;Q9TJY5;Q8MAK5;O63121;P94086;Q33514;P93976;P94068;Q9TKH0;Q33496;Q33268;Q8HUZ7;Q36683;A8DPF0;O63147;Q7YM64;D2CN03;P92468;O63185;Q9TI00;O20289;Q36657;Q8WKU6;Q37357;A5X4I1;Q9GDQ2;Q1A5W2;Q8HT77;Q9TLI7;P94074;Q33323;A5X4L3;Q6LA00;E5KUU8;P28413;P04717;Q31870;Q8MAT5;Q36650;Q71N72;Q6JXR8;Q4VI97;B0YGQ4;B2BY81;D1KWX9;Q9BB40;Q8MG96;O47068;Q9MUG3;Q9MV63;Q4VIC7;A4F4H5;A4GE24;C0J9S0;C0LL66;C7A5Z3;C7AQR7;…	19129	163	CID		118.95	5.03206e-09		5	55		1	1465.77	10.8451	12/139	pps_pisum_OE_trypsin_rep3.mgf
	High	LSGGDHIHAGTVxGK	Q85XM3;Q8MG08;B8Q461	4	3	CID	X13(V)	85.23	8.32298e-06		5	54		1	1447.76	-3.01935	19/134	pps_pisum_OE_trypsin_rep3.mgf
	High	LTYYTPDYQTK	D2CN03;D3XQ20;P04717;Q9BB40;Q1AE41;O98352;Q6YLQ6;Q3ZU78;Q85XM3;E2D4N3;Q37279;O98359;C0J398;Q7YKH2;Q50L46;B2Y4S2;Q9GIF7;Q31895;O98324;Q32920;Q6DUM3;Q24LK0	880	22	CID		82.2	1.37956e-05		9	53		1	1392.66	-7.4543	16/101	pps_pisum_OE_trypsin_rep3.mgf
	High	VALEAcVQAR	Q37269;Q8MAK2;Q8HVG8;Q6SSI3;Q3MKL9;P04717;Q8MAT5;Q6JXR8;Q4VI97;B2BY81;D1KWX9;Q9BB40;Q8MG96;O47068;Q9MV63;Q4VIC7;A4GE24;C0J9S0;C7A5Z3;C7AQR7;D5FUM3;D6MYJ0;Q8MEB1;Q4VIC2;Q37220;O03644;O98352;Q8MFT9;Q6YLQ6;Q3ZU78;D6MYK4;Q9TID1;O98900;Q7YMT4;Q85XM3;Q32272;Q8MGJ6;Q8MG08;Q95633;O20245;Q6VW25;A4H1D1;A4V8H9;E2D4M5;Q33051;Q9MRX0;Q8HVI7;Q6L9X5;Q4VI79;A4GGU8;B7FD30;Q8WHH7;Q37279;Q6BCJ1;Q71N56;Q09W50;C0J9T2;…	14779	130	CID	C6(Carbamidomethyl)	63.44	0.00148926		9	55		1	1116.62	36.3048	8/82	pps_pisum_OE_trypsin_rep3.mgf
	High	VALEAcVQAR	Q37269;Q8MAK2;Q8HVG8;Q6SSI3;Q3MKL9;P04717;Q8MAT5;Q6JXR8;Q4VI97;B2BY81;D1KWX9;Q9BB40;Q8MG96;O47068;Q9MV63;Q4VIC7;A4GE24;C0J9S0;C7A5Z3;C7AQR7;D5FUM3;D6MYJ0;Q8MEB1;Q4VIC2;Q37220;O03644;O98352;Q8MFT9;Q6YLQ6;Q3ZU78;D6MYK4;Q9TID1;O98900;Q7YMT4;Q85XM3;Q32272;Q8MGJ6;Q8MG08;Q95633;O20245;Q6VW25;A4H1D1;A4V8H9;E2D4M5;Q33051;Q9MRX0;Q8HVI7;Q6L9X5;Q4VI79;A4GGU8;B7FD30;Q8WHH7;Q37279;Q6BCJ1;Q71N56;Q09W50;C0J9T2;…	14779	130	CID	C6(Carbamidomethyl)	63.06	0.00141736		9	54		1	1116.67	80.177	14/82	pps_pisum_OE_trypsin_rep3.mgf
	Low	YGRPLLGcTIKPK	P36484;Q32800;Q8MAK5;Q32816;O63121;P94086;Q33514;P94068;Q9TKH0;Q33496;Q33268;Q8HUZ7;A8DPF0;O63147;Q33620;Q7YM64;D2CN03;P92468;O63185;Q9TI00;O20289;Q36657;Q8WKU6;Q36637;Q37357;A5X4I1;Q1A5W2;Q8HT77;Q9TLI7;P94074;Q33323;A5X4L3;Q6LA00;E5KUU8;Q37269;Q8MAK2;Q95B00;Q8HVG8;B5U0R6;Q3MKL9;P28413;P04717;Q31870;Q36650;Q71N72;Q6JXR8;Q4VI97;B2BY81;D1KWX9;Q9BB40;Q8MG96;O47068;Q9MUG3;Q4VIC7;A4F4H5;A4GE24;C0J9S0;…	22107	162	CID	C8(Carbamidomethyl)	46.62	0.0797064		4	55		1	1502.84	-7.19888	9/120	pps_pisum_OE_trypsin_rep3.mgf
	Low	AVYEcLR	P36484;Q8MAK5;Q32816;O63121;P94086;Q33514;P93976;P94068;Q33496;Q36683;A8DPF0;O63147;Q33620;D2CN03;P92468;O63185;Q9TI00;Q8HDA1;O20289;Q36657;Q8WKU6;B7P0F0;Q36637;Q37357;A5X4I1;Q9GDQ2;Q1A5W2;Q8HT77;P94074;Q33323;A5X4L3;E5KUU8;Q8HUY5;Q37269;Q8MAK2;Q95B00;Q6YLP8;Q3MKL9;P28413;P04717;Q8MAT5;Q36650;Q71N72;Q6JXR8;Q4VI97;B0YGQ4;B2BY81;D1KWX9;Q9BB40;Q8MG96;O47068;Q9MUG3;Q4VIC7;A4F4H5;A4GE24;C0LL66;C7A5Z3;…	20964	164	CID	C5(Carbamidomethyl)	31.62	1.98869	0	1	54	34	1	910.457	13.1854	9/51	pps_pisum_OE_trypsin_rep3.mgf
	Low	GGLDFTKDDENVNSQPFMR	P36484;Q32800;Q9TJY5;Q8MAK5;Q32816;O63121;P94086;P93976;P94068;Q33496;Q8HUZ7;Q36683;A8DPF0;O63147;Q33620;Q7YM64;D2CN03;P92468;Q9TI00;Q8HDA1;O20289;Q36657;B7P0F0;Q36637;Q37357;A5X4I1;Q9GDQ2;Q1A5W2;Q8HT77;Q9TLI7;P94074;Q33323;A5X4L3;E5KUU8;Q8HUY5;Q37269;Q8MAK2;A7VJY7;Q95B00;Q8HVG8;Q6YLP8;Q6SSI3;Q3MKL9;P28413;P04717;Q31870;Q8MAT5;Q71N72;Q6JXR8;B0YGQ4;B2BY81;D1KWX9;Q8MG96;O47068;Q9MUG3;Q9MV63;Q4VIC7;…	21763	175	CID		22.84	18.5467		4	55	30	1	2169.98	-2.47527	7/193	pps_pisum_OE_trypsin_rep3.mgf
A4V8H9	24.68	10	9	470	52.0174	6.91748	221.845	Ribulose 1,5 biphosphate carboxylase/oxygenase (Fragment) OS=Cyclopia genistoides GN=rbcL PE=3 SV=1 - [A4V8H9_9FABA]
	Confidence Icon	Sequence	Protein Accessions	# Proteins	# Protein Groups	Activation Type	Modifications	IonScore	Exp Value	Δ Score	Rank	Identity High	Homology Threshold	Charge	m/z [Da]	ΔM [ppm]	Ions Matched	Spectrum File
	High	TFQGPPHGIQVER	Q32800;Q9TJY5;Q8MAK5;O63121;P94086;Q33514;P93976;P94068;Q9TKH0;Q33496;Q33268;Q8HUZ7;Q36683;A8DPF0;O63147;Q7YM64;D2CN03;P92468;O63185;Q9TI00;O20289;Q36657;Q8WKU6;Q37357;A5X4I1;Q9GDQ2;Q1A5W2;Q8HT77;Q9TLI7;P94074;Q33323;A5X4L3;Q6LA00;E5KUU8;P28413;P04717;Q31870;Q8MAT5;Q36650;Q71N72;Q6JXR8;Q4VI97;B0YGQ4;B2BY81;D1KWX9;Q9BB40;Q8MG96;O47068;Q9MUG3;Q9MV63;Q4VIC7;A4F4H5;A4GE24;C0J9S0;C0LL66;C7A5Z3;C7AQR7;…	19129	163	CID		118.95	5.03206e-09		5	55		1	1465.77	10.8451	12/139	pps_pisum_OE_trypsin_rep3.mgf
	High	LSGGDHIHAGTVVGK	Q32816;O63121;Q8HUZ7;O63185;O20289;Q1A5W2;Q33323;Q8HUY5;Q8MAK2;Q3MKL9;P04717;Q8MAT5;Q36650;Q4VI97;Q9BB40;Q8MG96;Q4VIC2;Q1AE41;Q537K8;Q33198;A4V8H9;Q4VI79;Q09W50;Q8MAN3;Q8HTE8;O98359;A8JY23;C0J398;Q9GEE4;Q5J8V6;Q50L46;Q9GIF7;Q8MAM7;A1X4B8;A5X4B3;B8QQG7;Q9MVF6;Q687I2;E2D4M8;Q95631;Q32087;O98324;A4ZUF4;Q5UV68;Q1A5T8;Q4VI99;Q24LK0;Q9GG56;Q8WLL0	3408	49	CID		85.23	8.32298e-06		3	54		1	1447.76	-3.01935	19/134	pps_pisum_OE_trypsin_rep3.mgf
	High	LTYYTPDYKTK	A4GE24;A4V8H9;Q5J9S8;Q32515	171	4	CID		82.2	1.37956e-05		4	53		1	1392.66	-33.5842	16/101	pps_pisum_OE_trypsin_rep3.mgf
	High	VALEAcVQAR	Q37269;Q8MAK2;Q8HVG8;Q6SSI3;Q3MKL9;P04717;Q8MAT5;Q6JXR8;Q4VI97;B2BY81;D1KWX9;Q9BB40;Q8MG96;O47068;Q9MV63;Q4VIC7;A4GE24;C0J9S0;C7A5Z3;C7AQR7;D5FUM3;D6MYJ0;Q8MEB1;Q4VIC2;Q37220;O03644;O98352;Q8MFT9;Q6YLQ6;Q3ZU78;D6MYK4;Q9TID1;O98900;Q7YMT4;Q85XM3;Q32272;Q8MGJ6;Q8MG08;Q95633;O20245;Q6VW25;A4H1D1;A4V8H9;E2D4M5;Q33051;Q9MRX0;Q8HVI7;Q6L9X5;Q4VI79;A4GGU8;B7FD30;Q8WHH7;Q37279;Q6BCJ1;Q71N56;Q09W50;C0J9T2;…	14779	130	CID	C6(Carbamidomethyl)	63.44	0.00148926		9	55		1	1116.62	36.3048	8/82	pps_pisum_OE_trypsin_rep3.mgf
	High	VALEAcVQAR	Q37269;Q8MAK2;Q8HVG8;Q6SSI3;Q3MKL9;P04717;Q8MAT5;Q6JXR8;Q4VI97;B2BY81;D1KWX9;Q9BB40;Q8MG96;O47068;Q9MV63;Q4VIC7;A4GE24;C0J9S0;C7A5Z3;C7AQR7;D5FUM3;D6MYJ0;Q8MEB1;Q4VIC2;Q37220;O03644;O98352;Q8MFT9;Q6YLQ6;Q3ZU78;D6MYK4;Q9TID1;O98900;Q7YMT4;Q85XM3;Q32272;Q8MGJ6;Q8MG08;Q95633;O20245;Q6VW25;A4H1D1;A4V8H9;E2D4M5;Q33051;Q9MRX0;Q8HVI7;Q6L9X5;Q4VI79;A4GGU8;B7FD30;Q8WHH7;Q37279;Q6BCJ1;Q71N56;Q09W50;C0J9T2;…	14779	130	CID	C6(Carbamidomethyl)	63.06	0.00141736		9	54		1	1116.67	80.177	14/82	pps_pisum_OE_trypsin_rep3.mgf
	Low	YGRPLLGcTIKPK	P36484;Q32800;Q8MAK5;Q32816;O63121;P94086;Q33514;P94068;Q9TKH0;Q33496;Q33268;Q8HUZ7;A8DPF0;O63147;Q33620;Q7YM64;D2CN03;P92468;O63185;Q9TI00;O20289;Q36657;Q8WKU6;Q36637;Q37357;A5X4I1;Q1A5W2;Q8HT77;Q9TLI7;P94074;Q33323;A5X4L3;Q6LA00;E5KUU8;Q37269;Q8MAK2;Q95B00;Q8HVG8;B5U0R6;Q3MKL9;P28413;P04717;Q31870;Q36650;Q71N72;Q6JXR8;Q4VI97;B2BY81;D1KWX9;Q9BB40;Q8MG96;O47068;Q9MUG3;Q4VIC7;A4F4H5;A4GE24;C0J9S0;…	22107	162	CID	C8(Carbamidomethyl)	46.62	0.0797064		4	55		1	1502.84	-7.19888	9/120	pps_pisum_OE_trypsin_rep3.mgf
	Low	AVYEcLR	P36484;Q8MAK5;Q32816;O63121;P94086;Q33514;P93976;P94068;Q33496;Q36683;A8DPF0;O63147;Q33620;D2CN03;P92468;O63185;Q9TI00;Q8HDA1;O20289;Q36657;Q8WKU6;B7P0F0;Q36637;Q37357;A5X4I1;Q9GDQ2;Q1A5W2;Q8HT77;P94074;Q33323;A5X4L3;E5KUU8;Q8HUY5;Q37269;Q8MAK2;Q95B00;Q6YLP8;Q3MKL9;P28413;P04717;Q8MAT5;Q36650;Q71N72;Q6JXR8;Q4VI97;B0YGQ4;B2BY81;D1KWX9;Q9BB40;Q8MG96;O47068;Q9MUG3;Q4VIC7;A4F4H5;A4GE24;C0LL66;C7A5Z3;…	20964	164	CID	C5(Carbamidomethyl)	31.62	1.98869	0	1	54	34	1	910.457	13.1854	9/51	pps_pisum_OE_trypsin_rep3.mgf
	Low	EITLGFVDLLR	Q8HUZ7;D2CN03;Q8HDA1;O20289;A5X4I1;Q9TLI7;A5X4L3;Q8MAK2;Q8MCX9;P04717;Q8MAT5;Q36650;Q71N72;Q4VI97;D1KWX9;O47068;Q9MV63;Q4VIC7;A4F4H5;C0J9S0;C7AQR7;Q8MEB1;P92360;Q4VIC2;Q8MFT9;Q3ZU78;Q33198;Q9TID1;O98900;Q8MG08;O20245;A4V8H9;Q33051;Q9MRX0;Q4VI79;Q71N56;C0J9T2;C3S8M4;C3S8R2;Q9TLI9;Q8MAN3;Q8HUX6;Q8ME51;C0J398;Q7YKH2;B2Y4S2;Q8MAM7;Q9GEQ2;Q71N79;B8Q461;O98528;A0PDJ1;B8QQG7;Q31895;Q9MVF6;O09420;Q32087;…	4879	73	CID		26.15	5.68142		6	53	39	1	1275.76	21.1786	6/97	pps_pisum_OE_trypsin_rep3.mgf
	Low	GGLDFTKDDENVNSQPFMR	P36484;Q32800;Q9TJY5;Q8MAK5;Q32816;O63121;P94086;P93976;P94068;Q33496;Q8HUZ7;Q36683;A8DPF0;O63147;Q33620;Q7YM64;D2CN03;P92468;Q9TI00;Q8HDA1;O20289;Q36657;B7P0F0;Q36637;Q37357;A5X4I1;Q9GDQ2;Q1A5W2;Q8HT77;Q9TLI7;P94074;Q33323;A5X4L3;E5KUU8;Q8HUY5;Q37269;Q8MAK2;A7VJY7;Q95B00;Q8HVG8;Q6YLP8;Q6SSI3;Q3MKL9;P28413;P04717;Q31870;Q8MAT5;Q71N72;Q6JXR8;B0YGQ4;B2BY81;D1KWX9;Q8MG96;O47068;Q9MUG3;Q9MV63;Q4VIC7;…	21763	175	CID		22.84	18.5467		4	55	30	1	2169.98	-2.47527	7/193	pps_pisum_OE_trypsin_rep3.mgf
	Low	GHYLNATAGTcEEMIKR	P36484;Q9TJY5;Q32816;Q33268;Q8HUZ7;Q36683;D2CN03;O63185;Q9TI00;Q8HDA1;O20289;Q8WKU6;B7P0F0;Q36637;Q37357;Q9GDQ2;Q8HT77;Q33323;A5X4L3;Q6LA00;E5KUU8;Q8HUY5;Q37269;Q8MCX9;Q8HVG8;Q3MKL9;Q31870;Q36650;Q4VI97;Q9MV63;Q4VIC7;A4GE24;D5FUM3;D6MYJ0;Q8MEB1;Q4VIC2;Q8MFT9;Q3ZU78;D6MYK4;Q33198;O98900;P94095;Q8MG08;Q6VW25;A4V8H9;Q33051;Q9MRX0;Q8HVI7;Q8WHH7;Q37279;Q6BCJ1;Q71N56;C0J9T2;C3KER2;Q9TLI9;Q8MAN3;Q8HUX6;…	7038	91	CID	C11(Carbamidomethyl)	16.92	55.712		9	54	32	1	1950.89	-14.878	7/168	pps_pisum_OE_trypsin_rep3.mgf
O98359	20	8	7	440	48.6635	6.88818	221.845	Ribulose-bisphosphate carboxylase large subunit (Fragment) OS=Encalypta procera GN=rbcL PE=3 SV=1 - [O98359_9BRYO]
	Confidence Icon	Sequence	Protein Accessions	# Proteins	# Protein Groups	Activation Type	Modifications	IonScore	Exp Value	Δ Score	Rank	Identity High	Homology Threshold	Charge	m/z [Da]	ΔM [ppm]	Ions Matched	Spectrum File
	High	TFQGPPHGIQVER	Q32800;Q9TJY5;Q8MAK5;O63121;P94086;Q33514;P93976;P94068;Q9TKH0;Q33496;Q33268;Q8HUZ7;Q36683;A8DPF0;O63147;Q7YM64;D2CN03;P92468;O63185;Q9TI00;O20289;Q36657;Q8WKU6;Q37357;A5X4I1;Q9GDQ2;Q1A5W2;Q8HT77;Q9TLI7;P94074;Q33323;A5X4L3;Q6LA00;E5KUU8;P28413;P04717;Q31870;Q8MAT5;Q36650;Q71N72;Q6JXR8;Q4VI97;B0YGQ4;B2BY81;D1KWX9;Q9BB40;Q8MG96;O47068;Q9MUG3;Q9MV63;Q4VIC7;A4F4H5;A4GE24;C0J9S0;C0LL66;C7A5Z3;C7AQR7;…	19129	163	CID		118.95	5.03206e-09		5	55		1	1465.77	10.8451	12/139	pps_pisum_OE_trypsin_rep3.mgf
	High	LSGGDHIHAGTVVGK	Q32816;O63121;Q8HUZ7;O63185;O20289;Q1A5W2;Q33323;Q8HUY5;Q8MAK2;Q3MKL9;P04717;Q8MAT5;Q36650;Q4VI97;Q9BB40;Q8MG96;Q4VIC2;Q1AE41;Q537K8;Q33198;A4V8H9;Q4VI79;Q09W50;Q8MAN3;Q8HTE8;O98359;A8JY23;C0J398;Q9GEE4;Q5J8V6;Q50L46;Q9GIF7;Q8MAM7;A1X4B8;A5X4B3;B8QQG7;Q9MVF6;Q687I2;E2D4M8;Q95631;Q32087;O98324;A4ZUF4;Q5UV68;Q1A5T8;Q4VI99;Q24LK0;Q9GG56;Q8WLL0	3408	49	CID		85.23	8.32298e-06		3	54		1	1447.76	-3.01935	19/134	pps_pisum_OE_trypsin_rep3.mgf
	High	LTYYTPDYQTK	D2CN03;D3XQ20;P04717;Q9BB40;Q1AE41;O98352;Q6YLQ6;Q3ZU78;Q85XM3;E2D4N3;Q37279;O98359;C0J398;Q7YKH2;Q50L46;B2Y4S2;Q9GIF7;Q31895;O98324;Q32920;Q6DUM3;Q24LK0	880	22	CID		82.2	1.37956e-05		9	53		1	1392.66	-7.4543	16/101	pps_pisum_OE_trypsin_rep3.mgf
	High	VALEAcVQAR	Q37269;Q8MAK2;Q8HVG8;Q6SSI3;Q3MKL9;P04717;Q8MAT5;Q6JXR8;Q4VI97;B2BY81;D1KWX9;Q9BB40;Q8MG96;O47068;Q9MV63;Q4VIC7;A4GE24;C0J9S0;C7A5Z3;C7AQR7;D5FUM3;D6MYJ0;Q8MEB1;Q4VIC2;Q37220;O03644;O98352;Q8MFT9;Q6YLQ6;Q3ZU78;D6MYK4;Q9TID1;O98900;Q7YMT4;Q85XM3;Q32272;Q8MGJ6;Q8MG08;Q95633;O20245;Q6VW25;A4H1D1;A4V8H9;E2D4M5;Q33051;Q9MRX0;Q8HVI7;Q6L9X5;Q4VI79;A4GGU8;B7FD30;Q8WHH7;Q37279;Q6BCJ1;Q71N56;Q09W50;C0J9T2;…	14779	130	CID	C6(Carbamidomethyl)	63.44	0.00148926		9	55		1	1116.62	36.3048	8/82	pps_pisum_OE_trypsin_rep3.mgf
	High	VALEAcVQAR	Q37269;Q8MAK2;Q8HVG8;Q6SSI3;Q3MKL9;P04717;Q8MAT5;Q6JXR8;Q4VI97;B2BY81;D1KWX9;Q9BB40;Q8MG96;O47068;Q9MV63;Q4VIC7;A4GE24;C0J9S0;C7A5Z3;C7AQR7;D5FUM3;D6MYJ0;Q8MEB1;Q4VIC2;Q37220;O03644;O98352;Q8MFT9;Q6YLQ6;Q3ZU78;D6MYK4;Q9TID1;O98900;Q7YMT4;Q85XM3;Q32272;Q8MGJ6;Q8MG08;Q95633;O20245;Q6VW25;A4H1D1;A4V8H9;E2D4M5;Q33051;Q9MRX0;Q8HVI7;Q6L9X5;Q4VI79;A4GGU8;B7FD30;Q8WHH7;Q37279;Q6BCJ1;Q71N56;Q09W50;C0J9T2;…	14779	130	CID	C6(Carbamidomethyl)	63.06	0.00141736		9	54		1	1116.67	80.177	14/82	pps_pisum_OE_trypsin_rep3.mgf
	Low	YGRPLLGcTxKPK	Q8MAT5;O98359;Q5I972;O98528;Q8MCY8;Q8MCX6;Q8MCY5	13	7	CID	C8(Carbamidomethyl), X10(I)	46.62	0.0797064		7	55		1	1502.84	-7.19888	9/120	pps_pisum_OE_trypsin_rep3.mgf
	Low	AVYEcLR	P36484;Q8MAK5;Q32816;O63121;P94086;Q33514;P93976;P94068;Q33496;Q36683;A8DPF0;O63147;Q33620;D2CN03;P92468;O63185;Q9TI00;Q8HDA1;O20289;Q36657;Q8WKU6;B7P0F0;Q36637;Q37357;A5X4I1;Q9GDQ2;Q1A5W2;Q8HT77;P94074;Q33323;A5X4L3;E5KUU8;Q8HUY5;Q37269;Q8MAK2;Q95B00;Q6YLP8;Q3MKL9;P28413;P04717;Q8MAT5;Q36650;Q71N72;Q6JXR8;Q4VI97;B0YGQ4;B2BY81;D1KWX9;Q9BB40;Q8MG96;O47068;Q9MUG3;Q4VIC7;A4F4H5;A4GE24;C0LL66;C7A5Z3;…	20964	164	CID	C5(Carbamidomethyl)	31.62	1.98869	0	1	54	34	1	910.457	13.1854	9/51	pps_pisum_OE_trypsin_rep3.mgf
	Low	GGLDFTKDDENVNSQPFMR	P36484;Q32800;Q9TJY5;Q8MAK5;Q32816;O63121;P94086;P93976;P94068;Q33496;Q8HUZ7;Q36683;A8DPF0;O63147;Q33620;Q7YM64;D2CN03;P92468;Q9TI00;Q8HDA1;O20289;Q36657;B7P0F0;Q36637;Q37357;A5X4I1;Q9GDQ2;Q1A5W2;Q8HT77;Q9TLI7;P94074;Q33323;A5X4L3;E5KUU8;Q8HUY5;Q37269;Q8MAK2;A7VJY7;Q95B00;Q8HVG8;Q6YLP8;Q6SSI3;Q3MKL9;P28413;P04717;Q31870;Q8MAT5;Q71N72;Q6JXR8;B0YGQ4;B2BY81;D1KWX9;Q8MG96;O47068;Q9MUG3;Q9MV63;Q4VIC7;…	21763	175	CID		22.84	18.5467		4	55	30	1	2169.98	-2.47527	7/193	pps_pisum_OE_trypsin_rep3.mgf
C0J398	24.95	10	9	465	51.5151	6.80029	221.845	Ribulose-1,5-bisphosphate carboxylase/oxygenase large subunit (Fragment) OS=Hardenbergia violacea GN=rbcL PE=3 SV=1 - [C0J398_9FABA]
	Confidence Icon	Sequence	Protein Accessions	# Proteins	# Protein Groups	Activation Type	Modifications	IonScore	Exp Value	Δ Score	Rank	Identity High	Homology Threshold	Charge	m/z [Da]	ΔM [ppm]	Ions Matched	Spectrum File
	High	TFQGPPHGIQVER	Q32800;Q9TJY5;Q8MAK5;O63121;P94086;Q33514;P93976;P94068;Q9TKH0;Q33496;Q33268;Q8HUZ7;Q36683;A8DPF0;O63147;Q7YM64;D2CN03;P92468;O63185;Q9TI00;O20289;Q36657;Q8WKU6;Q37357;A5X4I1;Q9GDQ2;Q1A5W2;Q8HT77;Q9TLI7;P94074;Q33323;A5X4L3;Q6LA00;E5KUU8;P28413;P04717;Q31870;Q8MAT5;Q36650;Q71N72;Q6JXR8;Q4VI97;B0YGQ4;B2BY81;D1KWX9;Q9BB40;Q8MG96;O47068;Q9MUG3;Q9MV63;Q4VIC7;A4F4H5;A4GE24;C0J9S0;C0LL66;C7A5Z3;C7AQR7;…	19129	163	CID		118.95	5.03206e-09		5	55		1	1465.77	10.8451	12/139	pps_pisum_OE_trypsin_rep3.mgf
	High	LSGGDHIHAGTVVGK	Q32816;O63121;Q8HUZ7;O63185;O20289;Q1A5W2;Q33323;Q8HUY5;Q8MAK2;Q3MKL9;P04717;Q8MAT5;Q36650;Q4VI97;Q9BB40;Q8MG96;Q4VIC2;Q1AE41;Q537K8;Q33198;A4V8H9;Q4VI79;Q09W50;Q8MAN3;Q8HTE8;O98359;A8JY23;C0J398;Q9GEE4;Q5J8V6;Q50L46;Q9GIF7;Q8MAM7;A1X4B8;A5X4B3;B8QQG7;Q9MVF6;Q687I2;E2D4M8;Q95631;Q32087;O98324;A4ZUF4;Q5UV68;Q1A5T8;Q4VI99;Q24LK0;Q9GG56;Q8WLL0	3408	49	CID		85.23	8.32298e-06		3	54		1	1447.76	-3.01935	19/134	pps_pisum_OE_trypsin_rep3.mgf
	High	LTYYTPDYQTK	D2CN03;D3XQ20;P04717;Q9BB40;Q1AE41;O98352;Q6YLQ6;Q3ZU78;Q85XM3;E2D4N3;Q37279;O98359;C0J398;Q7YKH2;Q50L46;B2Y4S2;Q9GIF7;Q31895;O98324;Q32920;Q6DUM3;Q24LK0	880	22	CID		82.2	1.37956e-05		9	53		1	1392.66	-7.4543	16/101	pps_pisum_OE_trypsin_rep3.mgf
	High	VALEAcVQAR	Q37269;Q8MAK2;Q8HVG8;Q6SSI3;Q3MKL9;P04717;Q8MAT5;Q6JXR8;Q4VI97;B2BY81;D1KWX9;Q9BB40;Q8MG96;O47068;Q9MV63;Q4VIC7;A4GE24;C0J9S0;C7A5Z3;C7AQR7;D5FUM3;D6MYJ0;Q8MEB1;Q4VIC2;Q37220;O03644;O98352;Q8MFT9;Q6YLQ6;Q3ZU78;D6MYK4;Q9TID1;O98900;Q7YMT4;Q85XM3;Q32272;Q8MGJ6;Q8MG08;Q95633;O20245;Q6VW25;A4H1D1;A4V8H9;E2D4M5;Q33051;Q9MRX0;Q8HVI7;Q6L9X5;Q4VI79;A4GGU8;B7FD30;Q8WHH7;Q37279;Q6BCJ1;Q71N56;Q09W50;C0J9T2;…	14779	130	CID	C6(Carbamidomethyl)	63.44	0.00148926		9	55		1	1116.62	36.3048	8/82	pps_pisum_OE_trypsin_rep3.mgf
	High	VALEAcVQAR	Q37269;Q8MAK2;Q8HVG8;Q6SSI3;Q3MKL9;P04717;Q8MAT5;Q6JXR8;Q4VI97;B2BY81;D1KWX9;Q9BB40;Q8MG96;O47068;Q9MV63;Q4VIC7;A4GE24;C0J9S0;C7A5Z3;C7AQR7;D5FUM3;D6MYJ0;Q8MEB1;Q4VIC2;Q37220;O03644;O98352;Q8MFT9;Q6YLQ6;Q3ZU78;D6MYK4;Q9TID1;O98900;Q7YMT4;Q85XM3;Q32272;Q8MGJ6;Q8MG08;Q95633;O20245;Q6VW25;A4H1D1;A4V8H9;E2D4M5;Q33051;Q9MRX0;Q8HVI7;Q6L9X5;Q4VI79;A4GGU8;B7FD30;Q8WHH7;Q37279;Q6BCJ1;Q71N56;Q09W50;C0J9T2;…	14779	130	CID	C6(Carbamidomethyl)	63.06	0.00141736		9	54		1	1116.67	80.177	14/82	pps_pisum_OE_trypsin_rep3.mgf
	Low	YGRPLLGcTIKPK	P36484;Q32800;Q8MAK5;Q32816;O63121;P94086;Q33514;P94068;Q9TKH0;Q33496;Q33268;Q8HUZ7;A8DPF0;O63147;Q33620;Q7YM64;D2CN03;P92468;O63185;Q9TI00;O20289;Q36657;Q8WKU6;Q36637;Q37357;A5X4I1;Q1A5W2;Q8HT77;Q9TLI7;P94074;Q33323;A5X4L3;Q6LA00;E5KUU8;Q37269;Q8MAK2;Q95B00;Q8HVG8;B5U0R6;Q3MKL9;P28413;P04717;Q31870;Q36650;Q71N72;Q6JXR8;Q4VI97;B2BY81;D1KWX9;Q9BB40;Q8MG96;O47068;Q9MUG3;Q4VIC7;A4F4H5;A4GE24;C0J9S0;…	22107	162	CID	C8(Carbamidomethyl)	46.62	0.0797064		4	55		1	1502.84	-7.19888	9/120	pps_pisum_OE_trypsin_rep3.mgf
	Low	AVYEcLR	P36484;Q8MAK5;Q32816;O63121;P94086;Q33514;P93976;P94068;Q33496;Q36683;A8DPF0;O63147;Q33620;D2CN03;P92468;O63185;Q9TI00;Q8HDA1;O20289;Q36657;Q8WKU6;B7P0F0;Q36637;Q37357;A5X4I1;Q9GDQ2;Q1A5W2;Q8HT77;P94074;Q33323;A5X4L3;E5KUU8;Q8HUY5;Q37269;Q8MAK2;Q95B00;Q6YLP8;Q3MKL9;P28413;P04717;Q8MAT5;Q36650;Q71N72;Q6JXR8;Q4VI97;B0YGQ4;B2BY81;D1KWX9;Q9BB40;Q8MG96;O47068;Q9MUG3;Q4VIC7;A4F4H5;A4GE24;C0LL66;C7A5Z3;…	20964	164	CID	C5(Carbamidomethyl)	31.62	1.98869	0	1	54	34	1	910.457	13.1854	9/51	pps_pisum_OE_trypsin_rep3.mgf
	Low	EITLGFVDLLR	Q8HUZ7;D2CN03;Q8HDA1;O20289;A5X4I1;Q9TLI7;A5X4L3;Q8MAK2;Q8MCX9;P04717;Q8MAT5;Q36650;Q71N72;Q4VI97;D1KWX9;O47068;Q9MV63;Q4VIC7;A4F4H5;C0J9S0;C7AQR7;Q8MEB1;P92360;Q4VIC2;Q8MFT9;Q3ZU78;Q33198;Q9TID1;O98900;Q8MG08;O20245;A4V8H9;Q33051;Q9MRX0;Q4VI79;Q71N56;C0J9T2;C3S8M4;C3S8R2;Q9TLI9;Q8MAN3;Q8HUX6;Q8ME51;C0J398;Q7YKH2;B2Y4S2;Q8MAM7;Q9GEQ2;Q71N79;B8Q461;O98528;A0PDJ1;B8QQG7;Q31895;Q9MVF6;O09420;Q32087;…	4879	73	CID		26.15	5.68142		6	53	39	1	1275.76	21.1786	6/97	pps_pisum_OE_trypsin_rep3.mgf
	Low	GGLDFTKDDENVNSQPFMR	P36484;Q32800;Q9TJY5;Q8MAK5;Q32816;O63121;P94086;P93976;P94068;Q33496;Q8HUZ7;Q36683;A8DPF0;O63147;Q33620;Q7YM64;D2CN03;P92468;Q9TI00;Q8HDA1;O20289;Q36657;B7P0F0;Q36637;Q37357;A5X4I1;Q9GDQ2;Q1A5W2;Q8HT77;Q9TLI7;P94074;Q33323;A5X4L3;E5KUU8;Q8HUY5;Q37269;Q8MAK2;A7VJY7;Q95B00;Q8HVG8;Q6YLP8;Q6SSI3;Q3MKL9;P28413;P04717;Q31870;Q8MAT5;Q71N72;Q6JXR8;B0YGQ4;B2BY81;D1KWX9;Q8MG96;O47068;Q9MUG3;Q9MV63;Q4VIC7;…	21763	175	CID		22.84	18.5467		4	55	30	1	2169.98	-2.47527	7/193	pps_pisum_OE_trypsin_rep3.mgf
	Low	GHYLNATAGTcEEMIKR	P36484;Q9TJY5;Q32816;Q33268;Q8HUZ7;Q36683;D2CN03;O63185;Q9TI00;Q8HDA1;O20289;Q8WKU6;B7P0F0;Q36637;Q37357;Q9GDQ2;Q8HT77;Q33323;A5X4L3;Q6LA00;E5KUU8;Q8HUY5;Q37269;Q8MCX9;Q8HVG8;Q3MKL9;Q31870;Q36650;Q4VI97;Q9MV63;Q4VIC7;A4GE24;D5FUM3;D6MYJ0;Q8MEB1;Q4VIC2;Q8MFT9;Q3ZU78;D6MYK4;Q33198;O98900;P94095;Q8MG08;Q6VW25;A4V8H9;Q33051;Q9MRX0;Q8HVI7;Q8WHH7;Q37279;Q6BCJ1;Q71N56;C0J9T2;C3KER2;Q9TLI9;Q8MAN3;Q8HUX6;…	7038	91	CID	C11(Carbamidomethyl)	16.92	55.712		9	54	32	1	1950.89	-14.878	7/168	pps_pisum_OE_trypsin_rep3.mgf
Q9GEE4	20.28	9	7	434	48.0782	6.59521	221.845	Ribulose 1,5-bisphosphate carboxylase/oxygenase large subunit (Fragment) OS=Andreaeobryum macrosporum GN=rbcL PE=3 SV=1 - [Q9GEE4_9BRYO]
	Confidence Icon	Sequence	Protein Accessions	# Proteins	# Protein Groups	Activation Type	Modifications	IonScore	Exp Value	Δ Score	Rank	Identity High	Homology Threshold	Charge	m/z [Da]	ΔM [ppm]	Ions Matched	Spectrum File
	High	TFQGPPHGIQVER	Q32800;Q9TJY5;Q8MAK5;O63121;P94086;Q33514;P93976;P94068;Q9TKH0;Q33496;Q33268;Q8HUZ7;Q36683;A8DPF0;O63147;Q7YM64;D2CN03;P92468;O63185;Q9TI00;O20289;Q36657;Q8WKU6;Q37357;A5X4I1;Q9GDQ2;Q1A5W2;Q8HT77;Q9TLI7;P94074;Q33323;A5X4L3;Q6LA00;E5KUU8;P28413;P04717;Q31870;Q8MAT5;Q36650;Q71N72;Q6JXR8;Q4VI97;B0YGQ4;B2BY81;D1KWX9;Q9BB40;Q8MG96;O47068;Q9MUG3;Q9MV63;Q4VIC7;A4F4H5;A4GE24;C0J9S0;C0LL66;C7A5Z3;C7AQR7;…	19129	163	CID		118.95	5.03206e-09		5	55		1	1465.77	10.8451	12/139	pps_pisum_OE_trypsin_rep3.mgf
	High	LSGGDHIHAGTVVGK	Q32816;O63121;Q8HUZ7;O63185;O20289;Q1A5W2;Q33323;Q8HUY5;Q8MAK2;Q3MKL9;P04717;Q8MAT5;Q36650;Q4VI97;Q9BB40;Q8MG96;Q4VIC2;Q1AE41;Q537K8;Q33198;A4V8H9;Q4VI79;Q09W50;Q8MAN3;Q8HTE8;O98359;A8JY23;C0J398;Q9GEE4;Q5J8V6;Q50L46;Q9GIF7;Q8MAM7;A1X4B8;A5X4B3;B8QQG7;Q9MVF6;Q687I2;E2D4M8;Q95631;Q32087;O98324;A4ZUF4;Q5UV68;Q1A5T8;Q4VI99;Q24LK0;Q9GG56;Q8WLL0	3408	49	CID		85.23	8.32298e-06		3	54		1	1447.76	-3.01935	19/134	pps_pisum_OE_trypsin_rep3.mgf
	High	xTYYTPDYKTK	Q9GEE4	1	1	CID	X1(I)	82.2	1.37956e-05		2	53		1	1392.66	-33.5842	16/101	pps_pisum_OE_trypsin_rep3.mgf
	High	xTYYTPDYKTK	Q9GEE4	1	1	CID	X1(L)	82.2	1.37956e-05		8	53		1	1392.66	-33.5842	16/101	pps_pisum_OE_trypsin_rep3.mgf
	High	VALEAcVQAR	Q37269;Q8MAK2;Q8HVG8;Q6SSI3;Q3MKL9;P04717;Q8MAT5;Q6JXR8;Q4VI97;B2BY81;D1KWX9;Q9BB40;Q8MG96;O47068;Q9MV63;Q4VIC7;A4GE24;C0J9S0;C7A5Z3;C7AQR7;D5FUM3;D6MYJ0;Q8MEB1;Q4VIC2;Q37220;O03644;O98352;Q8MFT9;Q6YLQ6;Q3ZU78;D6MYK4;Q9TID1;O98900;Q7YMT4;Q85XM3;Q32272;Q8MGJ6;Q8MG08;Q95633;O20245;Q6VW25;A4H1D1;A4V8H9;E2D4M5;Q33051;Q9MRX0;Q8HVI7;Q6L9X5;Q4VI79;A4GGU8;B7FD30;Q8WHH7;Q37279;Q6BCJ1;Q71N56;Q09W50;C0J9T2;…	14779	130	CID	C6(Carbamidomethyl)	63.44	0.00148926		9	55		1	1116.62	36.3048	8/82	pps_pisum_OE_trypsin_rep3.mgf
	High	VALEAcVQAR	Q37269;Q8MAK2;Q8HVG8;Q6SSI3;Q3MKL9;P04717;Q8MAT5;Q6JXR8;Q4VI97;B2BY81;D1KWX9;Q9BB40;Q8MG96;O47068;Q9MV63;Q4VIC7;A4GE24;C0J9S0;C7A5Z3;C7AQR7;D5FUM3;D6MYJ0;Q8MEB1;Q4VIC2;Q37220;O03644;O98352;Q8MFT9;Q6YLQ6;Q3ZU78;D6MYK4;Q9TID1;O98900;Q7YMT4;Q85XM3;Q32272;Q8MGJ6;Q8MG08;Q95633;O20245;Q6VW25;A4H1D1;A4V8H9;E2D4M5;Q33051;Q9MRX0;Q8HVI7;Q6L9X5;Q4VI79;A4GGU8;B7FD30;Q8WHH7;Q37279;Q6BCJ1;Q71N56;Q09W50;C0J9T2;…	14779	130	CID	C6(Carbamidomethyl)	63.06	0.00141736		9	54		1	1116.67	80.177	14/82	pps_pisum_OE_trypsin_rep3.mgf
	Low	YGRPLLGcTIKPK	P36484;Q32800;Q8MAK5;Q32816;O63121;P94086;Q33514;P94068;Q9TKH0;Q33496;Q33268;Q8HUZ7;A8DPF0;O63147;Q33620;Q7YM64;D2CN03;P92468;O63185;Q9TI00;O20289;Q36657;Q8WKU6;Q36637;Q37357;A5X4I1;Q1A5W2;Q8HT77;Q9TLI7;P94074;Q33323;A5X4L3;Q6LA00;E5KUU8;Q37269;Q8MAK2;Q95B00;Q8HVG8;B5U0R6;Q3MKL9;P28413;P04717;Q31870;Q36650;Q71N72;Q6JXR8;Q4VI97;B2BY81;D1KWX9;Q9BB40;Q8MG96;O47068;Q9MUG3;Q4VIC7;A4F4H5;A4GE24;C0J9S0;…	22107	162	CID	C8(Carbamidomethyl)	46.62	0.0797064		4	55		1	1502.84	-7.19888	9/120	pps_pisum_OE_trypsin_rep3.mgf
	Low	AVYEcLR	P36484;Q8MAK5;Q32816;O63121;P94086;Q33514;P93976;P94068;Q33496;Q36683;A8DPF0;O63147;Q33620;D2CN03;P92468;O63185;Q9TI00;Q8HDA1;O20289;Q36657;Q8WKU6;B7P0F0;Q36637;Q37357;A5X4I1;Q9GDQ2;Q1A5W2;Q8HT77;P94074;Q33323;A5X4L3;E5KUU8;Q8HUY5;Q37269;Q8MAK2;Q95B00;Q6YLP8;Q3MKL9;P28413;P04717;Q8MAT5;Q36650;Q71N72;Q6JXR8;Q4VI97;B0YGQ4;B2BY81;D1KWX9;Q9BB40;Q8MG96;O47068;Q9MUG3;Q4VIC7;A4F4H5;A4GE24;C0LL66;C7A5Z3;…	20964	164	CID	C5(Carbamidomethyl)	31.62	1.98869	0	1	54	34	1	910.457	13.1854	9/51	pps_pisum_OE_trypsin_rep3.mgf
	Low	GGLDFTKDDENVNSQPFMR	P36484;Q32800;Q9TJY5;Q8MAK5;Q32816;O63121;P94086;P93976;P94068;Q33496;Q8HUZ7;Q36683;A8DPF0;O63147;Q33620;Q7YM64;D2CN03;P92468;Q9TI00;Q8HDA1;O20289;Q36657;B7P0F0;Q36637;Q37357;A5X4I1;Q9GDQ2;Q1A5W2;Q8HT77;Q9TLI7;P94074;Q33323;A5X4L3;E5KUU8;Q8HUY5;Q37269;Q8MAK2;A7VJY7;Q95B00;Q8HVG8;Q6YLP8;Q6SSI3;Q3MKL9;P28413;P04717;Q31870;Q8MAT5;Q71N72;Q6JXR8;B0YGQ4;B2BY81;D1KWX9;Q8MG96;O47068;Q9MUG3;Q9MV63;Q4VIC7;…	21763	175	CID		22.84	18.5467		4	55	30	1	2169.98	-2.47527	7/193	pps_pisum_OE_trypsin_rep3.mgf
Q50L46	20.47	8	7	430	47.799	6.75635	221.845	Ribulose 1,5-bisphosphate carboxylase/oxygenase large subunit (Fragment) OS=Hypnum recurvatum GN=rbcL PE=3 SV=1 - [Q50L46_9BRYO]
	Confidence Icon	Sequence	Protein Accessions	# Proteins	# Protein Groups	Activation Type	Modifications	IonScore	Exp Value	Δ Score	Rank	Identity High	Homology Threshold	Charge	m/z [Da]	ΔM [ppm]	Ions Matched	Spectrum File
	High	TFQGPPHGIQVER	Q32800;Q9TJY5;Q8MAK5;O63121;P94086;Q33514;P93976;P94068;Q9TKH0;Q33496;Q33268;Q8HUZ7;Q36683;A8DPF0;O63147;Q7YM64;D2CN03;P92468;O63185;Q9TI00;O20289;Q36657;Q8WKU6;Q37357;A5X4I1;Q9GDQ2;Q1A5W2;Q8HT77;Q9TLI7;P94074;Q33323;A5X4L3;Q6LA00;E5KUU8;P28413;P04717;Q31870;Q8MAT5;Q36650;Q71N72;Q6JXR8;Q4VI97;B0YGQ4;B2BY81;D1KWX9;Q9BB40;Q8MG96;O47068;Q9MUG3;Q9MV63;Q4VIC7;A4F4H5;A4GE24;C0J9S0;C0LL66;C7A5Z3;C7AQR7;…	19129	163	CID		118.95	5.03206e-09		5	55		1	1465.77	10.8451	12/139	pps_pisum_OE_trypsin_rep3.mgf
	High	LSGGDHIHAGTVVGK	Q32816;O63121;Q8HUZ7;O63185;O20289;Q1A5W2;Q33323;Q8HUY5;Q8MAK2;Q3MKL9;P04717;Q8MAT5;Q36650;Q4VI97;Q9BB40;Q8MG96;Q4VIC2;Q1AE41;Q537K8;Q33198;A4V8H9;Q4VI79;Q09W50;Q8MAN3;Q8HTE8;O98359;A8JY23;C0J398;Q9GEE4;Q5J8V6;Q50L46;Q9GIF7;Q8MAM7;A1X4B8;A5X4B3;B8QQG7;Q9MVF6;Q687I2;E2D4M8;Q95631;Q32087;O98324;A4ZUF4;Q5UV68;Q1A5T8;Q4VI99;Q24LK0;Q9GG56;Q8WLL0	3408	49	CID		85.23	8.32298e-06		3	54		1	1447.76	-3.01935	19/134	pps_pisum_OE_trypsin_rep3.mgf
	High	LTYYTPDYQTK	D2CN03;D3XQ20;P04717;Q9BB40;Q1AE41;O98352;Q6YLQ6;Q3ZU78;Q85XM3;E2D4N3;Q37279;O98359;C0J398;Q7YKH2;Q50L46;B2Y4S2;Q9GIF7;Q31895;O98324;Q32920;Q6DUM3;Q24LK0	880	22	CID		82.2	1.37956e-05		9	53		1	1392.66	-7.4543	16/101	pps_pisum_OE_trypsin_rep3.mgf
	High	VALEAcVQxR	P92360;Q33198;Q50L46;Q6L9Z2	11	4	CID	C6(Carbamidomethyl), X9(A)	63.44	0.00148926		10	55		1	1116.62	36.3048	8/82	pps_pisum_OE_trypsin_rep3.mgf
	High	VALEAcVQxR	P92360;Q33198;Q50L46;Q6L9Z2	11	4	CID	C6(Carbamidomethyl), X9(A)	63.06	0.00141736		10	54		1	1116.67	80.177	14/82	pps_pisum_OE_trypsin_rep3.mgf
	Low	YGRPLLGcTIKPK	P36484;Q32800;Q8MAK5;Q32816;O63121;P94086;Q33514;P94068;Q9TKH0;Q33496;Q33268;Q8HUZ7;A8DPF0;O63147;Q33620;Q7YM64;D2CN03;P92468;O63185;Q9TI00;O20289;Q36657;Q8WKU6;Q36637;Q37357;A5X4I1;Q1A5W2;Q8HT77;Q9TLI7;P94074;Q33323;A5X4L3;Q6LA00;E5KUU8;Q37269;Q8MAK2;Q95B00;Q8HVG8;B5U0R6;Q3MKL9;P28413;P04717;Q31870;Q36650;Q71N72;Q6JXR8;Q4VI97;B2BY81;D1KWX9;Q9BB40;Q8MG96;O47068;Q9MUG3;Q4VIC7;A4F4H5;A4GE24;C0J9S0;…	22107	162	CID	C8(Carbamidomethyl)	46.62	0.0797064		4	55		1	1502.84	-7.19888	9/120	pps_pisum_OE_trypsin_rep3.mgf
	Low	AVYEcLR	P36484;Q8MAK5;Q32816;O63121;P94086;Q33514;P93976;P94068;Q33496;Q36683;A8DPF0;O63147;Q33620;D2CN03;P92468;O63185;Q9TI00;Q8HDA1;O20289;Q36657;Q8WKU6;B7P0F0;Q36637;Q37357;A5X4I1;Q9GDQ2;Q1A5W2;Q8HT77;P94074;Q33323;A5X4L3;E5KUU8;Q8HUY5;Q37269;Q8MAK2;Q95B00;Q6YLP8;Q3MKL9;P28413;P04717;Q8MAT5;Q36650;Q71N72;Q6JXR8;Q4VI97;B0YGQ4;B2BY81;D1KWX9;Q9BB40;Q8MG96;O47068;Q9MUG3;Q4VIC7;A4F4H5;A4GE24;C0LL66;C7A5Z3;…	20964	164	CID	C5(Carbamidomethyl)	31.62	1.98869	0	1	54	34	1	910.457	13.1854	9/51	pps_pisum_OE_trypsin_rep3.mgf
	Low	GGLDFTKDDENVNSQPFMR	P36484;Q32800;Q9TJY5;Q8MAK5;Q32816;O63121;P94086;P93976;P94068;Q33496;Q8HUZ7;Q36683;A8DPF0;O63147;Q33620;Q7YM64;D2CN03;P92468;Q9TI00;Q8HDA1;O20289;Q36657;B7P0F0;Q36637;Q37357;A5X4I1;Q9GDQ2;Q1A5W2;Q8HT77;Q9TLI7;P94074;Q33323;A5X4L3;E5KUU8;Q8HUY5;Q37269;Q8MAK2;A7VJY7;Q95B00;Q8HVG8;Q6YLP8;Q6SSI3;Q3MKL9;P28413;P04717;Q31870;Q8MAT5;Q71N72;Q6JXR8;B0YGQ4;B2BY81;D1KWX9;Q8MG96;O47068;Q9MUG3;Q9MV63;Q4VIC7;…	21763	175	CID		22.84	18.5467		4	55	30	1	2169.98	-2.47527	7/193	pps_pisum_OE_trypsin_rep3.mgf
Q9GIF7	21.08	9	8	465	51.3409	6.65381	221.845	Ribulose 1,5-bisphosphate carboxylase/oxygenase large subunit (Fragment) OS=Brotherella fauriei GN=rbcL PE=3 SV=1 - [Q9GIF7_9BRYO]
	Confidence Icon	Sequence	Protein Accessions	# Proteins	# Protein Groups	Activation Type	Modifications	IonScore	Exp Value	Δ Score	Rank	Identity High	Homology Threshold	Charge	m/z [Da]	ΔM [ppm]	Ions Matched	Spectrum File
	High	TFQGPPHGIQVER	Q32800;Q9TJY5;Q8MAK5;O63121;P94086;Q33514;P93976;P94068;Q9TKH0;Q33496;Q33268;Q8HUZ7;Q36683;A8DPF0;O63147;Q7YM64;D2CN03;P92468;O63185;Q9TI00;O20289;Q36657;Q8WKU6;Q37357;A5X4I1;Q9GDQ2;Q1A5W2;Q8HT77;Q9TLI7;P94074;Q33323;A5X4L3;Q6LA00;E5KUU8;P28413;P04717;Q31870;Q8MAT5;Q36650;Q71N72;Q6JXR8;Q4VI97;B0YGQ4;B2BY81;D1KWX9;Q9BB40;Q8MG96;O47068;Q9MUG3;Q9MV63;Q4VIC7;A4F4H5;A4GE24;C0J9S0;C0LL66;C7A5Z3;C7AQR7;…	19129	163	CID		118.95	5.03206e-09		5	55		1	1465.77	10.8451	12/139	pps_pisum_OE_trypsin_rep3.mgf
	High	LSGGDHIHAGTVVGK	Q32816;O63121;Q8HUZ7;O63185;O20289;Q1A5W2;Q33323;Q8HUY5;Q8MAK2;Q3MKL9;P04717;Q8MAT5;Q36650;Q4VI97;Q9BB40;Q8MG96;Q4VIC2;Q1AE41;Q537K8;Q33198;A4V8H9;Q4VI79;Q09W50;Q8MAN3;Q8HTE8;O98359;A8JY23;C0J398;Q9GEE4;Q5J8V6;Q50L46;Q9GIF7;Q8MAM7;A1X4B8;A5X4B3;B8QQG7;Q9MVF6;Q687I2;E2D4M8;Q95631;Q32087;O98324;A4ZUF4;Q5UV68;Q1A5T8;Q4VI99;Q24LK0;Q9GG56;Q8WLL0	3408	49	CID		85.23	8.32298e-06		3	54		1	1447.76	-3.01935	19/134	pps_pisum_OE_trypsin_rep3.mgf
	High	LTYYTPDYQTK	D2CN03;D3XQ20;P04717;Q9BB40;Q1AE41;O98352;Q6YLQ6;Q3ZU78;Q85XM3;E2D4N3;Q37279;O98359;C0J398;Q7YKH2;Q50L46;B2Y4S2;Q9GIF7;Q31895;O98324;Q32920;Q6DUM3;Q24LK0	880	22	CID		82.2	1.37956e-05		9	53		1	1392.66	-7.4543	16/101	pps_pisum_OE_trypsin_rep3.mgf
	High	VALEAcVQAR	Q37269;Q8MAK2;Q8HVG8;Q6SSI3;Q3MKL9;P04717;Q8MAT5;Q6JXR8;Q4VI97;B2BY81;D1KWX9;Q9BB40;Q8MG96;O47068;Q9MV63;Q4VIC7;A4GE24;C0J9S0;C7A5Z3;C7AQR7;D5FUM3;D6MYJ0;Q8MEB1;Q4VIC2;Q37220;O03644;O98352;Q8MFT9;Q6YLQ6;Q3ZU78;D6MYK4;Q9TID1;O98900;Q7YMT4;Q85XM3;Q32272;Q8MGJ6;Q8MG08;Q95633;O20245;Q6VW25;A4H1D1;A4V8H9;E2D4M5;Q33051;Q9MRX0;Q8HVI7;Q6L9X5;Q4VI79;A4GGU8;B7FD30;Q8WHH7;Q37279;Q6BCJ1;Q71N56;Q09W50;C0J9T2;…	14779	130	CID	C6(Carbamidomethyl)	63.44	0.00148926		9	55		1	1116.62	36.3048	8/82	pps_pisum_OE_trypsin_rep3.mgf
	High	VALEAcVQAR	Q37269;Q8MAK2;Q8HVG8;Q6SSI3;Q3MKL9;P04717;Q8MAT5;Q6JXR8;Q4VI97;B2BY81;D1KWX9;Q9BB40;Q8MG96;O47068;Q9MV63;Q4VIC7;A4GE24;C0J9S0;C7A5Z3;C7AQR7;D5FUM3;D6MYJ0;Q8MEB1;Q4VIC2;Q37220;O03644;O98352;Q8MFT9;Q6YLQ6;Q3ZU78;D6MYK4;Q9TID1;O98900;Q7YMT4;Q85XM3;Q32272;Q8MGJ6;Q8MG08;Q95633;O20245;Q6VW25;A4H1D1;A4V8H9;E2D4M5;Q33051;Q9MRX0;Q8HVI7;Q6L9X5;Q4VI79;A4GGU8;B7FD30;Q8WHH7;Q37279;Q6BCJ1;Q71N56;Q09W50;C0J9T2;…	14779	130	CID	C6(Carbamidomethyl)	63.06	0.00141736		9	54		1	1116.67	80.177	14/82	pps_pisum_OE_trypsin_rep3.mgf
	Low	YGRPLLGcTIKPK	P36484;Q32800;Q8MAK5;Q32816;O63121;P94086;Q33514;P94068;Q9TKH0;Q33496;Q33268;Q8HUZ7;A8DPF0;O63147;Q33620;Q7YM64;D2CN03;P92468;O63185;Q9TI00;O20289;Q36657;Q8WKU6;Q36637;Q37357;A5X4I1;Q1A5W2;Q8HT77;Q9TLI7;P94074;Q33323;A5X4L3;Q6LA00;E5KUU8;Q37269;Q8MAK2;Q95B00;Q8HVG8;B5U0R6;Q3MKL9;P28413;P04717;Q31870;Q36650;Q71N72;Q6JXR8;Q4VI97;B2BY81;D1KWX9;Q9BB40;Q8MG96;O47068;Q9MUG3;Q4VIC7;A4F4H5;A4GE24;C0J9S0;…	22107	162	CID	C8(Carbamidomethyl)	46.62	0.0797064		4	55		1	1502.84	-7.19888	9/120	pps_pisum_OE_trypsin_rep3.mgf
	Low	AVYEcLR	P36484;Q8MAK5;Q32816;O63121;P94086;Q33514;P93976;P94068;Q33496;Q36683;A8DPF0;O63147;Q33620;D2CN03;P92468;O63185;Q9TI00;Q8HDA1;O20289;Q36657;Q8WKU6;B7P0F0;Q36637;Q37357;A5X4I1;Q9GDQ2;Q1A5W2;Q8HT77;P94074;Q33323;A5X4L3;E5KUU8;Q8HUY5;Q37269;Q8MAK2;Q95B00;Q6YLP8;Q3MKL9;P28413;P04717;Q8MAT5;Q36650;Q71N72;Q6JXR8;Q4VI97;B0YGQ4;B2BY81;D1KWX9;Q9BB40;Q8MG96;O47068;Q9MUG3;Q4VIC7;A4F4H5;A4GE24;C0LL66;C7A5Z3;…	20964	164	CID	C5(Carbamidomethyl)	31.62	1.98869	0	1	54	34	1	910.457	13.1854	9/51	pps_pisum_OE_trypsin_rep3.mgf
	Low	GGLDFTKDDENVNSQPFMR	P36484;Q32800;Q9TJY5;Q8MAK5;Q32816;O63121;P94086;P93976;P94068;Q33496;Q8HUZ7;Q36683;A8DPF0;O63147;Q33620;Q7YM64;D2CN03;P92468;Q9TI00;Q8HDA1;O20289;Q36657;B7P0F0;Q36637;Q37357;A5X4I1;Q9GDQ2;Q1A5W2;Q8HT77;Q9TLI7;P94074;Q33323;A5X4L3;E5KUU8;Q8HUY5;Q37269;Q8MAK2;A7VJY7;Q95B00;Q8HVG8;Q6YLP8;Q6SSI3;Q3MKL9;P28413;P04717;Q31870;Q8MAT5;Q71N72;Q6JXR8;B0YGQ4;B2BY81;D1KWX9;Q8MG96;O47068;Q9MUG3;Q9MV63;Q4VIC7;…	21763	175	CID		22.84	18.5467		4	55	30	1	2169.98	-2.47527	7/193	pps_pisum_OE_trypsin_rep3.mgf
	Low	DNGLLIHIHR	Q9GIF7	3	1	CID		21.22	26.364		9	55	35	1	1187.67	5.96858	6/97	pps_pisum_OE_trypsin_rep3.mgf
O98324	20	8	7	440	48.5785	7.02002	221.845	Ribulose-bisphosphate carboxylase large subunit (Fragment) OS=Funaria hygrometrica GN=rbcL PE=3 SV=1 - [O98324_FUNHY]
	Confidence Icon	Sequence	Protein Accessions	# Proteins	# Protein Groups	Activation Type	Modifications	IonScore	Exp Value	Δ Score	Rank	Identity High	Homology Threshold	Charge	m/z [Da]	ΔM [ppm]	Ions Matched	Spectrum File
	High	TFQGPPHGIQVER	Q32800;Q9TJY5;Q8MAK5;O63121;P94086;Q33514;P93976;P94068;Q9TKH0;Q33496;Q33268;Q8HUZ7;Q36683;A8DPF0;O63147;Q7YM64;D2CN03;P92468;O63185;Q9TI00;O20289;Q36657;Q8WKU6;Q37357;A5X4I1;Q9GDQ2;Q1A5W2;Q8HT77;Q9TLI7;P94074;Q33323;A5X4L3;Q6LA00;E5KUU8;P28413;P04717;Q31870;Q8MAT5;Q36650;Q71N72;Q6JXR8;Q4VI97;B0YGQ4;B2BY81;D1KWX9;Q9BB40;Q8MG96;O47068;Q9MUG3;Q9MV63;Q4VIC7;A4F4H5;A4GE24;C0J9S0;C0LL66;C7A5Z3;C7AQR7;…	19129	163	CID		118.95	5.03206e-09		5	55		1	1465.77	10.8451	12/139	pps_pisum_OE_trypsin_rep3.mgf
	High	LSGGDHIHAGTVVGK	Q32816;O63121;Q8HUZ7;O63185;O20289;Q1A5W2;Q33323;Q8HUY5;Q8MAK2;Q3MKL9;P04717;Q8MAT5;Q36650;Q4VI97;Q9BB40;Q8MG96;Q4VIC2;Q1AE41;Q537K8;Q33198;A4V8H9;Q4VI79;Q09W50;Q8MAN3;Q8HTE8;O98359;A8JY23;C0J398;Q9GEE4;Q5J8V6;Q50L46;Q9GIF7;Q8MAM7;A1X4B8;A5X4B3;B8QQG7;Q9MVF6;Q687I2;E2D4M8;Q95631;Q32087;O98324;A4ZUF4;Q5UV68;Q1A5T8;Q4VI99;Q24LK0;Q9GG56;Q8WLL0	3408	49	CID		85.23	8.32298e-06		3	54		1	1447.76	-3.01935	19/134	pps_pisum_OE_trypsin_rep3.mgf
	High	LTYYTPDYQTK	D2CN03;D3XQ20;P04717;Q9BB40;Q1AE41;O98352;Q6YLQ6;Q3ZU78;Q85XM3;E2D4N3;Q37279;O98359;C0J398;Q7YKH2;Q50L46;B2Y4S2;Q9GIF7;Q31895;O98324;Q32920;Q6DUM3;Q24LK0	880	22	CID		82.2	1.37956e-05		9	53		1	1392.66	-7.4543	16/101	pps_pisum_OE_trypsin_rep3.mgf
	High	VALEAcVQAR	Q37269;Q8MAK2;Q8HVG8;Q6SSI3;Q3MKL9;P04717;Q8MAT5;Q6JXR8;Q4VI97;B2BY81;D1KWX9;Q9BB40;Q8MG96;O47068;Q9MV63;Q4VIC7;A4GE24;C0J9S0;C7A5Z3;C7AQR7;D5FUM3;D6MYJ0;Q8MEB1;Q4VIC2;Q37220;O03644;O98352;Q8MFT9;Q6YLQ6;Q3ZU78;D6MYK4;Q9TID1;O98900;Q7YMT4;Q85XM3;Q32272;Q8MGJ6;Q8MG08;Q95633;O20245;Q6VW25;A4H1D1;A4V8H9;E2D4M5;Q33051;Q9MRX0;Q8HVI7;Q6L9X5;Q4VI79;A4GGU8;B7FD30;Q8WHH7;Q37279;Q6BCJ1;Q71N56;Q09W50;C0J9T2;…	14779	130	CID	C6(Carbamidomethyl)	63.44	0.00148926		9	55		1	1116.62	36.3048	8/82	pps_pisum_OE_trypsin_rep3.mgf
	High	VALEAcVQAR	Q37269;Q8MAK2;Q8HVG8;Q6SSI3;Q3MKL9;P04717;Q8MAT5;Q6JXR8;Q4VI97;B2BY81;D1KWX9;Q9BB40;Q8MG96;O47068;Q9MV63;Q4VIC7;A4GE24;C0J9S0;C7A5Z3;C7AQR7;D5FUM3;D6MYJ0;Q8MEB1;Q4VIC2;Q37220;O03644;O98352;Q8MFT9;Q6YLQ6;Q3ZU78;D6MYK4;Q9TID1;O98900;Q7YMT4;Q85XM3;Q32272;Q8MGJ6;Q8MG08;Q95633;O20245;Q6VW25;A4H1D1;A4V8H9;E2D4M5;Q33051;Q9MRX0;Q8HVI7;Q6L9X5;Q4VI79;A4GGU8;B7FD30;Q8WHH7;Q37279;Q6BCJ1;Q71N56;Q09W50;C0J9T2;…	14779	130	CID	C6(Carbamidomethyl)	63.06	0.00141736		9	54		1	1116.67	80.177	14/82	pps_pisum_OE_trypsin_rep3.mgf
	Low	YGRPLLGcTIKPK	P36484;Q32800;Q8MAK5;Q32816;O63121;P94086;Q33514;P94068;Q9TKH0;Q33496;Q33268;Q8HUZ7;A8DPF0;O63147;Q33620;Q7YM64;D2CN03;P92468;O63185;Q9TI00;O20289;Q36657;Q8WKU6;Q36637;Q37357;A5X4I1;Q1A5W2;Q8HT77;Q9TLI7;P94074;Q33323;A5X4L3;Q6LA00;E5KUU8;Q37269;Q8MAK2;Q95B00;Q8HVG8;B5U0R6;Q3MKL9;P28413;P04717;Q31870;Q36650;Q71N72;Q6JXR8;Q4VI97;B2BY81;D1KWX9;Q9BB40;Q8MG96;O47068;Q9MUG3;Q4VIC7;A4F4H5;A4GE24;C0J9S0;…	22107	162	CID	C8(Carbamidomethyl)	46.62	0.0797064		4	55		1	1502.84	-7.19888	9/120	pps_pisum_OE_trypsin_rep3.mgf
	Low	AVYEcLR	P36484;Q8MAK5;Q32816;O63121;P94086;Q33514;P93976;P94068;Q33496;Q36683;A8DPF0;O63147;Q33620;D2CN03;P92468;O63185;Q9TI00;Q8HDA1;O20289;Q36657;Q8WKU6;B7P0F0;Q36637;Q37357;A5X4I1;Q9GDQ2;Q1A5W2;Q8HT77;P94074;Q33323;A5X4L3;E5KUU8;Q8HUY5;Q37269;Q8MAK2;Q95B00;Q6YLP8;Q3MKL9;P28413;P04717;Q8MAT5;Q36650;Q71N72;Q6JXR8;Q4VI97;B0YGQ4;B2BY81;D1KWX9;Q9BB40;Q8MG96;O47068;Q9MUG3;Q4VIC7;A4F4H5;A4GE24;C0LL66;C7A5Z3;…	20964	164	CID	C5(Carbamidomethyl)	31.62	1.98869	0	1	54	34	1	910.457	13.1854	9/51	pps_pisum_OE_trypsin_rep3.mgf
	Low	GGLDFTKDDENVNSQPxMR	Q36650;Q8MDR9;O98324	8	3	CID	X17(F)	22.84	18.5467		6	55	30	1	2169.98	-2.47527	7/193	pps_pisum_OE_trypsin_rep3.mgf
A8DPF0	19.01	8	7	463	51.3839	6.39209	219.732	Ribulose-1,5-bisphosphate carboxylase/oxygenase large subunit (Fragment) OS=Paederia farinosa GN=rbcL PE=3 SV=1 - [A8DPF0_9GENT]
	Confidence Icon	Sequence	Protein Accessions	# Proteins	# Protein Groups	Activation Type	Modifications	IonScore	Exp Value	Δ Score	Rank	Identity High	Homology Threshold	Charge	m/z [Da]	ΔM [ppm]	Ions Matched	Spectrum File
	High	TFQGPPHGIQVER	Q32800;Q9TJY5;Q8MAK5;O63121;P94086;Q33514;P93976;P94068;Q9TKH0;Q33496;Q33268;Q8HUZ7;Q36683;A8DPF0;O63147;Q7YM64;D2CN03;P92468;O63185;Q9TI00;O20289;Q36657;Q8WKU6;Q37357;A5X4I1;Q9GDQ2;Q1A5W2;Q8HT77;Q9TLI7;P94074;Q33323;A5X4L3;Q6LA00;E5KUU8;P28413;P04717;Q31870;Q8MAT5;Q36650;Q71N72;Q6JXR8;Q4VI97;B0YGQ4;B2BY81;D1KWX9;Q9BB40;Q8MG96;O47068;Q9MUG3;Q9MV63;Q4VIC7;A4F4H5;A4GE24;C0J9S0;C0LL66;C7A5Z3;C7AQR7;…	19129	163	CID		118.95	5.03206e-09		5	55		1	1465.77	10.8451	12/139	pps_pisum_OE_trypsin_rep3.mgf
	High	SQAETGEIKGHYLNATAGTcEEMxKR	A8DPF0;Q6YLQ6;O09420;E2D4M8	13	4	CID	C20(Carbamidomethyl), X24(I)	118.37	3.97624e-09		5	54		1	2894.27	-37.9873	18/294	pps_pisum_OE_trypsin_rep3.mgf
	High	VALEAcVKAR	P36484;Q32800;Q9TJY5;Q8MAK5;Q32816;O63121;P94086;Q33514;P93976;P94068;Q9TKH0;Q33496;Q33268;Q8HUZ7;Q36683;A8DPF0;O63147;Q33620;Q7YM64;D2CN03;P92468;O63185;Q9TI00;Q8HDA1;O20289;Q36657;Q8WKU6	1195	27	CID	C6(Carbamidomethyl)	63.44	0.00148926	0	1	55		1	1116.62	3.71552	8/82	pps_pisum_OE_trypsin_rep3.mgf
	High	VALEAcVKAR	P36484;Q32800;Q9TJY5;Q8MAK5;Q32816;O63121;P94086;Q33514;P93976;P94068;Q9TKH0;Q33496;Q33268;Q8HUZ7;Q36683;A8DPF0;O63147;Q33620;Q7YM64;D2CN03;P92468;O63185;Q9TI00;Q8HDA1;O20289;Q36657;Q8WKU6	1195	27	CID	C6(Carbamidomethyl)	63.06	0.00141736	0	1	54		1	1116.67	47.5891	14/82	pps_pisum_OE_trypsin_rep3.mgf
	Low	YGRPLLGcTIKPK	P36484;Q32800;Q8MAK5;Q32816;O63121;P94086;Q33514;P94068;Q9TKH0;Q33496;Q33268;Q8HUZ7;A8DPF0;O63147;Q33620;Q7YM64;D2CN03;P92468;O63185;Q9TI00;O20289;Q36657;Q8WKU6;Q36637;Q37357;A5X4I1;Q1A5W2;Q8HT77;Q9TLI7;P94074;Q33323;A5X4L3;Q6LA00;E5KUU8;Q37269;Q8MAK2;Q95B00;Q8HVG8;B5U0R6;Q3MKL9;P28413;P04717;Q31870;Q36650;Q71N72;Q6JXR8;Q4VI97;B2BY81;D1KWX9;Q9BB40;Q8MG96;O47068;Q9MUG3;Q4VIC7;A4F4H5;A4GE24;C0J9S0;…	22107	162	CID	C8(Carbamidomethyl)	46.62	0.0797064		4	55		1	1502.84	-7.19888	9/120	pps_pisum_OE_trypsin_rep3.mgf
	Low	AVYEcLR	P36484;Q8MAK5;Q32816;O63121;P94086;Q33514;P93976;P94068;Q33496;Q36683;A8DPF0;O63147;Q33620;D2CN03;P92468;O63185;Q9TI00;Q8HDA1;O20289;Q36657;Q8WKU6;B7P0F0;Q36637;Q37357;A5X4I1;Q9GDQ2;Q1A5W2;Q8HT77;P94074;Q33323;A5X4L3;E5KUU8;Q8HUY5;Q37269;Q8MAK2;Q95B00;Q6YLP8;Q3MKL9;P28413;P04717;Q8MAT5;Q36650;Q71N72;Q6JXR8;Q4VI97;B0YGQ4;B2BY81;D1KWX9;Q9BB40;Q8MG96;O47068;Q9MUG3;Q4VIC7;A4F4H5;A4GE24;C0LL66;C7A5Z3;…	20964	164	CID	C5(Carbamidomethyl)	31.62	1.98869	0	1	54	34	1	910.457	13.1854	9/51	pps_pisum_OE_trypsin_rep3.mgf
	Low	GGLDFTKDDENVNSQPFMR	P36484;Q32800;Q9TJY5;Q8MAK5;Q32816;O63121;P94086;P93976;P94068;Q33496;Q8HUZ7;Q36683;A8DPF0;O63147;Q33620;Q7YM64;D2CN03;P92468;Q9TI00;Q8HDA1;O20289;Q36657;B7P0F0;Q36637;Q37357;A5X4I1;Q9GDQ2;Q1A5W2;Q8HT77;Q9TLI7;P94074;Q33323;A5X4L3;E5KUU8;Q8HUY5;Q37269;Q8MAK2;A7VJY7;Q95B00;Q8HVG8;Q6YLP8;Q6SSI3;Q3MKL9;P28413;P04717;Q31870;Q8MAT5;Q71N72;Q6JXR8;B0YGQ4;B2BY81;D1KWX9;Q8MG96;O47068;Q9MUG3;Q9MV63;Q4VIC7;…	21763	175	CID		22.84	18.5467		4	55	30	1	2169.98	-2.47527	7/193	pps_pisum_OE_trypsin_rep3.mgf
	Low	GHYLNATAGTcEEmxKR	A8DPF0;Q6YLQ6;Q5I972;O09420;E2D4M8;Q32087;Q9XQR0	39	7	CID	C11(Carbamidomethyl), M14(Oxidation), X15(P)	18.22	41.2999		3	54	32	1	1950.89	3.77249	7/168	pps_pisum_OE_trypsin_rep3.mgf
Q36657	18.76	7	6	469	51.8165	6.43018	219.732	Ribulose-1,5-bisphosphate carboxylase (Fragment) OS=Pinckneya pubens GN=rbcL PE=3 SV=1 - [Q36657_9GENT]
	Confidence Icon	Sequence	Protein Accessions	# Proteins	# Protein Groups	Activation Type	Modifications	IonScore	Exp Value	Δ Score	Rank	Identity High	Homology Threshold	Charge	m/z [Da]	ΔM [ppm]	Ions Matched	Spectrum File
	High	TFQGPPHGIQVER		19129	163	CID		118.95	5.03206e-09		5	55		1	1465.77	10.8451	12/139	pps_pisum_OE_trypsin_rep3.mgf
	High	SQAETGEIKGHYLNxTAGTcEEMIKR	Q36657	1	1	CID	X15(A), C20(Carbamidomethyl)	118.37	3.97624e-09		8	54		1	2894.27	-37.9873	18/294	pps_pisum_OE_trypsin_rep3.mgf
	High	VALEAcVKAR	P36484;Q32800;Q9TJY5;Q8MAK5;Q32816;O63121;P94086;Q33514;P93976;P94068;Q9TKH0;Q33496;Q33268;Q8HUZ7;Q36683;A8DPF0;O63147;Q33620;Q7YM64;D2CN03;P92468;O63185;Q9TI00;Q8HDA1;O20289;Q36657;Q8WKU6	1195	27	CID	C6(Carbamidomethyl)	63.44	0.00148926	0	1	55		1	1116.62	3.71552	8/82	pps_pisum_OE_trypsin_rep3.mgf
	High	VALEAcVKAR	P36484;Q32800;Q9TJY5;Q8MAK5;Q32816;O63121;P94086;Q33514;P93976;P94068;Q9TKH0;Q33496;Q33268;Q8HUZ7;Q36683;A8DPF0;O63147;Q33620;Q7YM64;D2CN03;P92468;O63185;Q9TI00;Q8HDA1;O20289;Q36657;Q8WKU6	1195	27	CID	C6(Carbamidomethyl)	63.06	0.00141736	0	1	54		1	1116.67	47.5891	14/82	pps_pisum_OE_trypsin_rep3.mgf
	Low	YGRPLLGcTIKPK		22107	162	CID	C8(Carbamidomethyl)	46.62	0.0797064		4	55		1	1502.84	-7.19888	9/120	pps_pisum_OE_trypsin_rep3.mgf
	Low	AVYEcLR		20964	164	CID	C5(Carbamidomethyl)	31.62	1.98869	0	1	54	34	1	910.457	13.1854	9/51	pps_pisum_OE_trypsin_rep3.mgf
	Low	GGLDFTKDDENVNSQPFMR		21763	175	CID		22.84	18.5467		4	55	30	1	2169.98	-2.47527	7/193	pps_pisum_OE_trypsin_rep3.mgf
A5X4L3	21.29	9	8	465	51.6981	6.65381	219.732	Ribulose-1,5-bisphosphate carboxylase/oxygenase large subunit (Fragment) OS=Odosicyos bosseri GN=rbcL PE=3 SV=1 - [A5X4L3_9ROSI]
	Confidence Icon	Sequence	Protein Accessions	# Proteins	# Protein Groups	Activation Type	Modifications	IonScore	Exp Value	Δ Score	Rank	Identity High	Homology Threshold	Charge	m/z [Da]	ΔM [ppm]	Ions Matched	Spectrum File
	High	TFQGPPHGIQVER		19129	163	CID		118.95	5.03206e-09		5	55		1	1465.77	10.8451	12/139	pps_pisum_OE_trypsin_rep3.mgf
	High	SQAETGEIKGHYLNATAGTcEEMIKR	Q8HUZ7;O20289;A5X4L3;Q31870;A4GE24;Q8WHH7;Q37279;Q8HUX6;Q8MAM7;A4KC75;B8Q461;A5X4B3;Q539W8;Q6DUM3;Q31932;Q4QSS5	921	16	CID	C20(Carbamidomethyl)	118.37	3.97624e-09		3	54		1	2894.27	-37.9873	18/294	pps_pisum_OE_trypsin_rep3.mgf
	High	VALEAxVKAR	Q33323;A5X4L3	3	2	CID	X6(C), X6(Carbamidomethyl)	63.44	0.00148926		5	55		1	1116.62	3.71552	8/82	pps_pisum_OE_trypsin_rep3.mgf
	High	VALEAxVKAR	Q33323;A5X4L3	3	2	CID	X6(C), X6(Carbamidomethyl)	63.06	0.00141736		5	54		1	1116.67	47.5891	14/82	pps_pisum_OE_trypsin_rep3.mgf
	Low	YGRPLLGcTIKPK		22107	162	CID	C8(Carbamidomethyl)	46.62	0.0797064		4	55		1	1502.84	-7.19888	9/120	pps_pisum_OE_trypsin_rep3.mgf
	Low	AVYEcLR		20964	164	CID	C5(Carbamidomethyl)	31.62	1.98869	0	1	54	34	1	910.457	13.1854	9/51	pps_pisum_OE_trypsin_rep3.mgf
	Low	EITLGFVDLLR	Q8HUZ7;D2CN03;Q8HDA1;O20289;A5X4I1;Q9TLI7;A5X4L3;Q8MAK2;Q8MCX9;P04717;Q8MAT5;Q36650;Q71N72;Q4VI97;D1KWX9;O47068;Q9MV63;Q4VIC7;A4F4H5;C0J9S0;C7AQR7;Q8MEB1;P92360;Q4VIC2;Q8MFT9;Q3ZU78;Q33198;Q9TID1;O98900;Q8MG08;O20245;A4V8H9;Q33051;Q9MRX0;Q4VI79;Q71N56;C0J9T2;C3S8M4;C3S8R2;Q9TLI9;Q8MAN3;Q8HUX6;Q8ME51;C0J398;Q7YKH2;B2Y4S2;Q8MAM7;Q9GEQ2;Q71N79;B8Q461;O98528;A0PDJ1;B8QQG7;Q31895;Q9MVF6;O09420;Q32087;…	4879	73	CID		26.15	5.68142		6	53	39	1	1275.76	21.1786	6/97	pps_pisum_OE_trypsin_rep3.mgf
	Low	GGLDFTKDDENVNSQPFMR		21763	175	CID		22.84	18.5467		4	55	30	1	2169.98	-2.47527	7/193	pps_pisum_OE_trypsin_rep3.mgf
	Low	GHYLNATAGTcEEMIKR	P36484;Q9TJY5;Q32816;Q33268;Q8HUZ7;Q36683;D2CN03;O63185;Q9TI00;Q8HDA1;O20289;Q8WKU6;B7P0F0;Q36637;Q37357;Q9GDQ2;Q8HT77;Q33323;A5X4L3;Q6LA00;E5KUU8;Q8HUY5;Q37269;Q8MCX9;Q8HVG8;Q3MKL9;Q31870;Q36650;Q4VI97;Q9MV63;Q4VIC7;A4GE24;D5FUM3;D6MYJ0;Q8MEB1;Q4VIC2;Q8MFT9;Q3ZU78;D6MYK4;Q33198;O98900;P94095;Q8MG08;Q6VW25;A4V8H9;Q33051;Q9MRX0;Q8HVI7;Q8WHH7;Q37279;Q6BCJ1;Q71N56;C0J9T2;C3KER2;Q9TLI9;Q8MAN3;Q8HUX6;…	7038	91	CID	C11(Carbamidomethyl)	16.92	55.712		9	54	32	1	1950.89	-14.878	7/168	pps_pisum_OE_trypsin_rep3.mgf
C7A5Z3	18.53	7	6	475	52.6352	6.58057	219.732	Ribulose-1,5-bisphosphate carboxylase/oxygenase large subunit OS=Linum grandiflorum GN=rbcL PE=3 SV=1 - [C7A5Z3_9ROSI]
	Confidence Icon	Sequence	Protein Accessions	# Proteins	# Protein Groups	Activation Type	Modifications	IonScore	Exp Value	Δ Score	Rank	Identity High	Homology Threshold	Charge	m/z [Da]	ΔM [ppm]	Ions Matched	Spectrum File
	High	TFQGPPHGIQVER	Q32800;Q9TJY5;Q8MAK5;O63121;P94086;Q33514;P93976;P94068;Q9TKH0;Q33496;Q33268;Q8HUZ7;Q36683;A8DPF0;O63147;Q7YM64;D2CN03;P92468;O63185;Q9TI00;O20289;Q36657;Q8WKU6;Q37357;A5X4I1;Q9GDQ2;Q1A5W2;Q8HT77;Q9TLI7;P94074;Q33323;A5X4L3;Q6LA00;E5KUU8;P28413;P04717;Q31870;Q8MAT5;Q36650;Q71N72;Q6JXR8;Q4VI97;B0YGQ4;B2BY81;D1KWX9;Q9BB40;Q8MG96;O47068;Q9MUG3;Q9MV63;Q4VIC7;A4F4H5;A4GE24;C0J9S0;C0LL66;C7A5Z3;C7AQR7;…	19129	163	CID		118.95	5.03206e-09		5	55		1	1465.77	10.8451	12/139	pps_pisum_OE_trypsin_rep3.mgf
	High	SQAETGEIxGHYLNATAGTcEEMIKR	C7A5Z3;O19861	2	2	CID	X9(K), C20(Carbamidomethyl)	118.37	3.97624e-09		10	54		1	2894.27	-37.9873	18/294	pps_pisum_OE_trypsin_rep3.mgf
	High	VALEAcVQAR	Q37269;Q8MAK2;Q8HVG8;Q6SSI3;Q3MKL9;P04717;Q8MAT5;Q6JXR8;Q4VI97;B2BY81;D1KWX9;Q9BB40;Q8MG96;O47068;Q9MV63;Q4VIC7;A4GE24;C0J9S0;C7A5Z3;C7AQR7;D5FUM3;D6MYJ0;Q8MEB1;Q4VIC2;Q37220;O03644;O98352;Q8MFT9;Q6YLQ6;Q3ZU78;D6MYK4;Q9TID1;O98900;Q7YMT4;Q85XM3;Q32272;Q8MGJ6;Q8MG08;Q95633;O20245;Q6VW25;A4H1D1;A4V8H9;E2D4M5;Q33051;Q9MRX0;Q8HVI7;Q6L9X5;Q4VI79;A4GGU8;B7FD30;Q8WHH7;Q37279;Q6BCJ1;Q71N56;Q09W50;C0J9T2;…	14779	130	CID	C6(Carbamidomethyl)	63.44	0.00148926		9	55		1	1116.62	36.3048	8/82	pps_pisum_OE_trypsin_rep3.mgf
	High	VALEAcVQAR	Q37269;Q8MAK2;Q8HVG8;Q6SSI3;Q3MKL9;P04717;Q8MAT5;Q6JXR8;Q4VI97;B2BY81;D1KWX9;Q9BB40;Q8MG96;O47068;Q9MV63;Q4VIC7;A4GE24;C0J9S0;C7A5Z3;C7AQR7;D5FUM3;D6MYJ0;Q8MEB1;Q4VIC2;Q37220;O03644;O98352;Q8MFT9;Q6YLQ6;Q3ZU78;D6MYK4;Q9TID1;O98900;Q7YMT4;Q85XM3;Q32272;Q8MGJ6;Q8MG08;Q95633;O20245;Q6VW25;A4H1D1;A4V8H9;E2D4M5;Q33051;Q9MRX0;Q8HVI7;Q6L9X5;Q4VI79;A4GGU8;B7FD30;Q8WHH7;Q37279;Q6BCJ1;Q71N56;Q09W50;C0J9T2;…	14779	130	CID	C6(Carbamidomethyl)	63.06	0.00141736		9	54		1	1116.67	80.177	14/82	pps_pisum_OE_trypsin_rep3.mgf
	Low	YGRPLLGcTIKPK	P36484;Q32800;Q8MAK5;Q32816;O63121;P94086;Q33514;P94068;Q9TKH0;Q33496;Q33268;Q8HUZ7;A8DPF0;O63147;Q33620;Q7YM64;D2CN03;P92468;O63185;Q9TI00;O20289;Q36657;Q8WKU6;Q36637;Q37357;A5X4I1;Q1A5W2;Q8HT77;Q9TLI7;P94074;Q33323;A5X4L3;Q6LA00;E5KUU8;Q37269;Q8MAK2;Q95B00;Q8HVG8;B5U0R6;Q3MKL9;P28413;P04717;Q31870;Q36650;Q71N72;Q6JXR8;Q4VI97;B2BY81;D1KWX9;Q9BB40;Q8MG96;O47068;Q9MUG3;Q4VIC7;A4F4H5;A4GE24;C0J9S0;…	22107	162	CID	C8(Carbamidomethyl)	46.62	0.0797064		4	55		1	1502.84	-7.19888	9/120	pps_pisum_OE_trypsin_rep3.mgf
	Low	AVYEcLR	P36484;Q8MAK5;Q32816;O63121;P94086;Q33514;P93976;P94068;Q33496;Q36683;A8DPF0;O63147;Q33620;D2CN03;P92468;O63185;Q9TI00;Q8HDA1;O20289;Q36657;Q8WKU6;B7P0F0;Q36637;Q37357;A5X4I1;Q9GDQ2;Q1A5W2;Q8HT77;P94074;Q33323;A5X4L3;E5KUU8;Q8HUY5;Q37269;Q8MAK2;Q95B00;Q6YLP8;Q3MKL9;P28413;P04717;Q8MAT5;Q36650;Q71N72;Q6JXR8;Q4VI97;B0YGQ4;B2BY81;D1KWX9;Q9BB40;Q8MG96;O47068;Q9MUG3;Q4VIC7;A4F4H5;A4GE24;C0LL66;C7A5Z3;…	20964	164	CID	C5(Carbamidomethyl)	31.62	1.98869	0	1	54	34	1	910.457	13.1854	9/51	pps_pisum_OE_trypsin_rep3.mgf
	Low	GGLDFTKDDENVNSQPFMR	P36484;Q32800;Q9TJY5;Q8MAK5;Q32816;O63121;P94086;P93976;P94068;Q33496;Q8HUZ7;Q36683;A8DPF0;O63147;Q33620;Q7YM64;D2CN03;P92468;Q9TI00;Q8HDA1;O20289;Q36657;B7P0F0;Q36637;Q37357;A5X4I1;Q9GDQ2;Q1A5W2;Q8HT77;Q9TLI7;P94074;Q33323;A5X4L3;E5KUU8;Q8HUY5;Q37269;Q8MAK2;A7VJY7;Q95B00;Q8HVG8;Q6YLP8;Q6SSI3;Q3MKL9;P28413;P04717;Q31870;Q8MAT5;Q71N72;Q6JXR8;B0YGQ4;B2BY81;D1KWX9;Q8MG96;O47068;Q9MUG3;Q9MV63;Q4VIC7;…	21763	175	CID		22.84	18.5467		4	55	30	1	2169.98	-2.47527	7/193	pps_pisum_OE_trypsin_rep3.mgf
Q7YMT4	13.03	5	4	476	52.7451	6.48096	219.732	Ribulose-1,5-bisphosphate carboxylase/oxygenase large subunit OS=Hordeum muticum GN=rbcL PE=3 SV=1 - [Q7YMT4_9POAL]
	Confidence Icon	Sequence	Protein Accessions	# Proteins	# Protein Groups	Activation Type	Modifications	IonScore	Exp Value	Δ Score	Rank	Identity High	Homology Threshold	Charge	m/z [Da]	ΔM [ppm]	Ions Matched	Spectrum File
	High	TFQGPPHGIQVER	Q32800;Q9TJY5;Q8MAK5;O63121;P94086;Q33514;P93976;P94068;Q9TKH0;Q33496;Q33268;Q8HUZ7;Q36683;A8DPF0;O63147;Q7YM64;D2CN03;P92468;O63185;Q9TI00;O20289;Q36657;Q8WKU6;Q37357;A5X4I1;Q9GDQ2;Q1A5W2;Q8HT77;Q9TLI7;P94074;Q33323;A5X4L3;Q6LA00;E5KUU8;P28413;P04717;Q31870;Q8MAT5;Q36650;Q71N72;Q6JXR8;Q4VI97;B0YGQ4;B2BY81;D1KWX9;Q9BB40;Q8MG96;O47068;Q9MUG3;Q9MV63;Q4VIC7;A4F4H5;A4GE24;C0J9S0;C0LL66;C7A5Z3;C7AQR7;…	19129	163	CID		118.95	5.03206e-09		5	55		1	1465.77	10.8451	12/139	pps_pisum_OE_trypsin_rep3.mgf
	High	SQAETGEIKGHYLNATxGTcEEMIKR	Q7YMT4	1	1	CID	X17(A), C20(Carbamidomethyl)	118.37	3.97624e-09		7	54		1	2894.27	-37.9873	18/294	pps_pisum_OE_trypsin_rep3.mgf
	High	VALEAcVQAR	Q37269;Q8MAK2;Q8HVG8;Q6SSI3;Q3MKL9;P04717;Q8MAT5;Q6JXR8;Q4VI97;B2BY81;D1KWX9;Q9BB40;Q8MG96;O47068;Q9MV63;Q4VIC7;A4GE24;C0J9S0;C7A5Z3;C7AQR7;D5FUM3;D6MYJ0;Q8MEB1;Q4VIC2;Q37220;O03644;O98352;Q8MFT9;Q6YLQ6;Q3ZU78;D6MYK4;Q9TID1;O98900;Q7YMT4;Q85XM3;Q32272;Q8MGJ6;Q8MG08;Q95633;O20245;Q6VW25;A4H1D1;A4V8H9;E2D4M5;Q33051;Q9MRX0;Q8HVI7;Q6L9X5;Q4VI79;A4GGU8;B7FD30;Q8WHH7;Q37279;Q6BCJ1;Q71N56;Q09W50;C0J9T2;…	14779	130	CID	C6(Carbamidomethyl)	63.44	0.00148926		9	55		1	1116.62	36.3048	8/82	pps_pisum_OE_trypsin_rep3.mgf
	High	VALEAcVQAR	Q37269;Q8MAK2;Q8HVG8;Q6SSI3;Q3MKL9;P04717;Q8MAT5;Q6JXR8;Q4VI97;B2BY81;D1KWX9;Q9BB40;Q8MG96;O47068;Q9MV63;Q4VIC7;A4GE24;C0J9S0;C7A5Z3;C7AQR7;D5FUM3;D6MYJ0;Q8MEB1;Q4VIC2;Q37220;O03644;O98352;Q8MFT9;Q6YLQ6;Q3ZU78;D6MYK4;Q9TID1;O98900;Q7YMT4;Q85XM3;Q32272;Q8MGJ6;Q8MG08;Q95633;O20245;Q6VW25;A4H1D1;A4V8H9;E2D4M5;Q33051;Q9MRX0;Q8HVI7;Q6L9X5;Q4VI79;A4GGU8;B7FD30;Q8WHH7;Q37279;Q6BCJ1;Q71N56;Q09W50;C0J9T2;…	14779	130	CID	C6(Carbamidomethyl)	63.06	0.00141736		9	54		1	1116.67	80.177	14/82	pps_pisum_OE_trypsin_rep3.mgf
	Low	YGRPLLGcTIKPK	P36484;Q32800;Q8MAK5;Q32816;O63121;P94086;Q33514;P94068;Q9TKH0;Q33496;Q33268;Q8HUZ7;A8DPF0;O63147;Q33620;Q7YM64;D2CN03;P92468;O63185;Q9TI00;O20289;Q36657;Q8WKU6;Q36637;Q37357;A5X4I1;Q1A5W2;Q8HT77;Q9TLI7;P94074;Q33323;A5X4L3;Q6LA00;E5KUU8;Q37269;Q8MAK2;Q95B00;Q8HVG8;B5U0R6;Q3MKL9;P28413;P04717;Q31870;Q36650;Q71N72;Q6JXR8;Q4VI97;B2BY81;D1KWX9;Q9BB40;Q8MG96;O47068;Q9MUG3;Q4VIC7;A4F4H5;A4GE24;C0J9S0;…	22107	162	CID	C8(Carbamidomethyl)	46.62	0.0797064		4	55		1	1502.84	-7.19888	9/120	pps_pisum_OE_trypsin_rep3.mgf
Q8MGJ6	21.2	7	6	415	45.942	6.75635	219.732	Ribulose-1,5-bisphosphate carboxylase/oxygenase large subunit (Fragment) OS=Isoetes bradei GN=rbcL PE=3 SV=1 - [Q8MGJ6_9TRAC]
	Confidence Icon	Sequence	Protein Accessions	# Proteins	# Protein Groups	Activation Type	Modifications	IonScore	Exp Value	Δ Score	Rank	Identity High	Homology Threshold	Charge	m/z [Da]	ΔM [ppm]	Ions Matched	Spectrum File
	High	TFQGPPHGIQVER	Q32800;Q9TJY5;Q8MAK5;O63121;P94086;Q33514;P93976;P94068;Q9TKH0;Q33496;Q33268;Q8HUZ7;Q36683;A8DPF0;O63147;Q7YM64;D2CN03;P92468;O63185;Q9TI00;O20289;Q36657;Q8WKU6;Q37357;A5X4I1;Q9GDQ2;Q1A5W2;Q8HT77;Q9TLI7;P94074;Q33323;A5X4L3;Q6LA00;E5KUU8;P28413;P04717;Q31870;Q8MAT5;Q36650;Q71N72;Q6JXR8;Q4VI97;B0YGQ4;B2BY81;D1KWX9;Q9BB40;Q8MG96;O47068;Q9MUG3;Q9MV63;Q4VIC7;A4F4H5;A4GE24;C0J9S0;C0LL66;C7A5Z3;C7AQR7;…	19129	163	CID		118.95	5.03206e-09		5	55		1	1465.77	10.8451	12/139	pps_pisum_OE_trypsin_rep3.mgf
	High	SQAETGEIKGHYLNATAGTxEEMIKR	Q8MGJ6	2	1	CID	X20(C), X20(Carbamidomethyl)	118.37	3.97624e-09		6	54		1	2894.27	-37.9873	18/294	pps_pisum_OE_trypsin_rep3.mgf
	High	VALEAcVQAR	Q37269;Q8MAK2;Q8HVG8;Q6SSI3;Q3MKL9;P04717;Q8MAT5;Q6JXR8;Q4VI97;B2BY81;D1KWX9;Q9BB40;Q8MG96;O47068;Q9MV63;Q4VIC7;A4GE24;C0J9S0;C7A5Z3;C7AQR7;D5FUM3;D6MYJ0;Q8MEB1;Q4VIC2;Q37220;O03644;O98352;Q8MFT9;Q6YLQ6;Q3ZU78;D6MYK4;Q9TID1;O98900;Q7YMT4;Q85XM3;Q32272;Q8MGJ6;Q8MG08;Q95633;O20245;Q6VW25;A4H1D1;A4V8H9;E2D4M5;Q33051;Q9MRX0;Q8HVI7;Q6L9X5;Q4VI79;A4GGU8;B7FD30;Q8WHH7;Q37279;Q6BCJ1;Q71N56;Q09W50;C0J9T2;…	14779	130	CID	C6(Carbamidomethyl)	63.44	0.00148926		9	55		1	1116.62	36.3048	8/82	pps_pisum_OE_trypsin_rep3.mgf
	High	VALEAcVQAR	Q37269;Q8MAK2;Q8HVG8;Q6SSI3;Q3MKL9;P04717;Q8MAT5;Q6JXR8;Q4VI97;B2BY81;D1KWX9;Q9BB40;Q8MG96;O47068;Q9MV63;Q4VIC7;A4GE24;C0J9S0;C7A5Z3;C7AQR7;D5FUM3;D6MYJ0;Q8MEB1;Q4VIC2;Q37220;O03644;O98352;Q8MFT9;Q6YLQ6;Q3ZU78;D6MYK4;Q9TID1;O98900;Q7YMT4;Q85XM3;Q32272;Q8MGJ6;Q8MG08;Q95633;O20245;Q6VW25;A4H1D1;A4V8H9;E2D4M5;Q33051;Q9MRX0;Q8HVI7;Q6L9X5;Q4VI79;A4GGU8;B7FD30;Q8WHH7;Q37279;Q6BCJ1;Q71N56;Q09W50;C0J9T2;…	14779	130	CID	C6(Carbamidomethyl)	63.06	0.00141736		9	54		1	1116.67	80.177	14/82	pps_pisum_OE_trypsin_rep3.mgf
	Low	YGRPLLGcTIKPK	P36484;Q32800;Q8MAK5;Q32816;O63121;P94086;Q33514;P94068;Q9TKH0;Q33496;Q33268;Q8HUZ7;A8DPF0;O63147;Q33620;Q7YM64;D2CN03;P92468;O63185;Q9TI00;O20289;Q36657;Q8WKU6;Q36637;Q37357;A5X4I1;Q1A5W2;Q8HT77;Q9TLI7;P94074;Q33323;A5X4L3;Q6LA00;E5KUU8;Q37269;Q8MAK2;Q95B00;Q8HVG8;B5U0R6;Q3MKL9;P28413;P04717;Q31870;Q36650;Q71N72;Q6JXR8;Q4VI97;B2BY81;D1KWX9;Q9BB40;Q8MG96;O47068;Q9MUG3;Q4VIC7;A4F4H5;A4GE24;C0J9S0;…	22107	162	CID	C8(Carbamidomethyl)	46.62	0.0797064		4	55		1	1502.84	-7.19888	9/120	pps_pisum_OE_trypsin_rep3.mgf
	Low	AVYEcLR	P36484;Q8MAK5;Q32816;O63121;P94086;Q33514;P93976;P94068;Q33496;Q36683;A8DPF0;O63147;Q33620;D2CN03;P92468;O63185;Q9TI00;Q8HDA1;O20289;Q36657;Q8WKU6;B7P0F0;Q36637;Q37357;A5X4I1;Q9GDQ2;Q1A5W2;Q8HT77;P94074;Q33323;A5X4L3;E5KUU8;Q8HUY5;Q37269;Q8MAK2;Q95B00;Q6YLP8;Q3MKL9;P28413;P04717;Q8MAT5;Q36650;Q71N72;Q6JXR8;Q4VI97;B0YGQ4;B2BY81;D1KWX9;Q9BB40;Q8MG96;O47068;Q9MUG3;Q4VIC7;A4F4H5;A4GE24;C0LL66;C7A5Z3;…	20964	164	CID	C5(Carbamidomethyl)	31.62	1.98869	0	1	54	34	1	910.457	13.1854	9/51	pps_pisum_OE_trypsin_rep3.mgf
	Low	GGLDFTKDDENVNSQPFMR	P36484;Q32800;Q9TJY5;Q8MAK5;Q32816;O63121;P94086;P93976;P94068;Q33496;Q8HUZ7;Q36683;A8DPF0;O63147;Q33620;Q7YM64;D2CN03;P92468;Q9TI00;Q8HDA1;O20289;Q36657;B7P0F0;Q36637;Q37357;A5X4I1;Q9GDQ2;Q1A5W2;Q8HT77;Q9TLI7;P94074;Q33323;A5X4L3;E5KUU8;Q8HUY5;Q37269;Q8MAK2;A7VJY7;Q95B00;Q8HVG8;Q6YLP8;Q6SSI3;Q3MKL9;P28413;P04717;Q31870;Q8MAT5;Q71N72;Q6JXR8;B0YGQ4;B2BY81;D1KWX9;Q8MG96;O47068;Q9MUG3;Q9MV63;Q4VIC7;…	21763	175	CID		22.84	18.5467		4	55	30	1	2169.98	-2.47527	7/193	pps_pisum_OE_trypsin_rep3.mgf
Q8WHH7	19.69	8	7	447	49.4208	6.80029	219.732	Ribulose-1,5-biphosphate carboxylase (Fragment) OS=Wolffiella repanda GN=rbcL PE=3 SV=1 - [Q8WHH7_9ARAE]
	Confidence Icon	Sequence	Protein Accessions	# Proteins	# Protein Groups	Activation Type	Modifications	IonScore	Exp Value	Δ Score	Rank	Identity High	Homology Threshold	Charge	m/z [Da]	ΔM [ppm]	Ions Matched	Spectrum File
	High	TFQGPPHGIQVER	Q32800;Q9TJY5;Q8MAK5;O63121;P94086;Q33514;P93976;P94068;Q9TKH0;Q33496;Q33268;Q8HUZ7;Q36683;A8DPF0;O63147;Q7YM64;D2CN03;P92468;O63185;Q9TI00;O20289;Q36657;Q8WKU6;Q37357;A5X4I1;Q9GDQ2;Q1A5W2;Q8HT77;Q9TLI7;P94074;Q33323;A5X4L3;Q6LA00;E5KUU8;P28413;P04717;Q31870;Q8MAT5;Q36650;Q71N72;Q6JXR8;Q4VI97;B0YGQ4;B2BY81;D1KWX9;Q9BB40;Q8MG96;O47068;Q9MUG3;Q9MV63;Q4VIC7;A4F4H5;A4GE24;C0J9S0;C0LL66;C7A5Z3;C7AQR7;…	19129	163	CID		118.95	5.03206e-09		5	55		1	1465.77	10.8451	12/139	pps_pisum_OE_trypsin_rep3.mgf
	High	SQAETGEIKGHYLNATAGTcEEMIKR	Q8HUZ7;O20289;A5X4L3;Q31870;A4GE24;Q8WHH7;Q37279;Q8HUX6;Q8MAM7;A4KC75;B8Q461;A5X4B3;Q539W8;Q6DUM3;Q31932;Q4QSS5	921	16	CID	C20(Carbamidomethyl)	118.37	3.97624e-09		3	54		1	2894.27	-37.9873	18/294	pps_pisum_OE_trypsin_rep3.mgf
	High	VALEAcVQAR	Q37269;Q8MAK2;Q8HVG8;Q6SSI3;Q3MKL9;P04717;Q8MAT5;Q6JXR8;Q4VI97;B2BY81;D1KWX9;Q9BB40;Q8MG96;O47068;Q9MV63;Q4VIC7;A4GE24;C0J9S0;C7A5Z3;C7AQR7;D5FUM3;D6MYJ0;Q8MEB1;Q4VIC2;Q37220;O03644;O98352;Q8MFT9;Q6YLQ6;Q3ZU78;D6MYK4;Q9TID1;O98900;Q7YMT4;Q85XM3;Q32272;Q8MGJ6;Q8MG08;Q95633;O20245;Q6VW25;A4H1D1;A4V8H9;E2D4M5;Q33051;Q9MRX0;Q8HVI7;Q6L9X5;Q4VI79;A4GGU8;B7FD30;Q8WHH7;Q37279;Q6BCJ1;Q71N56;Q09W50;C0J9T2;…	14779	130	CID	C6(Carbamidomethyl)	63.44	0.00148926		9	55		1	1116.62	36.3048	8/82	pps_pisum_OE_trypsin_rep3.mgf
	High	VALEAcVQAR	Q37269;Q8MAK2;Q8HVG8;Q6SSI3;Q3MKL9;P04717;Q8MAT5;Q6JXR8;Q4VI97;B2BY81;D1KWX9;Q9BB40;Q8MG96;O47068;Q9MV63;Q4VIC7;A4GE24;C0J9S0;C7A5Z3;C7AQR7;D5FUM3;D6MYJ0;Q8MEB1;Q4VIC2;Q37220;O03644;O98352;Q8MFT9;Q6YLQ6;Q3ZU78;D6MYK4;Q9TID1;O98900;Q7YMT4;Q85XM3;Q32272;Q8MGJ6;Q8MG08;Q95633;O20245;Q6VW25;A4H1D1;A4V8H9;E2D4M5;Q33051;Q9MRX0;Q8HVI7;Q6L9X5;Q4VI79;A4GGU8;B7FD30;Q8WHH7;Q37279;Q6BCJ1;Q71N56;Q09W50;C0J9T2;…	14779	130	CID	C6(Carbamidomethyl)	63.06	0.00141736		9	54		1	1116.67	80.177	14/82	pps_pisum_OE_trypsin_rep3.mgf
	Low	YGRPLLGcTIKPK	P36484;Q32800;Q8MAK5;Q32816;O63121;P94086;Q33514;P94068;Q9TKH0;Q33496;Q33268;Q8HUZ7;A8DPF0;O63147;Q33620;Q7YM64;D2CN03;P92468;O63185;Q9TI00;O20289;Q36657;Q8WKU6;Q36637;Q37357;A5X4I1;Q1A5W2;Q8HT77;Q9TLI7;P94074;Q33323;A5X4L3;Q6LA00;E5KUU8;Q37269;Q8MAK2;Q95B00;Q8HVG8;B5U0R6;Q3MKL9;P28413;P04717;Q31870;Q36650;Q71N72;Q6JXR8;Q4VI97;B2BY81;D1KWX9;Q9BB40;Q8MG96;O47068;Q9MUG3;Q4VIC7;A4F4H5;A4GE24;C0J9S0;…	22107	162	CID	C8(Carbamidomethyl)	46.62	0.0797064		4	55		1	1502.84	-7.19888	9/120	pps_pisum_OE_trypsin_rep3.mgf
	Low	AVxEcLR	Q8WHH7	5	1	CID	X3(Y), C5(Carbamidomethyl)	31.62	1.98869		6	54	34	1	910.457	13.1854	9/51	pps_pisum_OE_trypsin_rep3.mgf
	Low	GGLDFTKDDENVNSQPFMR	P36484;Q32800;Q9TJY5;Q8MAK5;Q32816;O63121;P94086;P93976;P94068;Q33496;Q8HUZ7;Q36683;A8DPF0;O63147;Q33620;Q7YM64;D2CN03;P92468;Q9TI00;Q8HDA1;O20289;Q36657;B7P0F0;Q36637;Q37357;A5X4I1;Q9GDQ2;Q1A5W2;Q8HT77;Q9TLI7;P94074;Q33323;A5X4L3;E5KUU8;Q8HUY5;Q37269;Q8MAK2;A7VJY7;Q95B00;Q8HVG8;Q6YLP8;Q6SSI3;Q3MKL9;P28413;P04717;Q31870;Q8MAT5;Q71N72;Q6JXR8;B0YGQ4;B2BY81;D1KWX9;Q8MG96;O47068;Q9MUG3;Q9MV63;Q4VIC7;…	21763	175	CID		22.84	18.5467		4	55	30	1	2169.98	-2.47527	7/193	pps_pisum_OE_trypsin_rep3.mgf
	Low	GHYLNATAGTcEEMIKR	P36484;Q9TJY5;Q32816;Q33268;Q8HUZ7;Q36683;D2CN03;O63185;Q9TI00;Q8HDA1;O20289;Q8WKU6;B7P0F0;Q36637;Q37357;Q9GDQ2;Q8HT77;Q33323;A5X4L3;Q6LA00;E5KUU8;Q8HUY5;Q37269;Q8MCX9;Q8HVG8;Q3MKL9;Q31870;Q36650;Q4VI97;Q9MV63;Q4VIC7;A4GE24;D5FUM3;D6MYJ0;Q8MEB1;Q4VIC2;Q8MFT9;Q3ZU78;D6MYK4;Q33198;O98900;P94095;Q8MG08;Q6VW25;A4V8H9;Q33051;Q9MRX0;Q8HVI7;Q8WHH7;Q37279;Q6BCJ1;Q71N56;C0J9T2;C3KER2;Q9TLI9;Q8MAN3;Q8HUX6;…	7038	91	CID	C11(Carbamidomethyl)	16.92	55.712		9	54	32	1	1950.89	-14.878	7/168	pps_pisum_OE_trypsin_rep3.mgf
Q8HUX6	21.81	9	8	454	50.3822	6.29053	219.732	Ribulose-1,5-bisphosphate carboxylase large subunit (Fragment) OS=Pellionia daveauana GN=rbcL PE=3 SV=1 - [Q8HUX6_9ROSA]
	Confidence Icon	Sequence	Protein Accessions	# Proteins	# Protein Groups	Activation Type	Modifications	IonScore	Exp Value	Δ Score	Rank	Identity High	Homology Threshold	Charge	m/z [Da]	ΔM [ppm]	Ions Matched	Spectrum File
	High	TFQGPPHGIQVER	Q32800;Q9TJY5;Q8MAK5;O63121;P94086;Q33514;P93976;P94068;Q9TKH0;Q33496;Q33268;Q8HUZ7;Q36683;A8DPF0;O63147;Q7YM64;D2CN03;P92468;O63185;Q9TI00;O20289;Q36657;Q8WKU6;Q37357;A5X4I1;Q9GDQ2;Q1A5W2;Q8HT77;Q9TLI7;P94074;Q33323;A5X4L3;Q6LA00;E5KUU8;P28413;P04717;Q31870;Q8MAT5;Q36650;Q71N72;Q6JXR8;Q4VI97;B0YGQ4;B2BY81;D1KWX9;Q9BB40;Q8MG96;O47068;Q9MUG3;Q9MV63;Q4VIC7;A4F4H5;A4GE24;C0J9S0;C0LL66;C7A5Z3;C7AQR7;…	19129	163	CID		118.95	5.03206e-09		5	55		1	1465.77	10.8451	12/139	pps_pisum_OE_trypsin_rep3.mgf
	High	SQAETGEIKGHYLNATAGTcEEMIKR	Q8HUZ7;O20289;A5X4L3;Q31870;A4GE24;Q8WHH7;Q37279;Q8HUX6;Q8MAM7;A4KC75;B8Q461;A5X4B3;Q539W8;Q6DUM3;Q31932;Q4QSS5	921	16	CID	C20(Carbamidomethyl)	118.37	3.97624e-09		3	54		1	2894.27	-37.9873	18/294	pps_pisum_OE_trypsin_rep3.mgf
	High	VALEAcVQAR	Q37269;Q8MAK2;Q8HVG8;Q6SSI3;Q3MKL9;P04717;Q8MAT5;Q6JXR8;Q4VI97;B2BY81;D1KWX9;Q9BB40;Q8MG96;O47068;Q9MV63;Q4VIC7;A4GE24;C0J9S0;C7A5Z3;C7AQR7;D5FUM3;D6MYJ0;Q8MEB1;Q4VIC2;Q37220;O03644;O98352;Q8MFT9;Q6YLQ6;Q3ZU78;D6MYK4;Q9TID1;O98900;Q7YMT4;Q85XM3;Q32272;Q8MGJ6;Q8MG08;Q95633;O20245;Q6VW25;A4H1D1;A4V8H9;E2D4M5;Q33051;Q9MRX0;Q8HVI7;Q6L9X5;Q4VI79;A4GGU8;B7FD30;Q8WHH7;Q37279;Q6BCJ1;Q71N56;Q09W50;C0J9T2;…	14779	130	CID	C6(Carbamidomethyl)	63.44	0.00148926		9	55		1	1116.62	36.3048	8/82	pps_pisum_OE_trypsin_rep3.mgf
	High	VALEAcVQAR	Q37269;Q8MAK2;Q8HVG8;Q6SSI3;Q3MKL9;P04717;Q8MAT5;Q6JXR8;Q4VI97;B2BY81;D1KWX9;Q9BB40;Q8MG96;O47068;Q9MV63;Q4VIC7;A4GE24;C0J9S0;C7A5Z3;C7AQR7;D5FUM3;D6MYJ0;Q8MEB1;Q4VIC2;Q37220;O03644;O98352;Q8MFT9;Q6YLQ6;Q3ZU78;D6MYK4;Q9TID1;O98900;Q7YMT4;Q85XM3;Q32272;Q8MGJ6;Q8MG08;Q95633;O20245;Q6VW25;A4H1D1;A4V8H9;E2D4M5;Q33051;Q9MRX0;Q8HVI7;Q6L9X5;Q4VI79;A4GGU8;B7FD30;Q8WHH7;Q37279;Q6BCJ1;Q71N56;Q09W50;C0J9T2;…	14779	130	CID	C6(Carbamidomethyl)	63.06	0.00141736		9	54		1	1116.67	80.177	14/82	pps_pisum_OE_trypsin_rep3.mgf
	Low	YGRPLxGcTIKPK	Q8HDA1;Q32272;Q8HUX6;Q6PZ84;Q29VE8;Q8HRL8	13	6	CID	X6(I), C8(Carbamidomethyl)	46.62	0.0797064		3	55		1	1502.84	-7.19888	9/120	pps_pisum_OE_trypsin_rep3.mgf
	Low	AVYEcLR	P36484;Q8MAK5;Q32816;O63121;P94086;Q33514;P93976;P94068;Q33496;Q36683;A8DPF0;O63147;Q33620;D2CN03;P92468;O63185;Q9TI00;Q8HDA1;O20289;Q36657;Q8WKU6;B7P0F0;Q36637;Q37357;A5X4I1;Q9GDQ2;Q1A5W2;Q8HT77;P94074;Q33323;A5X4L3;E5KUU8;Q8HUY5;Q37269;Q8MAK2;Q95B00;Q6YLP8;Q3MKL9;P28413;P04717;Q8MAT5;Q36650;Q71N72;Q6JXR8;Q4VI97;B0YGQ4;B2BY81;D1KWX9;Q9BB40;Q8MG96;O47068;Q9MUG3;Q4VIC7;A4F4H5;A4GE24;C0LL66;C7A5Z3;…	20964	164	CID	C5(Carbamidomethyl)	31.62	1.98869	0	1	54	34	1	910.457	13.1854	9/51	pps_pisum_OE_trypsin_rep3.mgf
	Low	EITLGFVDLLR	Q8HUZ7;D2CN03;Q8HDA1;O20289;A5X4I1;Q9TLI7;A5X4L3;Q8MAK2;Q8MCX9;P04717;Q8MAT5;Q36650;Q71N72;Q4VI97;D1KWX9;O47068;Q9MV63;Q4VIC7;A4F4H5;C0J9S0;C7AQR7;Q8MEB1;P92360;Q4VIC2;Q8MFT9;Q3ZU78;Q33198;Q9TID1;O98900;Q8MG08;O20245;A4V8H9;Q33051;Q9MRX0;Q4VI79;Q71N56;C0J9T2;C3S8M4;C3S8R2;Q9TLI9;Q8MAN3;Q8HUX6;Q8ME51;C0J398;Q7YKH2;B2Y4S2;Q8MAM7;Q9GEQ2;Q71N79;B8Q461;O98528;A0PDJ1;B8QQG7;Q31895;Q9MVF6;O09420;Q32087;…	4879	73	CID		26.15	5.68142		6	53	39	1	1275.76	21.1786	6/97	pps_pisum_OE_trypsin_rep3.mgf
	Low	GGLDFTKDDENVNSQPFMR	P36484;Q32800;Q9TJY5;Q8MAK5;Q32816;O63121;P94086;P93976;P94068;Q33496;Q8HUZ7;Q36683;A8DPF0;O63147;Q33620;Q7YM64;D2CN03;P92468;Q9TI00;Q8HDA1;O20289;Q36657;B7P0F0;Q36637;Q37357;A5X4I1;Q9GDQ2;Q1A5W2;Q8HT77;Q9TLI7;P94074;Q33323;A5X4L3;E5KUU8;Q8HUY5;Q37269;Q8MAK2;A7VJY7;Q95B00;Q8HVG8;Q6YLP8;Q6SSI3;Q3MKL9;P28413;P04717;Q31870;Q8MAT5;Q71N72;Q6JXR8;B0YGQ4;B2BY81;D1KWX9;Q8MG96;O47068;Q9MUG3;Q9MV63;Q4VIC7;…	21763	175	CID		22.84	18.5467		4	55	30	1	2169.98	-2.47527	7/193	pps_pisum_OE_trypsin_rep3.mgf
	Low	GHYLNATAGTcEEMIKR	P36484;Q9TJY5;Q32816;Q33268;Q8HUZ7;Q36683;D2CN03;O63185;Q9TI00;Q8HDA1;O20289;Q8WKU6;B7P0F0;Q36637;Q37357;Q9GDQ2;Q8HT77;Q33323;A5X4L3;Q6LA00;E5KUU8;Q8HUY5;Q37269;Q8MCX9;Q8HVG8;Q3MKL9;Q31870;Q36650;Q4VI97;Q9MV63;Q4VIC7;A4GE24;D5FUM3;D6MYJ0;Q8MEB1;Q4VIC2;Q8MFT9;Q3ZU78;D6MYK4;Q33198;O98900;P94095;Q8MG08;Q6VW25;A4V8H9;Q33051;Q9MRX0;Q8HVI7;Q8WHH7;Q37279;Q6BCJ1;Q71N56;C0J9T2;C3KER2;Q9TLI9;Q8MAN3;Q8HUX6;…	7038	91	CID	C11(Carbamidomethyl)	16.92	55.712		9	54	32	1	1950.89	-14.878	7/168	pps_pisum_OE_trypsin_rep3.mgf
Q539X0	16.91	7	6	479	53.0665	6.58057	219.732	Ribulose-1,5-bisphosphate carboxylase/oxygenase large subunit OS=Psathyrostachys fragilis subsp. villosus GN=rbcL PE=3 SV=1 - [Q539X0_PSAFR]
	Confidence Icon	Sequence	Protein Accessions	# Proteins	# Protein Groups	Activation Type	Modifications	IonScore	Exp Value	Δ Score	Rank	Identity High	Homology Threshold	Charge	m/z [Da]	ΔM [ppm]	Ions Matched	Spectrum File
	High	TFQGPPHGIQVER	Q32800;Q9TJY5;Q8MAK5;O63121;P94086;Q33514;P93976;P94068;Q9TKH0;Q33496;Q33268;Q8HUZ7;Q36683;A8DPF0;O63147;Q7YM64;D2CN03;P92468;O63185;Q9TI00;O20289;Q36657;Q8WKU6;Q37357;A5X4I1;Q9GDQ2;Q1A5W2;Q8HT77;Q9TLI7;P94074;Q33323;A5X4L3;Q6LA00;E5KUU8;P28413;P04717;Q31870;Q8MAT5;Q36650;Q71N72;Q6JXR8;Q4VI97;B0YGQ4;B2BY81;D1KWX9;Q9BB40;Q8MG96;O47068;Q9MUG3;Q9MV63;Q4VIC7;A4F4H5;A4GE24;C0J9S0;C0LL66;C7A5Z3;C7AQR7;…	19129	163	CID		118.95	5.03206e-09		5	55		1	1465.77	10.8451	12/139	pps_pisum_OE_trypsin_rep3.mgf
	High	SQAETGEIKGHYLNATAGTcEEMIxR	Q539X0	2	1	CID	C20(Carbamidomethyl), X25(K)	118.37	3.97624e-09		4	54		1	2894.27	-37.9873	18/294	pps_pisum_OE_trypsin_rep3.mgf
	High	VALEAcVQAR	Q37269;Q8MAK2;Q8HVG8;Q6SSI3;Q3MKL9;P04717;Q8MAT5;Q6JXR8;Q4VI97;B2BY81;D1KWX9;Q9BB40;Q8MG96;O47068;Q9MV63;Q4VIC7;A4GE24;C0J9S0;C7A5Z3;C7AQR7;D5FUM3;D6MYJ0;Q8MEB1;Q4VIC2;Q37220;O03644;O98352;Q8MFT9;Q6YLQ6;Q3ZU78;D6MYK4;Q9TID1;O98900;Q7YMT4;Q85XM3;Q32272;Q8MGJ6;Q8MG08;Q95633;O20245;Q6VW25;A4H1D1;A4V8H9;E2D4M5;Q33051;Q9MRX0;Q8HVI7;Q6L9X5;Q4VI79;A4GGU8;B7FD30;Q8WHH7;Q37279;Q6BCJ1;Q71N56;Q09W50;C0J9T2;…	14779	130	CID	C6(Carbamidomethyl)	63.44	0.00148926		9	55		1	1116.62	36.3048	8/82	pps_pisum_OE_trypsin_rep3.mgf
	High	VALEAcVQAR	Q37269;Q8MAK2;Q8HVG8;Q6SSI3;Q3MKL9;P04717;Q8MAT5;Q6JXR8;Q4VI97;B2BY81;D1KWX9;Q9BB40;Q8MG96;O47068;Q9MV63;Q4VIC7;A4GE24;C0J9S0;C7A5Z3;C7AQR7;D5FUM3;D6MYJ0;Q8MEB1;Q4VIC2;Q37220;O03644;O98352;Q8MFT9;Q6YLQ6;Q3ZU78;D6MYK4;Q9TID1;O98900;Q7YMT4;Q85XM3;Q32272;Q8MGJ6;Q8MG08;Q95633;O20245;Q6VW25;A4H1D1;A4V8H9;E2D4M5;Q33051;Q9MRX0;Q8HVI7;Q6L9X5;Q4VI79;A4GGU8;B7FD30;Q8WHH7;Q37279;Q6BCJ1;Q71N56;Q09W50;C0J9T2;…	14779	130	CID	C6(Carbamidomethyl)	63.06	0.00141736		9	54		1	1116.67	80.177	14/82	pps_pisum_OE_trypsin_rep3.mgf
	Low	YGRPLLGcTIKPK	P36484;Q32800;Q8MAK5;Q32816;O63121;P94086;Q33514;P94068;Q9TKH0;Q33496;Q33268;Q8HUZ7;A8DPF0;O63147;Q33620;Q7YM64;D2CN03;P92468;O63185;Q9TI00;O20289;Q36657;Q8WKU6;Q36637;Q37357;A5X4I1;Q1A5W2;Q8HT77;Q9TLI7;P94074;Q33323;A5X4L3;Q6LA00;E5KUU8;Q37269;Q8MAK2;Q95B00;Q8HVG8;B5U0R6;Q3MKL9;P28413;P04717;Q31870;Q36650;Q71N72;Q6JXR8;Q4VI97;B2BY81;D1KWX9;Q9BB40;Q8MG96;O47068;Q9MUG3;Q4VIC7;A4F4H5;A4GE24;C0J9S0;…	22107	162	CID	C8(Carbamidomethyl)	46.62	0.0797064		4	55		1	1502.84	-7.19888	9/120	pps_pisum_OE_trypsin_rep3.mgf
	Low	GGLDFTKDDENVNSQPFMR	P36484;Q32800;Q9TJY5;Q8MAK5;Q32816;O63121;P94086;P93976;P94068;Q33496;Q8HUZ7;Q36683;A8DPF0;O63147;Q33620;Q7YM64;D2CN03;P92468;Q9TI00;Q8HDA1;O20289;Q36657;B7P0F0;Q36637;Q37357;A5X4I1;Q9GDQ2;Q1A5W2;Q8HT77;Q9TLI7;P94074;Q33323;A5X4L3;E5KUU8;Q8HUY5;Q37269;Q8MAK2;A7VJY7;Q95B00;Q8HVG8;Q6YLP8;Q6SSI3;Q3MKL9;P28413;P04717;Q31870;Q8MAT5;Q71N72;Q6JXR8;B0YGQ4;B2BY81;D1KWX9;Q8MG96;O47068;Q9MUG3;Q9MV63;Q4VIC7;…	21763	175	CID		22.84	18.5467		4	55	30	1	2169.98	-2.47527	7/193	pps_pisum_OE_trypsin_rep3.mgf
	Low	GHYLNATAGTcEEMIxR	P93976;A4F4H5;Q539X0;Q6PZA1;Q9GG56	6	5	CID	C11(Carbamidomethyl), X16(K)	16.92	55.712		10	54	32	1	1950.89	-14.878	7/168	pps_pisum_OE_trypsin_rep3.mgf
A4KC75	19.3	8	7	456	50.6624	6.43018	219.732	Ribulose-1,5-bisphosphate carboxylase/oxygenase large subunit (Fragment) OS=Handeliodendron bodinieri GN=rbcL PE=3 SV=1 - [A4KC75_9ROSI]
	Confidence Icon	Sequence	Protein Accessions	# Proteins	# Protein Groups	Activation Type	Modifications	IonScore	Exp Value	Δ Score	Rank	Identity High	Homology Threshold	Charge	m/z [Da]	ΔM [ppm]	Ions Matched	Spectrum File
	High	TFQGPPHGIQVER	Q32800;Q9TJY5;Q8MAK5;O63121;P94086;Q33514;P93976;P94068;Q9TKH0;Q33496;Q33268;Q8HUZ7;Q36683;A8DPF0;O63147;Q7YM64;D2CN03;P92468;O63185;Q9TI00;O20289;Q36657;Q8WKU6;Q37357;A5X4I1;Q9GDQ2;Q1A5W2;Q8HT77;Q9TLI7;P94074;Q33323;A5X4L3;Q6LA00;E5KUU8;P28413;P04717;Q31870;Q8MAT5;Q36650;Q71N72;Q6JXR8;Q4VI97;B0YGQ4;B2BY81;D1KWX9;Q9BB40;Q8MG96;O47068;Q9MUG3;Q9MV63;Q4VIC7;A4F4H5;A4GE24;C0J9S0;C0LL66;C7A5Z3;C7AQR7;…	19129	163	CID		118.95	5.03206e-09		5	55		1	1465.77	10.8451	12/139	pps_pisum_OE_trypsin_rep3.mgf
	High	SQAETGEIKGHYLNATAGTcEEMIKR	Q8HUZ7;O20289;A5X4L3;Q31870;A4GE24;Q8WHH7;Q37279;Q8HUX6;Q8MAM7;A4KC75;B8Q461;A5X4B3;Q539W8;Q6DUM3;Q31932;Q4QSS5	921	16	CID	C20(Carbamidomethyl)	118.37	3.97624e-09		3	54		1	2894.27	-37.9873	18/294	pps_pisum_OE_trypsin_rep3.mgf
	High	VALEAcVQAR	Q37269;Q8MAK2;Q8HVG8;Q6SSI3;Q3MKL9;P04717;Q8MAT5;Q6JXR8;Q4VI97;B2BY81;D1KWX9;Q9BB40;Q8MG96;O47068;Q9MV63;Q4VIC7;A4GE24;C0J9S0;C7A5Z3;C7AQR7;D5FUM3;D6MYJ0;Q8MEB1;Q4VIC2;Q37220;O03644;O98352;Q8MFT9;Q6YLQ6;Q3ZU78;D6MYK4;Q9TID1;O98900;Q7YMT4;Q85XM3;Q32272;Q8MGJ6;Q8MG08;Q95633;O20245;Q6VW25;A4H1D1;A4V8H9;E2D4M5;Q33051;Q9MRX0;Q8HVI7;Q6L9X5;Q4VI79;A4GGU8;B7FD30;Q8WHH7;Q37279;Q6BCJ1;Q71N56;Q09W50;C0J9T2;…	14779	130	CID	C6(Carbamidomethyl)	63.44	0.00148926		9	55		1	1116.62	36.3048	8/82	pps_pisum_OE_trypsin_rep3.mgf
	High	VALEAcVQAR	Q37269;Q8MAK2;Q8HVG8;Q6SSI3;Q3MKL9;P04717;Q8MAT5;Q6JXR8;Q4VI97;B2BY81;D1KWX9;Q9BB40;Q8MG96;O47068;Q9MV63;Q4VIC7;A4GE24;C0J9S0;C7A5Z3;C7AQR7;D5FUM3;D6MYJ0;Q8MEB1;Q4VIC2;Q37220;O03644;O98352;Q8MFT9;Q6YLQ6;Q3ZU78;D6MYK4;Q9TID1;O98900;Q7YMT4;Q85XM3;Q32272;Q8MGJ6;Q8MG08;Q95633;O20245;Q6VW25;A4H1D1;A4V8H9;E2D4M5;Q33051;Q9MRX0;Q8HVI7;Q6L9X5;Q4VI79;A4GGU8;B7FD30;Q8WHH7;Q37279;Q6BCJ1;Q71N56;Q09W50;C0J9T2;…	14779	130	CID	C6(Carbamidomethyl)	63.06	0.00141736		9	54		1	1116.67	80.177	14/82	pps_pisum_OE_trypsin_rep3.mgf
	Low	YGRPLLGcTIKPK	P36484;Q32800;Q8MAK5;Q32816;O63121;P94086;Q33514;P94068;Q9TKH0;Q33496;Q33268;Q8HUZ7;A8DPF0;O63147;Q33620;Q7YM64;D2CN03;P92468;O63185;Q9TI00;O20289;Q36657;Q8WKU6;Q36637;Q37357;A5X4I1;Q1A5W2;Q8HT77;Q9TLI7;P94074;Q33323;A5X4L3;Q6LA00;E5KUU8;Q37269;Q8MAK2;Q95B00;Q8HVG8;B5U0R6;Q3MKL9;P28413;P04717;Q31870;Q36650;Q71N72;Q6JXR8;Q4VI97;B2BY81;D1KWX9;Q9BB40;Q8MG96;O47068;Q9MUG3;Q4VIC7;A4F4H5;A4GE24;C0J9S0;…	22107	162	CID	C8(Carbamidomethyl)	46.62	0.0797064		4	55		1	1502.84	-7.19888	9/120	pps_pisum_OE_trypsin_rep3.mgf
	Low	AVYEcLR	P36484;Q8MAK5;Q32816;O63121;P94086;Q33514;P93976;P94068;Q33496;Q36683;A8DPF0;O63147;Q33620;D2CN03;P92468;O63185;Q9TI00;Q8HDA1;O20289;Q36657;Q8WKU6;B7P0F0;Q36637;Q37357;A5X4I1;Q9GDQ2;Q1A5W2;Q8HT77;P94074;Q33323;A5X4L3;E5KUU8;Q8HUY5;Q37269;Q8MAK2;Q95B00;Q6YLP8;Q3MKL9;P28413;P04717;Q8MAT5;Q36650;Q71N72;Q6JXR8;Q4VI97;B0YGQ4;B2BY81;D1KWX9;Q9BB40;Q8MG96;O47068;Q9MUG3;Q4VIC7;A4F4H5;A4GE24;C0LL66;C7A5Z3;…	20964	164	CID	C5(Carbamidomethyl)	31.62	1.98869	0	1	54	34	1	910.457	13.1854	9/51	pps_pisum_OE_trypsin_rep3.mgf
	Low	GGLDFTKDDENVNSQxFMR	A4KC75;Q8MCX6	4	2	CID	X16(P)	22.84	18.5467		7	55	30	1	2169.98	-2.47527	7/193	pps_pisum_OE_trypsin_rep3.mgf
	Low	GHYLNATAGTcEEMIKR	P36484;Q9TJY5;Q32816;Q33268;Q8HUZ7;Q36683;D2CN03;O63185;Q9TI00;Q8HDA1;O20289;Q8WKU6;B7P0F0;Q36637;Q37357;Q9GDQ2;Q8HT77;Q33323;A5X4L3;Q6LA00;E5KUU8;Q8HUY5;Q37269;Q8MCX9;Q8HVG8;Q3MKL9;Q31870;Q36650;Q4VI97;Q9MV63;Q4VIC7;A4GE24;D5FUM3;D6MYJ0;Q8MEB1;Q4VIC2;Q8MFT9;Q3ZU78;D6MYK4;Q33198;O98900;P94095;Q8MG08;Q6VW25;A4V8H9;Q33051;Q9MRX0;Q8HVI7;Q8WHH7;Q37279;Q6BCJ1;Q71N56;C0J9T2;C3KER2;Q9TLI9;Q8MAN3;Q8HUX6;…	7038	91	CID	C11(Carbamidomethyl)	16.92	55.712		9	54	32	1	1950.89	-14.878	7/168	pps_pisum_OE_trypsin_rep3.mgf
O09420	22.76	9	8	435	48.2944	6.91748	219.732	Ribulose bisphosphate carboxylase large subunit (Fragment) OS=Chrysosplenium japonicum GN=rbcL PE=3 SV=1 - [O09420_9MAGN]
	Confidence Icon	Sequence	Protein Accessions	# Proteins	# Protein Groups	Activation Type	Modifications	IonScore	Exp Value	Δ Score	Rank	Identity High	Homology Threshold	Charge	m/z [Da]	ΔM [ppm]	Ions Matched	Spectrum File
	High	TFQGPPHGIQVER	Q32800;Q9TJY5;Q8MAK5;O63121;P94086;Q33514;P93976;P94068;Q9TKH0;Q33496;Q33268;Q8HUZ7;Q36683;A8DPF0;O63147;Q7YM64;D2CN03;P92468;O63185;Q9TI00;O20289;Q36657;Q8WKU6;Q37357;A5X4I1;Q9GDQ2;Q1A5W2;Q8HT77;Q9TLI7;P94074;Q33323;A5X4L3;Q6LA00;E5KUU8;P28413;P04717;Q31870;Q8MAT5;Q36650;Q71N72;Q6JXR8;Q4VI97;B0YGQ4;B2BY81;D1KWX9;Q9BB40;Q8MG96;O47068;Q9MUG3;Q9MV63;Q4VIC7;A4F4H5;A4GE24;C0J9S0;C0LL66;C7A5Z3;C7AQR7;…	19129	163	CID		118.95	5.03206e-09		5	55		1	1465.77	10.8451	12/139	pps_pisum_OE_trypsin_rep3.mgf
	High	SQAETGEIKGHYLNATAGTcEEMxKR	A8DPF0;Q6YLQ6;O09420;E2D4M8	13	4	CID	C20(Carbamidomethyl), X24(I)	118.37	3.97624e-09		5	54		1	2894.27	-37.9873	18/294	pps_pisum_OE_trypsin_rep3.mgf
	High	VALEAcVQAR	Q37269;Q8MAK2;Q8HVG8;Q6SSI3;Q3MKL9;P04717;Q8MAT5;Q6JXR8;Q4VI97;B2BY81;D1KWX9;Q9BB40;Q8MG96;O47068;Q9MV63;Q4VIC7;A4GE24;C0J9S0;C7A5Z3;C7AQR7;D5FUM3;D6MYJ0;Q8MEB1;Q4VIC2;Q37220;O03644;O98352;Q8MFT9;Q6YLQ6;Q3ZU78;D6MYK4;Q9TID1;O98900;Q7YMT4;Q85XM3;Q32272;Q8MGJ6;Q8MG08;Q95633;O20245;Q6VW25;A4H1D1;A4V8H9;E2D4M5;Q33051;Q9MRX0;Q8HVI7;Q6L9X5;Q4VI79;A4GGU8;B7FD30;Q8WHH7;Q37279;Q6BCJ1;Q71N56;Q09W50;C0J9T2;…	14779	130	CID	C6(Carbamidomethyl)	63.44	0.00148926		9	55		1	1116.62	36.3048	8/82	pps_pisum_OE_trypsin_rep3.mgf
	High	VALEAcVQAR	Q37269;Q8MAK2;Q8HVG8;Q6SSI3;Q3MKL9;P04717;Q8MAT5;Q6JXR8;Q4VI97;B2BY81;D1KWX9;Q9BB40;Q8MG96;O47068;Q9MV63;Q4VIC7;A4GE24;C0J9S0;C7A5Z3;C7AQR7;D5FUM3;D6MYJ0;Q8MEB1;Q4VIC2;Q37220;O03644;O98352;Q8MFT9;Q6YLQ6;Q3ZU78;D6MYK4;Q9TID1;O98900;Q7YMT4;Q85XM3;Q32272;Q8MGJ6;Q8MG08;Q95633;O20245;Q6VW25;A4H1D1;A4V8H9;E2D4M5;Q33051;Q9MRX0;Q8HVI7;Q6L9X5;Q4VI79;A4GGU8;B7FD30;Q8WHH7;Q37279;Q6BCJ1;Q71N56;Q09W50;C0J9T2;…	14779	130	CID	C6(Carbamidomethyl)	63.06	0.00141736		9	54		1	1116.67	80.177	14/82	pps_pisum_OE_trypsin_rep3.mgf
	Low	YGRPLLGcTIKPK	P36484;Q32800;Q8MAK5;Q32816;O63121;P94086;Q33514;P94068;Q9TKH0;Q33496;Q33268;Q8HUZ7;A8DPF0;O63147;Q33620;Q7YM64;D2CN03;P92468;O63185;Q9TI00;O20289;Q36657;Q8WKU6;Q36637;Q37357;A5X4I1;Q1A5W2;Q8HT77;Q9TLI7;P94074;Q33323;A5X4L3;Q6LA00;E5KUU8;Q37269;Q8MAK2;Q95B00;Q8HVG8;B5U0R6;Q3MKL9;P28413;P04717;Q31870;Q36650;Q71N72;Q6JXR8;Q4VI97;B2BY81;D1KWX9;Q9BB40;Q8MG96;O47068;Q9MUG3;Q4VIC7;A4F4H5;A4GE24;C0J9S0;…	22107	162	CID	C8(Carbamidomethyl)	46.62	0.0797064		4	55		1	1502.84	-7.19888	9/120	pps_pisum_OE_trypsin_rep3.mgf
	Low	AVYEcLR	P36484;Q8MAK5;Q32816;O63121;P94086;Q33514;P93976;P94068;Q33496;Q36683;A8DPF0;O63147;Q33620;D2CN03;P92468;O63185;Q9TI00;Q8HDA1;O20289;Q36657;Q8WKU6;B7P0F0;Q36637;Q37357;A5X4I1;Q9GDQ2;Q1A5W2;Q8HT77;P94074;Q33323;A5X4L3;E5KUU8;Q8HUY5;Q37269;Q8MAK2;Q95B00;Q6YLP8;Q3MKL9;P28413;P04717;Q8MAT5;Q36650;Q71N72;Q6JXR8;Q4VI97;B0YGQ4;B2BY81;D1KWX9;Q9BB40;Q8MG96;O47068;Q9MUG3;Q4VIC7;A4F4H5;A4GE24;C0LL66;C7A5Z3;…	20964	164	CID	C5(Carbamidomethyl)	31.62	1.98869	0	1	54	34	1	910.457	13.1854	9/51	pps_pisum_OE_trypsin_rep3.mgf
	Low	EITLGFVDLLR	Q8HUZ7;D2CN03;Q8HDA1;O20289;A5X4I1;Q9TLI7;A5X4L3;Q8MAK2;Q8MCX9;P04717;Q8MAT5;Q36650;Q71N72;Q4VI97;D1KWX9;O47068;Q9MV63;Q4VIC7;A4F4H5;C0J9S0;C7AQR7;Q8MEB1;P92360;Q4VIC2;Q8MFT9;Q3ZU78;Q33198;Q9TID1;O98900;Q8MG08;O20245;A4V8H9;Q33051;Q9MRX0;Q4VI79;Q71N56;C0J9T2;C3S8M4;C3S8R2;Q9TLI9;Q8MAN3;Q8HUX6;Q8ME51;C0J398;Q7YKH2;B2Y4S2;Q8MAM7;Q9GEQ2;Q71N79;B8Q461;O98528;A0PDJ1;B8QQG7;Q31895;Q9MVF6;O09420;Q32087;…	4879	73	CID		26.15	5.68142		6	53	39	1	1275.76	21.1786	6/97	pps_pisum_OE_trypsin_rep3.mgf
	Low	GGLDFTKDDENVNSQPFMR	P36484;Q32800;Q9TJY5;Q8MAK5;Q32816;O63121;P94086;P93976;P94068;Q33496;Q8HUZ7;Q36683;A8DPF0;O63147;Q33620;Q7YM64;D2CN03;P92468;Q9TI00;Q8HDA1;O20289;Q36657;B7P0F0;Q36637;Q37357;A5X4I1;Q9GDQ2;Q1A5W2;Q8HT77;Q9TLI7;P94074;Q33323;A5X4L3;E5KUU8;Q8HUY5;Q37269;Q8MAK2;A7VJY7;Q95B00;Q8HVG8;Q6YLP8;Q6SSI3;Q3MKL9;P28413;P04717;Q31870;Q8MAT5;Q71N72;Q6JXR8;B0YGQ4;B2BY81;D1KWX9;Q8MG96;O47068;Q9MUG3;Q9MV63;Q4VIC7;…	21763	175	CID		22.84	18.5467		4	55	30	1	2169.98	-2.47527	7/193	pps_pisum_OE_trypsin_rep3.mgf
	Low	GHYLNATAGTcEEmxKR	A8DPF0;Q6YLQ6;Q5I972;O09420;E2D4M8;Q32087;Q9XQR0	39	7	CID	C11(Carbamidomethyl), M14(Oxidation), X15(P)	18.22	41.2999		3	54	32	1	1950.89	3.77249	7/168	pps_pisum_OE_trypsin_rep3.mgf
Q539W8	16.98	7	6	477	52.8253	6.58057	219.732	Ribulose-1,5-bisphosphate carboxylase/oxygenase large subunit OS=Psathyrostachys huashanica GN=rbcL PE=3 SV=1 - [Q539W8_9POAL]
	Confidence Icon	Sequence	Protein Accessions	# Proteins	# Protein Groups	Activation Type	Modifications	IonScore	Exp Value	Δ Score	Rank	Identity High	Homology Threshold	Charge	m/z [Da]	ΔM [ppm]	Ions Matched	Spectrum File
	High	TFQGPPHGxQVER	Q539W8;O98531;Q1A5T8	4	3	CID	X9(I)	118.95	5.03206e-09		9	55		1	1465.77	10.8451	12/139	pps_pisum_OE_trypsin_rep3.mgf
	High	SQAETGEIKGHYLNATAGTcEEMIKR	Q8HUZ7;O20289;A5X4L3;Q31870;A4GE24;Q8WHH7;Q37279;Q8HUX6;Q8MAM7;A4KC75;B8Q461;A5X4B3;Q539W8;Q6DUM3;Q31932;Q4QSS5	921	16	CID	C20(Carbamidomethyl)	118.37	3.97624e-09		3	54		1	2894.27	-37.9873	18/294	pps_pisum_OE_trypsin_rep3.mgf
	High	VALEAcVQAR	Q37269;Q8MAK2;Q8HVG8;Q6SSI3;Q3MKL9;P04717;Q8MAT5;Q6JXR8;Q4VI97;B2BY81;D1KWX9;Q9BB40;Q8MG96;O47068;Q9MV63;Q4VIC7;A4GE24;C0J9S0;C7A5Z3;C7AQR7;D5FUM3;D6MYJ0;Q8MEB1;Q4VIC2;Q37220;O03644;O98352;Q8MFT9;Q6YLQ6;Q3ZU78;D6MYK4;Q9TID1;O98900;Q7YMT4;Q85XM3;Q32272;Q8MGJ6;Q8MG08;Q95633;O20245;Q6VW25;A4H1D1;A4V8H9;E2D4M5;Q33051;Q9MRX0;Q8HVI7;Q6L9X5;Q4VI79;A4GGU8;B7FD30;Q8WHH7;Q37279;Q6BCJ1;Q71N56;Q09W50;C0J9T2;…	14779	130	CID	C6(Carbamidomethyl)	63.44	0.00148926		9	55		1	1116.62	36.3048	8/82	pps_pisum_OE_trypsin_rep3.mgf
	High	VALEAcVQAR	Q37269;Q8MAK2;Q8HVG8;Q6SSI3;Q3MKL9;P04717;Q8MAT5;Q6JXR8;Q4VI97;B2BY81;D1KWX9;Q9BB40;Q8MG96;O47068;Q9MV63;Q4VIC7;A4GE24;C0J9S0;C7A5Z3;C7AQR7;D5FUM3;D6MYJ0;Q8MEB1;Q4VIC2;Q37220;O03644;O98352;Q8MFT9;Q6YLQ6;Q3ZU78;D6MYK4;Q9TID1;O98900;Q7YMT4;Q85XM3;Q32272;Q8MGJ6;Q8MG08;Q95633;O20245;Q6VW25;A4H1D1;A4V8H9;E2D4M5;Q33051;Q9MRX0;Q8HVI7;Q6L9X5;Q4VI79;A4GGU8;B7FD30;Q8WHH7;Q37279;Q6BCJ1;Q71N56;Q09W50;C0J9T2;…	14779	130	CID	C6(Carbamidomethyl)	63.06	0.00141736		9	54		1	1116.67	80.177	14/82	pps_pisum_OE_trypsin_rep3.mgf
	Low	YGRPLLGcTIKPK	P36484;Q32800;Q8MAK5;Q32816;O63121;P94086;Q33514;P94068;Q9TKH0;Q33496;Q33268;Q8HUZ7;A8DPF0;O63147;Q33620;Q7YM64;D2CN03;P92468;O63185;Q9TI00;O20289;Q36657;Q8WKU6;Q36637;Q37357;A5X4I1;Q1A5W2;Q8HT77;Q9TLI7;P94074;Q33323;A5X4L3;Q6LA00;E5KUU8;Q37269;Q8MAK2;Q95B00;Q8HVG8;B5U0R6;Q3MKL9;P28413;P04717;Q31870;Q36650;Q71N72;Q6JXR8;Q4VI97;B2BY81;D1KWX9;Q9BB40;Q8MG96;O47068;Q9MUG3;Q4VIC7;A4F4H5;A4GE24;C0J9S0;…	22107	162	CID	C8(Carbamidomethyl)	46.62	0.0797064		4	55		1	1502.84	-7.19888	9/120	pps_pisum_OE_trypsin_rep3.mgf
	Low	GGLDFTKDDENVNSQPFMR	P36484;Q32800;Q9TJY5;Q8MAK5;Q32816;O63121;P94086;P93976;P94068;Q33496;Q8HUZ7;Q36683;A8DPF0;O63147;Q33620;Q7YM64;D2CN03;P92468;Q9TI00;Q8HDA1;O20289;Q36657;B7P0F0;Q36637;Q37357;A5X4I1;Q9GDQ2;Q1A5W2;Q8HT77;Q9TLI7;P94074;Q33323;A5X4L3;E5KUU8;Q8HUY5;Q37269;Q8MAK2;A7VJY7;Q95B00;Q8HVG8;Q6YLP8;Q6SSI3;Q3MKL9;P28413;P04717;Q31870;Q8MAT5;Q71N72;Q6JXR8;B0YGQ4;B2BY81;D1KWX9;Q8MG96;O47068;Q9MUG3;Q9MV63;Q4VIC7;…	21763	175	CID		22.84	18.5467		4	55	30	1	2169.98	-2.47527	7/193	pps_pisum_OE_trypsin_rep3.mgf
	Low	GHYLNATAGTcEEMIKR	P36484;Q9TJY5;Q32816;Q33268;Q8HUZ7;Q36683;D2CN03;O63185;Q9TI00;Q8HDA1;O20289;Q8WKU6;B7P0F0;Q36637;Q37357;Q9GDQ2;Q8HT77;Q33323;A5X4L3;Q6LA00;E5KUU8;Q8HUY5;Q37269;Q8MCX9;Q8HVG8;Q3MKL9;Q31870;Q36650;Q4VI97;Q9MV63;Q4VIC7;A4GE24;D5FUM3;D6MYJ0;Q8MEB1;Q4VIC2;Q8MFT9;Q3ZU78;D6MYK4;Q33198;O98900;P94095;Q8MG08;Q6VW25;A4V8H9;Q33051;Q9MRX0;Q8HVI7;Q8WHH7;Q37279;Q6BCJ1;Q71N56;C0J9T2;C3KER2;Q9TLI9;Q8MAN3;Q8HUX6;…	7038	91	CID	C11(Carbamidomethyl)	16.92	55.712		9	54	32	1	1950.89	-14.878	7/168	pps_pisum_OE_trypsin_rep3.mgf
Q41050	30.82	5	4	146	15.4799	8.98291	199.527	Core protein OS=Pisum sativum PE=2 SV=1 - [Q41050_PEA]
	Confidence Icon	Sequence	Protein Accessions	# Proteins	# Protein Groups	Activation Type	Modifications	IonScore	Exp Value	Δ Score	Rank	Identity High	Homology Threshold	Charge	m/z [Da]	ΔM [ppm]	Ions Matched	Spectrum File
	High	PRSSFSGSLSSPK	Q41050	1	1	CID		108.63	3.31822e-08	0.669725	1	53		1	1336.69	4.87064	12/136	pps_pisum_OE_trypsin_rep3.mgf
	High	KGSISSNDFEK	Q41050	1	1	CID		78.3	2.73103e-05	0.679487	1	52	42	1	1211.58	-10.3264	12/115	pps_pisum_OE_trypsin_rep3.mgf
	High	SSFSGSLSSPK	Q41050	1	1	CID		75.77	4.75843e-05	0.526316	1	52		1	1083.54	8.84019	8/98	pps_pisum_OE_trypsin_rep3.mgf
	High	EGAYWGAIAGVYVGMEYGVER	Q41050	1	1	CID		62.38	0.00140047	0.725806	1	53	33	1	2277.06	-0.350363	13/199	pps_pisum_OE_trypsin_rep3.mgf
	Low	EGAYWGAIAGVYVGmEYGVER	Q41050	1	1	CID	M15(Oxidation)	26.95	4.81572	0.333333	1	53	32	1	2293.06	-0.759851	14/199	pps_pisum_OE_trypsin_rep3.mgf
P28413	16.7	5	5	467	51.9362	6.53662	193.494	Ribulose bisphosphate carboxylase large chain (Fragment) OS=Eriodictyon californicum GN=rbcL PE=3 SV=1 - [RBL_ERICA]
	Confidence Icon	Sequence	Protein Accessions	# Proteins	# Protein Groups	Activation Type	Modifications	IonScore	Exp Value	Δ Score	Rank	Identity High	Homology Threshold	Charge	m/z [Da]	ΔM [ppm]	Ions Matched	Spectrum File
	High	SQAETGEIKGHYLNATAGNxEEMIKR	P28413	1	1	CID	X20(F)	122.72	1.4604e-09	0.0243902	1	54		1	2894.27	-49.3946	18/294	pps_pisum_OE_trypsin_rep3.mgf
	High	TFQGPPHGIQVER	Q32800;Q9TJY5;Q8MAK5;O63121;P94086;Q33514;P93976;P94068;Q9TKH0;Q33496;Q33268;Q8HUZ7;Q36683;A8DPF0;O63147;Q7YM64;D2CN03;P92468;O63185;Q9TI00;O20289;Q36657;Q8WKU6;Q37357;A5X4I1;Q9GDQ2;Q1A5W2;Q8HT77;Q9TLI7;P94074;Q33323;A5X4L3;Q6LA00;E5KUU8;P28413;P04717;Q31870;Q8MAT5;Q36650;Q71N72;Q6JXR8;Q4VI97;B0YGQ4;B2BY81;D1KWX9;Q9BB40;Q8MG96;O47068;Q9MUG3;Q9MV63;Q4VIC7;A4F4H5;A4GE24;C0J9S0;C0LL66;C7A5Z3;C7AQR7;…	19129	163	CID		118.95	5.03206e-09		5	55		1	1465.77	10.8451	12/139	pps_pisum_OE_trypsin_rep3.mgf
	Low	YGRPLLGcTIKPK	P36484;Q32800;Q8MAK5;Q32816;O63121;P94086;Q33514;P94068;Q9TKH0;Q33496;Q33268;Q8HUZ7;A8DPF0;O63147;Q33620;Q7YM64;D2CN03;P92468;O63185;Q9TI00;O20289;Q36657;Q8WKU6;Q36637;Q37357;A5X4I1;Q1A5W2;Q8HT77;Q9TLI7;P94074;Q33323;A5X4L3;Q6LA00;E5KUU8;Q37269;Q8MAK2;Q95B00;Q8HVG8;B5U0R6;Q3MKL9;P28413;P04717;Q31870;Q36650;Q71N72;Q6JXR8;Q4VI97;B2BY81;D1KWX9;Q9BB40;Q8MG96;O47068;Q9MUG3;Q4VIC7;A4F4H5;A4GE24;C0J9S0;…	22107	162	CID	C8(Carbamidomethyl)	46.62	0.0797064		4	55		1	1502.84	-7.19888	9/120	pps_pisum_OE_trypsin_rep3.mgf
	Low	AVYEcLR	P36484;Q8MAK5;Q32816;O63121;P94086;Q33514;P93976;P94068;Q33496;Q36683;A8DPF0;O63147;Q33620;D2CN03;P92468;O63185;Q9TI00;Q8HDA1;O20289;Q36657;Q8WKU6;B7P0F0;Q36637;Q37357;A5X4I1;Q9GDQ2;Q1A5W2;Q8HT77;P94074;Q33323;A5X4L3;E5KUU8;Q8HUY5;Q37269;Q8MAK2;Q95B00;Q6YLP8;Q3MKL9;P28413;P04717;Q8MAT5;Q36650;Q71N72;Q6JXR8;Q4VI97;B0YGQ4;B2BY81;D1KWX9;Q9BB40;Q8MG96;O47068;Q9MUG3;Q4VIC7;A4F4H5;A4GE24;C0LL66;C7A5Z3;…	20964	164	CID	C5(Carbamidomethyl)	31.62	1.98869	0	1	54	34	1	910.457	13.1854	9/51	pps_pisum_OE_trypsin_rep3.mgf
	Low	GGLDFTKDDENVNSQPFMR	P36484;Q32800;Q9TJY5;Q8MAK5;Q32816;O63121;P94086;P93976;P94068;Q33496;Q8HUZ7;Q36683;A8DPF0;O63147;Q33620;Q7YM64;D2CN03;P92468;Q9TI00;Q8HDA1;O20289;Q36657;B7P0F0;Q36637;Q37357;A5X4I1;Q9GDQ2;Q1A5W2;Q8HT77;Q9TLI7;P94074;Q33323;A5X4L3;E5KUU8;Q8HUY5;Q37269;Q8MAK2;A7VJY7;Q95B00;Q8HVG8;Q6YLP8;Q6SSI3;Q3MKL9;P28413;P04717;Q31870;Q8MAT5;Q71N72;Q6JXR8;B0YGQ4;B2BY81;D1KWX9;Q8MG96;O47068;Q9MUG3;Q9MV63;Q4VIC7;…	21763	175	CID		22.84	18.5467		4	55	30	1	2169.98	-2.47527	7/193	pps_pisum_OE_trypsin_rep3.mgf
D7SKB5	6.95	5	4	705	76.0468	8.1333	192.188	Whole genome shotgun sequence of line PN40024, scaffold_4.assembly12x (Fragment) OS=Vitis vinifera GN=VIT_00024913001 PE=4 SV=1 - [D7SKB5_VITVI]
	Confidence Icon	Sequence	Protein Accessions	# Proteins	# Protein Groups	Activation Type	Modifications	IonScore	Exp Value	Δ Score	Rank	Identity High	Homology Threshold	Charge	m/z [Da]	ΔM [ppm]	Ions Matched	Spectrum File
	High	AEYAVDHNSGTGAVFFR	Q43715;D7SKB5	3	2	CID		158.34	3.52823e-13	0.886076	1	53	40	1	1840.85	-5.62853	15/170	pps_pisum_OE_trypsin_rep3.mgf
	High	GYNMGELGAAR	D7LN45;B9GYS5;D7SKB5	11	3	CID		69.62	0.000196055	0.642857	2	52	41	1	1138.55	18.5852	9/101	pps_pisum_OE_trypsin_rep3.mgf
	Medium	TAEVSSEWSIVPGR	D7SKB5	2	1	CID		49.66	0.028041		3	54		1	1517.77	7.69237	8/125	pps_pisum_OE_trypsin_rep3.mgf
	Low	NIKGLNR	B9GYS5;D7SKB5	5	2	CID		20.86	14.9513		2	52	34	1	814.489	-0.0204088	6/68	pps_pisum_OE_trypsin_rep3.mgf
	Low	GYNmGELGAAR	D7LN45;B9GYS5;D7SKB5	11	3	CID	M4(Oxidation)	19.65	23.512		4	53	35	1	1154.53	5.27862	7/101	pps_pisum_OE_trypsin_rep3.mgf
Q1AE41	22.2	7	7	428	47.7742	7.60596	191.028	Ribulose-1,5-bisphosphate carboxylase/oxygenase large subunit (Fragment) OS=Euptychium cuspidatum GN=rbcL PE=4 SV=1 - [Q1AE41_9BRYO]
	Confidence Icon	Sequence	Protein Accessions	# Proteins	# Protein Groups	Activation Type	Modifications	IonScore	Exp Value	Δ Score	Rank	Identity High	Homology Threshold	Charge	m/z [Da]	ΔM [ppm]	Ions Matched	Spectrum File
	High	TFQGPPHGIQVER	Q32800;Q9TJY5;Q8MAK5;O63121;P94086;Q33514;P93976;P94068;Q9TKH0;Q33496;Q33268;Q8HUZ7;Q36683;A8DPF0;O63147;Q7YM64;D2CN03;P92468;O63185;Q9TI00;O20289;Q36657;Q8WKU6;Q37357;A5X4I1;Q9GDQ2;Q1A5W2;Q8HT77;Q9TLI7;P94074;Q33323;A5X4L3;Q6LA00;E5KUU8;P28413;P04717;Q31870;Q8MAT5;Q36650;Q71N72;Q6JXR8;Q4VI97;B0YGQ4;B2BY81;D1KWX9;Q9BB40;Q8MG96;O47068;Q9MUG3;Q9MV63;Q4VIC7;A4F4H5;A4GE24;C0J9S0;C0LL66;C7A5Z3;C7AQR7;…	19129	163	CID		118.95	5.03206e-09		5	55		1	1465.77	10.8451	12/139	pps_pisum_OE_trypsin_rep3.mgf
	High	LSGGDHIHAGTVVGK	Q32816;O63121;Q8HUZ7;O63185;O20289;Q1A5W2;Q33323;Q8HUY5;Q8MAK2;Q3MKL9;P04717;Q8MAT5;Q36650;Q4VI97;Q9BB40;Q8MG96;Q4VIC2;Q1AE41;Q537K8;Q33198;A4V8H9;Q4VI79;Q09W50;Q8MAN3;Q8HTE8;O98359;A8JY23;C0J398;Q9GEE4;Q5J8V6;Q50L46;Q9GIF7;Q8MAM7;A1X4B8;A5X4B3;B8QQG7;Q9MVF6;Q687I2;E2D4M8;Q95631;Q32087;O98324;A4ZUF4;Q5UV68;Q1A5T8;Q4VI99;Q24LK0;Q9GG56;Q8WLL0	3408	49	CID		85.23	8.32298e-06		3	54		1	1447.76	-3.01935	19/134	pps_pisum_OE_trypsin_rep3.mgf
	High	LTYYTPDYQTK	D2CN03;D3XQ20;P04717;Q9BB40;Q1AE41;O98352;Q6YLQ6;Q3ZU78;Q85XM3;E2D4N3;Q37279;O98359;C0J398;Q7YKH2;Q50L46;B2Y4S2;Q9GIF7;Q31895;O98324;Q32920;Q6DUM3;Q24LK0	880	22	CID		82.2	1.37956e-05		9	53		1	1392.66	-7.4543	16/101	pps_pisum_OE_trypsin_rep3.mgf
	Low	YGRPLLGcTIKPK	P36484;Q32800;Q8MAK5;Q32816;O63121;P94086;Q33514;P94068;Q9TKH0;Q33496;Q33268;Q8HUZ7;A8DPF0;O63147;Q33620;Q7YM64;D2CN03;P92468;O63185;Q9TI00;O20289;Q36657;Q8WKU6;Q36637;Q37357;A5X4I1;Q1A5W2;Q8HT77;Q9TLI7;P94074;Q33323;A5X4L3;Q6LA00;E5KUU8;Q37269;Q8MAK2;Q95B00;Q8HVG8;B5U0R6;Q3MKL9;P28413;P04717;Q31870;Q36650;Q71N72;Q6JXR8;Q4VI97;B2BY81;D1KWX9;Q9BB40;Q8MG96;O47068;Q9MUG3;Q4VIC7;A4F4H5;A4GE24;C0J9S0;…	22107	162	CID	C8(Carbamidomethyl)	46.62	0.0797064		4	55		1	1502.84	-7.19888	9/120	pps_pisum_OE_trypsin_rep3.mgf
	Low	AVYEcLR	P36484;Q8MAK5;Q32816;O63121;P94086;Q33514;P93976;P94068;Q33496;Q36683;A8DPF0;O63147;Q33620;D2CN03;P92468;O63185;Q9TI00;Q8HDA1;O20289;Q36657;Q8WKU6;B7P0F0;Q36637;Q37357;A5X4I1;Q9GDQ2;Q1A5W2;Q8HT77;P94074;Q33323;A5X4L3;E5KUU8;Q8HUY5;Q37269;Q8MAK2;Q95B00;Q6YLP8;Q3MKL9;P28413;P04717;Q8MAT5;Q36650;Q71N72;Q6JXR8;Q4VI97;B0YGQ4;B2BY81;D1KWX9;Q9BB40;Q8MG96;O47068;Q9MUG3;Q4VIC7;A4F4H5;A4GE24;C0LL66;C7A5Z3;…	20964	164	CID	C5(Carbamidomethyl)	31.62	1.98869	0	1	54	34	1	910.457	13.1854	9/51	pps_pisum_OE_trypsin_rep3.mgf
	Low	GGLDFTKDDENVNSQPFMR	P36484;Q32800;Q9TJY5;Q8MAK5;Q32816;O63121;P94086;P93976;P94068;Q33496;Q8HUZ7;Q36683;A8DPF0;O63147;Q33620;Q7YM64;D2CN03;P92468;Q9TI00;Q8HDA1;O20289;Q36657;B7P0F0;Q36637;Q37357;A5X4I1;Q9GDQ2;Q1A5W2;Q8HT77;Q9TLI7;P94074;Q33323;A5X4L3;E5KUU8;Q8HUY5;Q37269;Q8MAK2;A7VJY7;Q95B00;Q8HVG8;Q6YLP8;Q6SSI3;Q3MKL9;P28413;P04717;Q31870;Q8MAT5;Q71N72;Q6JXR8;B0YGQ4;B2BY81;D1KWX9;Q8MG96;O47068;Q9MUG3;Q9MV63;Q4VIC7;…	21763	175	CID		22.84	18.5467		4	55	30	1	2169.98	-2.47527	7/193	pps_pisum_OE_trypsin_rep3.mgf
	Low	GHYLNATAGTcEEIMKR	Q1AE41;Q8MBZ1	2	2	CID	C11(Carbamidomethyl)	16.92	55.712		7	54	32	1	1950.89	-14.878	7/168	pps_pisum_OE_trypsin_rep3.mgf
Q31870	16.67	6	6	468	52.1303	6.43018	189.144	Ribulose-1,5-bisphosphate carboxylase oxygenase, large subunit (Fragment) OS=Backhousia citriodora GN=rbcL PE=3 SV=2 - [Q31870_BACCT]
	Confidence Icon	Sequence	Protein Accessions	# Proteins	# Protein Groups	Activation Type	Modifications	IonScore	Exp Value	Δ Score	Rank	Identity High	Homology Threshold	Charge	m/z [Da]	ΔM [ppm]	Ions Matched	Spectrum File
	High	TFQGPPHGIQVER	Q32800;Q9TJY5;Q8MAK5;O63121;P94086;Q33514;P93976;P94068;Q9TKH0;Q33496;Q33268;Q8HUZ7;Q36683;A8DPF0;O63147;Q7YM64;D2CN03;P92468;O63185;Q9TI00;O20289;Q36657;Q8WKU6;Q37357;A5X4I1;Q9GDQ2;Q1A5W2;Q8HT77;Q9TLI7;P94074;Q33323;A5X4L3;Q6LA00;E5KUU8;P28413;P04717;Q31870;Q8MAT5;Q36650;Q71N72;Q6JXR8;Q4VI97;B0YGQ4;B2BY81;D1KWX9;Q9BB40;Q8MG96;O47068;Q9MUG3;Q9MV63;Q4VIC7;A4F4H5;A4GE24;C0J9S0;C0LL66;C7A5Z3;C7AQR7;…	19129	163	CID		118.95	5.03206e-09		5	55		1	1465.77	10.8451	12/139	pps_pisum_OE_trypsin_rep3.mgf
	High	SQAETGEIKGHYLNATAGTcEEMIKR	Q8HUZ7;O20289;A5X4L3;Q31870;A4GE24;Q8WHH7;Q37279;Q8HUX6;Q8MAM7;A4KC75;B8Q461;A5X4B3;Q539W8;Q6DUM3;Q31932;Q4QSS5	921	16	CID	C20(Carbamidomethyl)	118.37	3.97624e-09		3	54		1	2894.27	-37.9873	18/294	pps_pisum_OE_trypsin_rep3.mgf
	Low	YGRPLLGcTIKPK	P36484;Q32800;Q8MAK5;Q32816;O63121;P94086;Q33514;P94068;Q9TKH0;Q33496;Q33268;Q8HUZ7;A8DPF0;O63147;Q33620;Q7YM64;D2CN03;P92468;O63185;Q9TI00;O20289;Q36657;Q8WKU6;Q36637;Q37357;A5X4I1;Q1A5W2;Q8HT77;Q9TLI7;P94074;Q33323;A5X4L3;Q6LA00;E5KUU8;Q37269;Q8MAK2;Q95B00;Q8HVG8;B5U0R6;Q3MKL9;P28413;P04717;Q31870;Q36650;Q71N72;Q6JXR8;Q4VI97;B2BY81;D1KWX9;Q9BB40;Q8MG96;O47068;Q9MUG3;Q4VIC7;A4F4H5;A4GE24;C0J9S0;…	22107	162	CID	C8(Carbamidomethyl)	46.62	0.0797064		4	55		1	1502.84	-7.19888	9/120	pps_pisum_OE_trypsin_rep3.mgf
	Low	AxYEcLR	Q32800;Q33268;A7VJY7;Q31870;D6MYK4;Q33051;Q5J8V6;Q71N79;Q8MCY5	27	9	CID	X2(V), C5(Carbamidomethyl)	31.62	1.98869		7	54	34	1	910.457	13.1854	9/51	pps_pisum_OE_trypsin_rep3.mgf
	Low	GGLDFTKDDENVNSQPFMR	P36484;Q32800;Q9TJY5;Q8MAK5;Q32816;O63121;P94086;P93976;P94068;Q33496;Q8HUZ7;Q36683;A8DPF0;O63147;Q33620;Q7YM64;D2CN03;P92468;Q9TI00;Q8HDA1;O20289;Q36657;B7P0F0;Q36637;Q37357;A5X4I1;Q9GDQ2;Q1A5W2;Q8HT77;Q9TLI7;P94074;Q33323;A5X4L3;E5KUU8;Q8HUY5;Q37269;Q8MAK2;A7VJY7;Q95B00;Q8HVG8;Q6YLP8;Q6SSI3;Q3MKL9;P28413;P04717;Q31870;Q8MAT5;Q71N72;Q6JXR8;B0YGQ4;B2BY81;D1KWX9;Q8MG96;O47068;Q9MUG3;Q9MV63;Q4VIC7;…	21763	175	CID		22.84	18.5467		4	55	30	1	2169.98	-2.47527	7/193	pps_pisum_OE_trypsin_rep3.mgf
	Low	GHYLNATAGTcEEMIKR	P36484;Q9TJY5;Q32816;Q33268;Q8HUZ7;Q36683;D2CN03;O63185;Q9TI00;Q8HDA1;O20289;Q8WKU6;B7P0F0;Q36637;Q37357;Q9GDQ2;Q8HT77;Q33323;A5X4L3;Q6LA00;E5KUU8;Q8HUY5;Q37269;Q8MCX9;Q8HVG8;Q3MKL9;Q31870;Q36650;Q4VI97;Q9MV63;Q4VIC7;A4GE24;D5FUM3;D6MYJ0;Q8MEB1;Q4VIC2;Q8MFT9;Q3ZU78;D6MYK4;Q33198;O98900;P94095;Q8MG08;Q6VW25;A4V8H9;Q33051;Q9MRX0;Q8HVI7;Q8WHH7;Q37279;Q6BCJ1;Q71N56;C0J9T2;C3KER2;Q9TLI9;Q8MAN3;Q8HUX6;…	7038	91	CID	C11(Carbamidomethyl)	16.92	55.712		9	54	32	1	1950.89	-14.878	7/168	pps_pisum_OE_trypsin_rep3.mgf
O63121	18.2	8	7	478	52.9582	6.48096	186.541	Ribulose-1,5-bisphosphate carboxylase (Fragment) OS=Chomelia sp. Bremer et al. 3354 GN=rbcL PE=3 SV=1 - [O63121_9GENT]
	Confidence Icon	Sequence	Protein Accessions	# Proteins	# Protein Groups	Activation Type	Modifications	IonScore	Exp Value	Δ Score	Rank	Identity High	Homology Threshold	Charge	m/z [Da]	ΔM [ppm]	Ions Matched	Spectrum File
	High	TFQGPPHGIQVER	Q32800;Q9TJY5;Q8MAK5;O63121;P94086;Q33514;P93976;P94068;Q9TKH0;Q33496;Q33268;Q8HUZ7;Q36683;A8DPF0;O63147;Q7YM64;D2CN03;P92468;O63185;Q9TI00;O20289;Q36657;Q8WKU6;Q37357;A5X4I1;Q9GDQ2;Q1A5W2;Q8HT77;Q9TLI7;P94074;Q33323;A5X4L3;Q6LA00;E5KUU8;P28413;P04717;Q31870;Q8MAT5;Q36650;Q71N72;Q6JXR8;Q4VI97;B0YGQ4;B2BY81;D1KWX9;Q9BB40;Q8MG96;O47068;Q9MUG3;Q9MV63;Q4VIC7;A4F4H5;A4GE24;C0J9S0;C0LL66;C7A5Z3;C7AQR7;…	19129	163	CID		118.95	5.03206e-09		5	55		1	1465.77	10.8451	12/139	pps_pisum_OE_trypsin_rep3.mgf
	High	LSGGDHIHAGTVVGK	Q32816;O63121;Q8HUZ7;O63185;O20289;Q1A5W2;Q33323;Q8HUY5;Q8MAK2;Q3MKL9;P04717;Q8MAT5;Q36650;Q4VI97;Q9BB40;Q8MG96;Q4VIC2;Q1AE41;Q537K8;Q33198;A4V8H9;Q4VI79;Q09W50;Q8MAN3;Q8HTE8;O98359;A8JY23;C0J398;Q9GEE4;Q5J8V6;Q50L46;Q9GIF7;Q8MAM7;A1X4B8;A5X4B3;B8QQG7;Q9MVF6;Q687I2;E2D4M8;Q95631;Q32087;O98324;A4ZUF4;Q5UV68;Q1A5T8;Q4VI99;Q24LK0;Q9GG56;Q8WLL0	3408	49	CID		85.23	8.32298e-06		3	54		1	1447.76	-3.01935	19/134	pps_pisum_OE_trypsin_rep3.mgf
	High	VALEAcVKAR	P36484;Q32800;Q9TJY5;Q8MAK5;Q32816;O63121;P94086;Q33514;P93976;P94068;Q9TKH0;Q33496;Q33268;Q8HUZ7;Q36683;A8DPF0;O63147;Q33620;Q7YM64;D2CN03;P92468;O63185;Q9TI00;Q8HDA1;O20289;Q36657;Q8WKU6	1195	27	CID	C6(Carbamidomethyl)	63.44	0.00148926	0	1	55		1	1116.62	3.71552	8/82	pps_pisum_OE_trypsin_rep3.mgf
	High	VALEAcVKAR	P36484;Q32800;Q9TJY5;Q8MAK5;Q32816;O63121;P94086;Q33514;P93976;P94068;Q9TKH0;Q33496;Q33268;Q8HUZ7;Q36683;A8DPF0;O63147;Q33620;Q7YM64;D2CN03;P92468;O63185;Q9TI00;Q8HDA1;O20289;Q36657;Q8WKU6	1195	27	CID	C6(Carbamidomethyl)	63.06	0.00141736	0	1	54		1	1116.67	47.5891	14/82	pps_pisum_OE_trypsin_rep3.mgf
	Low	YGRPLLGcTIKPK	P36484;Q32800;Q8MAK5;Q32816;O63121;P94086;Q33514;P94068;Q9TKH0;Q33496;Q33268;Q8HUZ7;A8DPF0;O63147;Q33620;Q7YM64;D2CN03;P92468;O63185;Q9TI00;O20289;Q36657;Q8WKU6;Q36637;Q37357;A5X4I1;Q1A5W2;Q8HT77;Q9TLI7;P94074;Q33323;A5X4L3;Q6LA00;E5KUU8;Q37269;Q8MAK2;Q95B00;Q8HVG8;B5U0R6;Q3MKL9;P28413;P04717;Q31870;Q36650;Q71N72;Q6JXR8;Q4VI97;B2BY81;D1KWX9;Q9BB40;Q8MG96;O47068;Q9MUG3;Q4VIC7;A4F4H5;A4GE24;C0J9S0;…	22107	162	CID	C8(Carbamidomethyl)	46.62	0.0797064		4	55		1	1502.84	-7.19888	9/120	pps_pisum_OE_trypsin_rep3.mgf
	Low	AVYEcLR	P36484;Q8MAK5;Q32816;O63121;P94086;Q33514;P93976;P94068;Q33496;Q36683;A8DPF0;O63147;Q33620;D2CN03;P92468;O63185;Q9TI00;Q8HDA1;O20289;Q36657;Q8WKU6;B7P0F0;Q36637;Q37357;A5X4I1;Q9GDQ2;Q1A5W2;Q8HT77;P94074;Q33323;A5X4L3;E5KUU8;Q8HUY5;Q37269;Q8MAK2;Q95B00;Q6YLP8;Q3MKL9;P28413;P04717;Q8MAT5;Q36650;Q71N72;Q6JXR8;Q4VI97;B0YGQ4;B2BY81;D1KWX9;Q9BB40;Q8MG96;O47068;Q9MUG3;Q4VIC7;A4F4H5;A4GE24;C0LL66;C7A5Z3;…	20964	164	CID	C5(Carbamidomethyl)	31.62	1.98869	0	1	54	34	1	910.457	13.1854	9/51	pps_pisum_OE_trypsin_rep3.mgf
	Low	GGLDFTKDDENVNSQPFMR	P36484;Q32800;Q9TJY5;Q8MAK5;Q32816;O63121;P94086;P93976;P94068;Q33496;Q8HUZ7;Q36683;A8DPF0;O63147;Q33620;Q7YM64;D2CN03;P92468;Q9TI00;Q8HDA1;O20289;Q36657;B7P0F0;Q36637;Q37357;A5X4I1;Q9GDQ2;Q1A5W2;Q8HT77;Q9TLI7;P94074;Q33323;A5X4L3;E5KUU8;Q8HUY5;Q37269;Q8MAK2;A7VJY7;Q95B00;Q8HVG8;Q6YLP8;Q6SSI3;Q3MKL9;P28413;P04717;Q31870;Q8MAT5;Q71N72;Q6JXR8;B0YGQ4;B2BY81;D1KWX9;Q8MG96;O47068;Q9MUG3;Q9MV63;Q4VIC7;…	21763	175	CID		22.84	18.5467		4	55	30	1	2169.98	-2.47527	7/193	pps_pisum_OE_trypsin_rep3.mgf
	Low	DNGLxLHIHR	O63121;Q95B00;C0J9T2;Q2IB12;O19861;Q8MCY8	16	6	CID	X5(I)	21.22	26.364		7	55	35	1	1187.67	5.96858	6/97	pps_pisum_OE_trypsin_rep3.mgf
Q33496	16.42	7	6	469	51.959	6.43018	186.541	Ribulose-1,5-bisphosphate carboxylase (Fragment) OS=Guettarda uruguensis GN=rbcL PE=3 SV=1 - [Q33496_9GENT]
	Confidence Icon	Sequence	Protein Accessions	# Proteins	# Protein Groups	Activation Type	Modifications	IonScore	Exp Value	Δ Score	Rank	Identity High	Homology Threshold	Charge	m/z [Da]	ΔM [ppm]	Ions Matched	Spectrum File
	High	TFQGPPHGIQVER	Q32800;Q9TJY5;Q8MAK5;O63121;P94086;Q33514;P93976;P94068;Q9TKH0;Q33496;Q33268;Q8HUZ7;Q36683;A8DPF0;O63147;Q7YM64;D2CN03;P92468;O63185;Q9TI00;O20289;Q36657;Q8WKU6;Q37357;A5X4I1;Q9GDQ2;Q1A5W2;Q8HT77;Q9TLI7;P94074;Q33323;A5X4L3;Q6LA00;E5KUU8;P28413;P04717;Q31870;Q8MAT5;Q36650;Q71N72;Q6JXR8;Q4VI97;B0YGQ4;B2BY81;D1KWX9;Q9BB40;Q8MG96;O47068;Q9MUG3;Q9MV63;Q4VIC7;A4F4H5;A4GE24;C0J9S0;C0LL66;C7A5Z3;C7AQR7;…	19129	163	CID		118.95	5.03206e-09		5	55		1	1465.77	10.8451	12/139	pps_pisum_OE_trypsin_rep3.mgf
	High	LSGGDHxHAGTVVGK	P36484;Q33496;A4H1D1	7	3	CID	X7(I)	85.23	8.32298e-06		8	54		1	1447.76	-3.01935	19/134	pps_pisum_OE_trypsin_rep3.mgf
	High	VALEAcVKAR	P36484;Q32800;Q9TJY5;Q8MAK5;Q32816;O63121;P94086;Q33514;P93976;P94068;Q9TKH0;Q33496;Q33268;Q8HUZ7;Q36683;A8DPF0;O63147;Q33620;Q7YM64;D2CN03;P92468;O63185;Q9TI00;Q8HDA1;O20289;Q36657;Q8WKU6	1195	27	CID	C6(Carbamidomethyl)	63.44	0.00148926	0	1	55		1	1116.62	3.71552	8/82	pps_pisum_OE_trypsin_rep3.mgf
	High	VALEAcVKAR	P36484;Q32800;Q9TJY5;Q8MAK5;Q32816;O63121;P94086;Q33514;P93976;P94068;Q9TKH0;Q33496;Q33268;Q8HUZ7;Q36683;A8DPF0;O63147;Q33620;Q7YM64;D2CN03;P92468;O63185;Q9TI00;Q8HDA1;O20289;Q36657;Q8WKU6	1195	27	CID	C6(Carbamidomethyl)	63.06	0.00141736	0	1	54		1	1116.67	47.5891	14/82	pps_pisum_OE_trypsin_rep3.mgf
	Low	YGRPLLGcTIKPK	P36484;Q32800;Q8MAK5;Q32816;O63121;P94086;Q33514;P94068;Q9TKH0;Q33496;Q33268;Q8HUZ7;A8DPF0;O63147;Q33620;Q7YM64;D2CN03;P92468;O63185;Q9TI00;O20289;Q36657;Q8WKU6;Q36637;Q37357;A5X4I1;Q1A5W2;Q8HT77;Q9TLI7;P94074;Q33323;A5X4L3;Q6LA00;E5KUU8;Q37269;Q8MAK2;Q95B00;Q8HVG8;B5U0R6;Q3MKL9;P28413;P04717;Q31870;Q36650;Q71N72;Q6JXR8;Q4VI97;B2BY81;D1KWX9;Q9BB40;Q8MG96;O47068;Q9MUG3;Q4VIC7;A4F4H5;A4GE24;C0J9S0;…	22107	162	CID	C8(Carbamidomethyl)	46.62	0.0797064		4	55		1	1502.84	-7.19888	9/120	pps_pisum_OE_trypsin_rep3.mgf
	Low	AVYEcLR	P36484;Q8MAK5;Q32816;O63121;P94086;Q33514;P93976;P94068;Q33496;Q36683;A8DPF0;O63147;Q33620;D2CN03;P92468;O63185;Q9TI00;Q8HDA1;O20289;Q36657;Q8WKU6;B7P0F0;Q36637;Q37357;A5X4I1;Q9GDQ2;Q1A5W2;Q8HT77;P94074;Q33323;A5X4L3;E5KUU8;Q8HUY5;Q37269;Q8MAK2;Q95B00;Q6YLP8;Q3MKL9;P28413;P04717;Q8MAT5;Q36650;Q71N72;Q6JXR8;Q4VI97;B0YGQ4;B2BY81;D1KWX9;Q9BB40;Q8MG96;O47068;Q9MUG3;Q4VIC7;A4F4H5;A4GE24;C0LL66;C7A5Z3;…	20964	164	CID	C5(Carbamidomethyl)	31.62	1.98869	0	1	54	34	1	910.457	13.1854	9/51	pps_pisum_OE_trypsin_rep3.mgf
	Low	GGLDFTKDDENVNSQPFMR	P36484;Q32800;Q9TJY5;Q8MAK5;Q32816;O63121;P94086;P93976;P94068;Q33496;Q8HUZ7;Q36683;A8DPF0;O63147;Q33620;Q7YM64;D2CN03;P92468;Q9TI00;Q8HDA1;O20289;Q36657;B7P0F0;Q36637;Q37357;A5X4I1;Q9GDQ2;Q1A5W2;Q8HT77;Q9TLI7;P94074;Q33323;A5X4L3;E5KUU8;Q8HUY5;Q37269;Q8MAK2;A7VJY7;Q95B00;Q8HVG8;Q6YLP8;Q6SSI3;Q3MKL9;P28413;P04717;Q31870;Q8MAT5;Q71N72;Q6JXR8;B0YGQ4;B2BY81;D1KWX9;Q8MG96;O47068;Q9MUG3;Q9MV63;Q4VIC7;…	21763	175	CID		22.84	18.5467		4	55	30	1	2169.98	-2.47527	7/193	pps_pisum_OE_trypsin_rep3.mgf
Q36683	19.96	8	7	471	52.3673	6.68311	186.541	Ribulose-1,5-bisphosphate carboxylase (Fragment) OS=Rhachicallis americana GN=rbcL PE=3 SV=1 - [Q36683_9GENT]
	Confidence Icon	Sequence	Protein Accessions	# Proteins	# Protein Groups	Activation Type	Modifications	IonScore	Exp Value	Δ Score	Rank	Identity High	Homology Threshold	Charge	m/z [Da]	ΔM [ppm]	Ions Matched	Spectrum File
	High	TFQGPPHGIQVER	Q32800;Q9TJY5;Q8MAK5;O63121;P94086;Q33514;P93976;P94068;Q9TKH0;Q33496;Q33268;Q8HUZ7;Q36683;A8DPF0;O63147;Q7YM64;D2CN03;P92468;O63185;Q9TI00;O20289;Q36657;Q8WKU6;Q37357;A5X4I1;Q9GDQ2;Q1A5W2;Q8HT77;Q9TLI7;P94074;Q33323;A5X4L3;Q6LA00;E5KUU8;P28413;P04717;Q31870;Q8MAT5;Q36650;Q71N72;Q6JXR8;Q4VI97;B0YGQ4;B2BY81;D1KWX9;Q9BB40;Q8MG96;O47068;Q9MUG3;Q9MV63;Q4VIC7;A4F4H5;A4GE24;C0J9S0;C0LL66;C7A5Z3;C7AQR7;…	19129	163	CID		118.95	5.03206e-09		5	55		1	1465.77	10.8451	12/139	pps_pisum_OE_trypsin_rep3.mgf
	High	LSGGDHIHxGTVVGK	Q36683;Q8HT77;E2D4M5;A0PDJ1	6	4	CID	X9(A)	85.23	8.32298e-06		6	54		1	1447.76	-3.01935	19/134	pps_pisum_OE_trypsin_rep3.mgf
	High	VALEAcVKAR	P36484;Q32800;Q9TJY5;Q8MAK5;Q32816;O63121;P94086;Q33514;P93976;P94068;Q9TKH0;Q33496;Q33268;Q8HUZ7;Q36683;A8DPF0;O63147;Q33620;Q7YM64;D2CN03;P92468;O63185;Q9TI00;Q8HDA1;O20289;Q36657;Q8WKU6	1195	27	CID	C6(Carbamidomethyl)	63.44	0.00148926	0	1	55		1	1116.62	3.71552	8/82	pps_pisum_OE_trypsin_rep3.mgf
	High	VALEAcVKAR	P36484;Q32800;Q9TJY5;Q8MAK5;Q32816;O63121;P94086;Q33514;P93976;P94068;Q9TKH0;Q33496;Q33268;Q8HUZ7;Q36683;A8DPF0;O63147;Q33620;Q7YM64;D2CN03;P92468;O63185;Q9TI00;Q8HDA1;O20289;Q36657;Q8WKU6	1195	27	CID	C6(Carbamidomethyl)	63.06	0.00141736	0	1	54		1	1116.67	47.5891	14/82	pps_pisum_OE_trypsin_rep3.mgf
	Low	YGRPLLxcTIKPK	P93976;Q36683;D6MYK4;Q95631;Q5VH02;Q33369	11	6	CID	X7(G), C8(Carbamidomethyl)	46.62	0.0797064		10	55		1	1502.84	-7.19888	9/120	pps_pisum_OE_trypsin_rep3.mgf
	Low	AVYEcLR	P36484;Q8MAK5;Q32816;O63121;P94086;Q33514;P93976;P94068;Q33496;Q36683;A8DPF0;O63147;Q33620;D2CN03;P92468;O63185;Q9TI00;Q8HDA1;O20289;Q36657;Q8WKU6;B7P0F0;Q36637;Q37357;A5X4I1;Q9GDQ2;Q1A5W2;Q8HT77;P94074;Q33323;A5X4L3;E5KUU8;Q8HUY5;Q37269;Q8MAK2;Q95B00;Q6YLP8;Q3MKL9;P28413;P04717;Q8MAT5;Q36650;Q71N72;Q6JXR8;Q4VI97;B0YGQ4;B2BY81;D1KWX9;Q9BB40;Q8MG96;O47068;Q9MUG3;Q4VIC7;A4F4H5;A4GE24;C0LL66;C7A5Z3;…	20964	164	CID	C5(Carbamidomethyl)	31.62	1.98869	0	1	54	34	1	910.457	13.1854	9/51	pps_pisum_OE_trypsin_rep3.mgf
	Low	GGLDFTKDDENVNSQPFMR	P36484;Q32800;Q9TJY5;Q8MAK5;Q32816;O63121;P94086;P93976;P94068;Q33496;Q8HUZ7;Q36683;A8DPF0;O63147;Q33620;Q7YM64;D2CN03;P92468;Q9TI00;Q8HDA1;O20289;Q36657;B7P0F0;Q36637;Q37357;A5X4I1;Q9GDQ2;Q1A5W2;Q8HT77;Q9TLI7;P94074;Q33323;A5X4L3;E5KUU8;Q8HUY5;Q37269;Q8MAK2;A7VJY7;Q95B00;Q8HVG8;Q6YLP8;Q6SSI3;Q3MKL9;P28413;P04717;Q31870;Q8MAT5;Q71N72;Q6JXR8;B0YGQ4;B2BY81;D1KWX9;Q8MG96;O47068;Q9MUG3;Q9MV63;Q4VIC7;…	21763	175	CID		22.84	18.5467		4	55	30	1	2169.98	-2.47527	7/193	pps_pisum_OE_trypsin_rep3.mgf
	Low	GHYLNATAGTcEEMIKR	P36484;Q9TJY5;Q32816;Q33268;Q8HUZ7;Q36683;D2CN03;O63185;Q9TI00;Q8HDA1;O20289;Q8WKU6;B7P0F0;Q36637;Q37357;Q9GDQ2;Q8HT77;Q33323;A5X4L3;Q6LA00;E5KUU8;Q8HUY5;Q37269;Q8MCX9;Q8HVG8;Q3MKL9;Q31870;Q36650;Q4VI97;Q9MV63;Q4VIC7;A4GE24;D5FUM3;D6MYJ0;Q8MEB1;Q4VIC2;Q8MFT9;Q3ZU78;D6MYK4;Q33198;O98900;P94095;Q8MG08;Q6VW25;A4V8H9;Q33051;Q9MRX0;Q8HVI7;Q8WHH7;Q37279;Q6BCJ1;Q71N56;C0J9T2;C3KER2;Q9TLI9;Q8MAN3;Q8HUX6;…	7038	91	CID	C11(Carbamidomethyl)	16.92	55.712		9	54	32	1	1950.89	-14.878	7/168	pps_pisum_OE_trypsin_rep3.mgf
P92468	16.49	7	6	467	51.606	6.58057	186.541	Ribulose-1,5-bisphosphate carboxylase, large subunit (Fragment) OS=Mitchella repens GN=rbcL PE=3 SV=1 - [P92468_MITRE]
	Confidence Icon	Sequence	Protein Accessions	# Proteins	# Protein Groups	Activation Type	Modifications	IonScore	Exp Value	Δ Score	Rank	Identity High	Homology Threshold	Charge	m/z [Da]	ΔM [ppm]	Ions Matched	Spectrum File
	High	TFQGPPHGIQVER	Q32800;Q9TJY5;Q8MAK5;O63121;P94086;Q33514;P93976;P94068;Q9TKH0;Q33496;Q33268;Q8HUZ7;Q36683;A8DPF0;O63147;Q7YM64;D2CN03;P92468;O63185;Q9TI00;O20289;Q36657;Q8WKU6;Q37357;A5X4I1;Q9GDQ2;Q1A5W2;Q8HT77;Q9TLI7;P94074;Q33323;A5X4L3;Q6LA00;E5KUU8;P28413;P04717;Q31870;Q8MAT5;Q36650;Q71N72;Q6JXR8;Q4VI97;B0YGQ4;B2BY81;D1KWX9;Q9BB40;Q8MG96;O47068;Q9MUG3;Q9MV63;Q4VIC7;A4F4H5;A4GE24;C0J9S0;C0LL66;C7A5Z3;C7AQR7;…	19129	163	CID		118.95	5.03206e-09		5	55		1	1465.77	10.8451	12/139	pps_pisum_OE_trypsin_rep3.mgf
	High	xSGGDHIHAGTVVGK	P92468;Q9TLI9;Q2IB12	11	3	CID	X1(I)	85.23	8.32298e-06		2	54		1	1447.76	-3.01935	19/134	pps_pisum_OE_trypsin_rep3.mgf
	High	VALEAcVKAR	P36484;Q32800;Q9TJY5;Q8MAK5;Q32816;O63121;P94086;Q33514;P93976;P94068;Q9TKH0;Q33496;Q33268;Q8HUZ7;Q36683;A8DPF0;O63147;Q33620;Q7YM64;D2CN03;P92468;O63185;Q9TI00;Q8HDA1;O20289;Q36657;Q8WKU6	1195	27	CID	C6(Carbamidomethyl)	63.44	0.00148926	0	1	55		1	1116.62	3.71552	8/82	pps_pisum_OE_trypsin_rep3.mgf
	High	VALEAcVKAR	P36484;Q32800;Q9TJY5;Q8MAK5;Q32816;O63121;P94086;Q33514;P93976;P94068;Q9TKH0;Q33496;Q33268;Q8HUZ7;Q36683;A8DPF0;O63147;Q33620;Q7YM64;D2CN03;P92468;O63185;Q9TI00;Q8HDA1;O20289;Q36657;Q8WKU6	1195	27	CID	C6(Carbamidomethyl)	63.06	0.00141736	0	1	54		1	1116.67	47.5891	14/82	pps_pisum_OE_trypsin_rep3.mgf
	Low	YGRPLLGcTIKPK	P36484;Q32800;Q8MAK5;Q32816;O63121;P94086;Q33514;P94068;Q9TKH0;Q33496;Q33268;Q8HUZ7;A8DPF0;O63147;Q33620;Q7YM64;D2CN03;P92468;O63185;Q9TI00;O20289;Q36657;Q8WKU6;Q36637;Q37357;A5X4I1;Q1A5W2;Q8HT77;Q9TLI7;P94074;Q33323;A5X4L3;Q6LA00;E5KUU8;Q37269;Q8MAK2;Q95B00;Q8HVG8;B5U0R6;Q3MKL9;P28413;P04717;Q31870;Q36650;Q71N72;Q6JXR8;Q4VI97;B2BY81;D1KWX9;Q9BB40;Q8MG96;O47068;Q9MUG3;Q4VIC7;A4F4H5;A4GE24;C0J9S0;…	22107	162	CID	C8(Carbamidomethyl)	46.62	0.0797064		4	55		1	1502.84	-7.19888	9/120	pps_pisum_OE_trypsin_rep3.mgf
	Low	AVYEcLR	P36484;Q8MAK5;Q32816;O63121;P94086;Q33514;P93976;P94068;Q33496;Q36683;A8DPF0;O63147;Q33620;D2CN03;P92468;O63185;Q9TI00;Q8HDA1;O20289;Q36657;Q8WKU6;B7P0F0;Q36637;Q37357;A5X4I1;Q9GDQ2;Q1A5W2;Q8HT77;P94074;Q33323;A5X4L3;E5KUU8;Q8HUY5;Q37269;Q8MAK2;Q95B00;Q6YLP8;Q3MKL9;P28413;P04717;Q8MAT5;Q36650;Q71N72;Q6JXR8;Q4VI97;B0YGQ4;B2BY81;D1KWX9;Q9BB40;Q8MG96;O47068;Q9MUG3;Q4VIC7;A4F4H5;A4GE24;C0LL66;C7A5Z3;…	20964	164	CID	C5(Carbamidomethyl)	31.62	1.98869	0	1	54	34	1	910.457	13.1854	9/51	pps_pisum_OE_trypsin_rep3.mgf
	Low	GGLDFTKDDENVNSQPFMR	P36484;Q32800;Q9TJY5;Q8MAK5;Q32816;O63121;P94086;P93976;P94068;Q33496;Q8HUZ7;Q36683;A8DPF0;O63147;Q33620;Q7YM64;D2CN03;P92468;Q9TI00;Q8HDA1;O20289;Q36657;B7P0F0;Q36637;Q37357;A5X4I1;Q9GDQ2;Q1A5W2;Q8HT77;Q9TLI7;P94074;Q33323;A5X4L3;E5KUU8;Q8HUY5;Q37269;Q8MAK2;A7VJY7;Q95B00;Q8HVG8;Q6YLP8;Q6SSI3;Q3MKL9;P28413;P04717;Q31870;Q8MAT5;Q71N72;Q6JXR8;B0YGQ4;B2BY81;D1KWX9;Q8MG96;O47068;Q9MUG3;Q9MV63;Q4VIC7;…	21763	175	CID		22.84	18.5467		4	55	30	1	2169.98	-2.47527	7/193	pps_pisum_OE_trypsin_rep3.mgf
O63185	19.67	9	7	478	52.8472	6.68311	186.541	Ribulose-1,5-bisphosphate carboxylase (Fragment) OS=Spigelia anthelmia GN=rbcL PE=3 SV=1 - [O63185_9GENT]
	Confidence Icon	Sequence	Protein Accessions	# Proteins	# Protein Groups	Activation Type	Modifications	IonScore	Exp Value	Δ Score	Rank	Identity High	Homology Threshold	Charge	m/z [Da]	ΔM [ppm]	Ions Matched	Spectrum File
	High	TFQGPPHGIQVER	Q32800;Q9TJY5;Q8MAK5;O63121;P94086;Q33514;P93976;P94068;Q9TKH0;Q33496;Q33268;Q8HUZ7;Q36683;A8DPF0;O63147;Q7YM64;D2CN03;P92468;O63185;Q9TI00;O20289;Q36657;Q8WKU6;Q37357;A5X4I1;Q9GDQ2;Q1A5W2;Q8HT77;Q9TLI7;P94074;Q33323;A5X4L3;Q6LA00;E5KUU8;P28413;P04717;Q31870;Q8MAT5;Q36650;Q71N72;Q6JXR8;Q4VI97;B0YGQ4;B2BY81;D1KWX9;Q9BB40;Q8MG96;O47068;Q9MUG3;Q9MV63;Q4VIC7;A4F4H5;A4GE24;C0J9S0;C0LL66;C7A5Z3;C7AQR7;…	19129	163	CID		118.95	5.03206e-09		5	55		1	1465.77	10.8451	12/139	pps_pisum_OE_trypsin_rep3.mgf
	High	LSGGDHIHAGTVVGK	Q32816;O63121;Q8HUZ7;O63185;O20289;Q1A5W2;Q33323;Q8HUY5;Q8MAK2;Q3MKL9;P04717;Q8MAT5;Q36650;Q4VI97;Q9BB40;Q8MG96;Q4VIC2;Q1AE41;Q537K8;Q33198;A4V8H9;Q4VI79;Q09W50;Q8MAN3;Q8HTE8;O98359;A8JY23;C0J398;Q9GEE4;Q5J8V6;Q50L46;Q9GIF7;Q8MAM7;A1X4B8;A5X4B3;B8QQG7;Q9MVF6;Q687I2;E2D4M8;Q95631;Q32087;O98324;A4ZUF4;Q5UV68;Q1A5T8;Q4VI99;Q24LK0;Q9GG56;Q8WLL0	3408	49	CID		85.23	8.32298e-06		3	54		1	1447.76	-3.01935	19/134	pps_pisum_OE_trypsin_rep3.mgf
	High	VALEAcVKAR	P36484;Q32800;Q9TJY5;Q8MAK5;Q32816;O63121;P94086;Q33514;P93976;P94068;Q9TKH0;Q33496;Q33268;Q8HUZ7;Q36683;A8DPF0;O63147;Q33620;Q7YM64;D2CN03;P92468;O63185;Q9TI00;Q8HDA1;O20289;Q36657;Q8WKU6	1195	27	CID	C6(Carbamidomethyl)	63.44	0.00148926	0	1	55		1	1116.62	3.71552	8/82	pps_pisum_OE_trypsin_rep3.mgf
	High	VALEAcVKAR	P36484;Q32800;Q9TJY5;Q8MAK5;Q32816;O63121;P94086;Q33514;P93976;P94068;Q9TKH0;Q33496;Q33268;Q8HUZ7;Q36683;A8DPF0;O63147;Q33620;Q7YM64;D2CN03;P92468;O63185;Q9TI00;Q8HDA1;O20289;Q36657;Q8WKU6	1195	27	CID	C6(Carbamidomethyl)	63.06	0.00141736	0	1	54		1	1116.67	47.5891	14/82	pps_pisum_OE_trypsin_rep3.mgf
	Low	YGRPLLGcTIKPK	P36484;Q32800;Q8MAK5;Q32816;O63121;P94086;Q33514;P94068;Q9TKH0;Q33496;Q33268;Q8HUZ7;A8DPF0;O63147;Q33620;Q7YM64;D2CN03;P92468;O63185;Q9TI00;O20289;Q36657;Q8WKU6;Q36637;Q37357;A5X4I1;Q1A5W2;Q8HT77;Q9TLI7;P94074;Q33323;A5X4L3;Q6LA00;E5KUU8;Q37269;Q8MAK2;Q95B00;Q8HVG8;B5U0R6;Q3MKL9;P28413;P04717;Q31870;Q36650;Q71N72;Q6JXR8;Q4VI97;B2BY81;D1KWX9;Q9BB40;Q8MG96;O47068;Q9MUG3;Q4VIC7;A4F4H5;A4GE24;C0J9S0;…	22107	162	CID	C8(Carbamidomethyl)	46.62	0.0797064		4	55		1	1502.84	-7.19888	9/120	pps_pisum_OE_trypsin_rep3.mgf
	Low	AVYEcLR	P36484;Q8MAK5;Q32816;O63121;P94086;Q33514;P93976;P94068;Q33496;Q36683;A8DPF0;O63147;Q33620;D2CN03;P92468;O63185;Q9TI00;Q8HDA1;O20289;Q36657;Q8WKU6;B7P0F0;Q36637;Q37357;A5X4I1;Q9GDQ2;Q1A5W2;Q8HT77;P94074;Q33323;A5X4L3;E5KUU8;Q8HUY5;Q37269;Q8MAK2;Q95B00;Q6YLP8;Q3MKL9;P28413;P04717;Q8MAT5;Q36650;Q71N72;Q6JXR8;Q4VI97;B0YGQ4;B2BY81;D1KWX9;Q9BB40;Q8MG96;O47068;Q9MUG3;Q4VIC7;A4F4H5;A4GE24;C0LL66;C7A5Z3;…	20964	164	CID	C5(Carbamidomethyl)	31.62	1.98869	0	1	54	34	1	910.457	13.1854	9/51	pps_pisum_OE_trypsin_rep3.mgf
	Low	GGLDFTKDDENVNSxPFMR	O63185;B5U0R6;Q4VI97;Q9BB40;Q8ME51;Q71N79	20	6	CID	X15(K)	22.84	18.5467		3	55	30	1	2169.98	-19.245	7/193	pps_pisum_OE_trypsin_rep3.mgf
	Low	GGLDFTKDDENVNSxPFMR	O63185;B5U0R6;Q4VI97;Q9BB40;Q8ME51;Q71N79	20	6	CID	X15(Q)	22.84	18.5467		8	55	30	1	2169.98	-2.47527	7/193	pps_pisum_OE_trypsin_rep3.mgf
	Low	GHYLNATAGTcEEMIKR	P36484;Q9TJY5;Q32816;Q33268;Q8HUZ7;Q36683;D2CN03;O63185;Q9TI00;Q8HDA1;O20289;Q8WKU6;B7P0F0;Q36637;Q37357;Q9GDQ2;Q8HT77;Q33323;A5X4L3;Q6LA00;E5KUU8;Q8HUY5;Q37269;Q8MCX9;Q8HVG8;Q3MKL9;Q31870;Q36650;Q4VI97;Q9MV63;Q4VIC7;A4GE24;D5FUM3;D6MYJ0;Q8MEB1;Q4VIC2;Q8MFT9;Q3ZU78;D6MYK4;Q33198;O98900;P94095;Q8MG08;Q6VW25;A4V8H9;Q33051;Q9MRX0;Q8HVI7;Q8WHH7;Q37279;Q6BCJ1;Q71N56;C0J9T2;C3KER2;Q9TLI9;Q8MAN3;Q8HUX6;…	7038	91	CID	C11(Carbamidomethyl)	16.92	55.712		9	54	32	1	1950.89	-14.878	7/168	pps_pisum_OE_trypsin_rep3.mgf
Q1A5W2	18.2	7	6	423	46.7453	6.43018	186.541	Ribulose-1,5-bisphosphate carboxylase/oxygenase large subunit (Fragment) OS=Barbilophozia hatcheri GN=rbcL PE=3 SV=1 - [Q1A5W2_9MARC]
	Confidence Icon	Sequence	Protein Accessions	# Proteins	# Protein Groups	Activation Type	Modifications	IonScore	Exp Value	Δ Score	Rank	Identity High	Homology Threshold	Charge	m/z [Da]	ΔM [ppm]	Ions Matched	Spectrum File
	High	TFQGPPHGIQVER	Q32800;Q9TJY5;Q8MAK5;O63121;P94086;Q33514;P93976;P94068;Q9TKH0;Q33496;Q33268;Q8HUZ7;Q36683;A8DPF0;O63147;Q7YM64;D2CN03;P92468;O63185;Q9TI00;O20289;Q36657;Q8WKU6;Q37357;A5X4I1;Q9GDQ2;Q1A5W2;Q8HT77;Q9TLI7;P94074;Q33323;A5X4L3;Q6LA00;E5KUU8;P28413;P04717;Q31870;Q8MAT5;Q36650;Q71N72;Q6JXR8;Q4VI97;B0YGQ4;B2BY81;D1KWX9;Q9BB40;Q8MG96;O47068;Q9MUG3;Q9MV63;Q4VIC7;A4F4H5;A4GE24;C0J9S0;C0LL66;C7A5Z3;C7AQR7;…	19129	163	CID		118.95	5.03206e-09		5	55		1	1465.77	10.8451	12/139	pps_pisum_OE_trypsin_rep3.mgf
	High	LSGGDHIHAGTVVGK	Q32816;O63121;Q8HUZ7;O63185;O20289;Q1A5W2;Q33323;Q8HUY5;Q8MAK2;Q3MKL9;P04717;Q8MAT5;Q36650;Q4VI97;Q9BB40;Q8MG96;Q4VIC2;Q1AE41;Q537K8;Q33198;A4V8H9;Q4VI79;Q09W50;Q8MAN3;Q8HTE8;O98359;A8JY23;C0J398;Q9GEE4;Q5J8V6;Q50L46;Q9GIF7;Q8MAM7;A1X4B8;A5X4B3;B8QQG7;Q9MVF6;Q687I2;E2D4M8;Q95631;Q32087;O98324;A4ZUF4;Q5UV68;Q1A5T8;Q4VI99;Q24LK0;Q9GG56;Q8WLL0	3408	49	CID		85.23	8.32298e-06		3	54		1	1447.76	-3.01935	19/134	pps_pisum_OE_trypsin_rep3.mgf
	High	VALEAcVxAR	A5X4I1;Q9GDQ2;Q1A5W2;Q8HT77;Q9TLI7	25	5	CID	C6(Carbamidomethyl), X8(K)	63.44	0.00148926		3	55		1	1116.62	3.71552	8/78	pps_pisum_OE_trypsin_rep3.mgf
	High	VALEAcVxAR	A5X4I1;Q9GDQ2;Q1A5W2;Q8HT77;Q9TLI7	25	5	CID	C6(Carbamidomethyl), X8(K)	63.06	0.00141736		3	54		1	1116.67	47.5891	14/78	pps_pisum_OE_trypsin_rep3.mgf
	Low	YGRPLLGcTIKPK	P36484;Q32800;Q8MAK5;Q32816;O63121;P94086;Q33514;P94068;Q9TKH0;Q33496;Q33268;Q8HUZ7;A8DPF0;O63147;Q33620;Q7YM64;D2CN03;P92468;O63185;Q9TI00;O20289;Q36657;Q8WKU6;Q36637;Q37357;A5X4I1;Q1A5W2;Q8HT77;Q9TLI7;P94074;Q33323;A5X4L3;Q6LA00;E5KUU8;Q37269;Q8MAK2;Q95B00;Q8HVG8;B5U0R6;Q3MKL9;P28413;P04717;Q31870;Q36650;Q71N72;Q6JXR8;Q4VI97;B2BY81;D1KWX9;Q9BB40;Q8MG96;O47068;Q9MUG3;Q4VIC7;A4F4H5;A4GE24;C0J9S0;…	22107	162	CID	C8(Carbamidomethyl)	46.62	0.0797064		4	55		1	1502.84	-7.19888	9/120	pps_pisum_OE_trypsin_rep3.mgf
	Low	AVYEcLR	P36484;Q8MAK5;Q32816;O63121;P94086;Q33514;P93976;P94068;Q33496;Q36683;A8DPF0;O63147;Q33620;D2CN03;P92468;O63185;Q9TI00;Q8HDA1;O20289;Q36657;Q8WKU6;B7P0F0;Q36637;Q37357;A5X4I1;Q9GDQ2;Q1A5W2;Q8HT77;P94074;Q33323;A5X4L3;E5KUU8;Q8HUY5;Q37269;Q8MAK2;Q95B00;Q6YLP8;Q3MKL9;P28413;P04717;Q8MAT5;Q36650;Q71N72;Q6JXR8;Q4VI97;B0YGQ4;B2BY81;D1KWX9;Q9BB40;Q8MG96;O47068;Q9MUG3;Q4VIC7;A4F4H5;A4GE24;C0LL66;C7A5Z3;…	20964	164	CID	C5(Carbamidomethyl)	31.62	1.98869	0	1	54	34	1	910.457	13.1854	9/51	pps_pisum_OE_trypsin_rep3.mgf
	Low	GGLDFTKDDENVNSQPFMR	P36484;Q32800;Q9TJY5;Q8MAK5;Q32816;O63121;P94086;P93976;P94068;Q33496;Q8HUZ7;Q36683;A8DPF0;O63147;Q33620;Q7YM64;D2CN03;P92468;Q9TI00;Q8HDA1;O20289;Q36657;B7P0F0;Q36637;Q37357;A5X4I1;Q9GDQ2;Q1A5W2;Q8HT77;Q9TLI7;P94074;Q33323;A5X4L3;E5KUU8;Q8HUY5;Q37269;Q8MAK2;A7VJY7;Q95B00;Q8HVG8;Q6YLP8;Q6SSI3;Q3MKL9;P28413;P04717;Q31870;Q8MAT5;Q71N72;Q6JXR8;B0YGQ4;B2BY81;D1KWX9;Q8MG96;O47068;Q9MUG3;Q9MV63;Q4VIC7;…	21763	175	CID		22.84	18.5467		4	55	30	1	2169.98	-2.47527	7/193	pps_pisum_OE_trypsin_rep3.mgf
Q8HT77	20.04	8	7	469	51.863	6.39209	186.541	Ribulose-1, 5-bisphosphate carboxylase (Fragment) OS=Sarcocephalus pobeguinii GN=rbcL PE=3 SV=1 - [Q8HT77_9GENT]
	Confidence Icon	Sequence	Protein Accessions	# Proteins	# Protein Groups	Activation Type	Modifications	IonScore	Exp Value	Δ Score	Rank	Identity High	Homology Threshold	Charge	m/z [Da]	ΔM [ppm]	Ions Matched	Spectrum File
	High	TFQGPPHGIQVER	Q32800;Q9TJY5;Q8MAK5;O63121;P94086;Q33514;P93976;P94068;Q9TKH0;Q33496;Q33268;Q8HUZ7;Q36683;A8DPF0;O63147;Q7YM64;D2CN03;P92468;O63185;Q9TI00;O20289;Q36657;Q8WKU6;Q37357;A5X4I1;Q9GDQ2;Q1A5W2;Q8HT77;Q9TLI7;P94074;Q33323;A5X4L3;Q6LA00;E5KUU8;P28413;P04717;Q31870;Q8MAT5;Q36650;Q71N72;Q6JXR8;Q4VI97;B0YGQ4;B2BY81;D1KWX9;Q9BB40;Q8MG96;O47068;Q9MUG3;Q9MV63;Q4VIC7;A4F4H5;A4GE24;C0J9S0;C0LL66;C7A5Z3;C7AQR7;…	19129	163	CID		118.95	5.03206e-09		5	55		1	1465.77	10.8451	12/139	pps_pisum_OE_trypsin_rep3.mgf
	High	LSGGDHIHxGTVVGK	Q36683;Q8HT77;E2D4M5;A0PDJ1	6	4	CID	X9(A)	85.23	8.32298e-06		6	54		1	1447.76	-3.01935	19/134	pps_pisum_OE_trypsin_rep3.mgf
	High	VALEAcVxAR	A5X4I1;Q9GDQ2;Q1A5W2;Q8HT77;Q9TLI7	25	5	CID	C6(Carbamidomethyl), X8(K)	63.44	0.00148926		3	55		1	1116.62	3.71552	8/78	pps_pisum_OE_trypsin_rep3.mgf
	High	VALEAcVxAR	A5X4I1;Q9GDQ2;Q1A5W2;Q8HT77;Q9TLI7	25	5	CID	C6(Carbamidomethyl), X8(K)	63.06	0.00141736		3	54		1	1116.67	47.5891	14/78	pps_pisum_OE_trypsin_rep3.mgf
	Low	YGRPLLGcTIKPK	P36484;Q32800;Q8MAK5;Q32816;O63121;P94086;Q33514;P94068;Q9TKH0;Q33496;Q33268;Q8HUZ7;A8DPF0;O63147;Q33620;Q7YM64;D2CN03;P92468;O63185;Q9TI00;O20289;Q36657;Q8WKU6;Q36637;Q37357;A5X4I1;Q1A5W2;Q8HT77;Q9TLI7;P94074;Q33323;A5X4L3;Q6LA00;E5KUU8;Q37269;Q8MAK2;Q95B00;Q8HVG8;B5U0R6;Q3MKL9;P28413;P04717;Q31870;Q36650;Q71N72;Q6JXR8;Q4VI97;B2BY81;D1KWX9;Q9BB40;Q8MG96;O47068;Q9MUG3;Q4VIC7;A4F4H5;A4GE24;C0J9S0;…	22107	162	CID	C8(Carbamidomethyl)	46.62	0.0797064		4	55		1	1502.84	-7.19888	9/120	pps_pisum_OE_trypsin_rep3.mgf
	Low	AVYEcLR	P36484;Q8MAK5;Q32816;O63121;P94086;Q33514;P93976;P94068;Q33496;Q36683;A8DPF0;O63147;Q33620;D2CN03;P92468;O63185;Q9TI00;Q8HDA1;O20289;Q36657;Q8WKU6;B7P0F0;Q36637;Q37357;A5X4I1;Q9GDQ2;Q1A5W2;Q8HT77;P94074;Q33323;A5X4L3;E5KUU8;Q8HUY5;Q37269;Q8MAK2;Q95B00;Q6YLP8;Q3MKL9;P28413;P04717;Q8MAT5;Q36650;Q71N72;Q6JXR8;Q4VI97;B0YGQ4;B2BY81;D1KWX9;Q9BB40;Q8MG96;O47068;Q9MUG3;Q4VIC7;A4F4H5;A4GE24;C0LL66;C7A5Z3;…	20964	164	CID	C5(Carbamidomethyl)	31.62	1.98869	0	1	54	34	1	910.457	13.1854	9/51	pps_pisum_OE_trypsin_rep3.mgf
	Low	GGLDFTKDDENVNSQPFMR	P36484;Q32800;Q9TJY5;Q8MAK5;Q32816;O63121;P94086;P93976;P94068;Q33496;Q8HUZ7;Q36683;A8DPF0;O63147;Q33620;Q7YM64;D2CN03;P92468;Q9TI00;Q8HDA1;O20289;Q36657;B7P0F0;Q36637;Q37357;A5X4I1;Q9GDQ2;Q1A5W2;Q8HT77;Q9TLI7;P94074;Q33323;A5X4L3;E5KUU8;Q8HUY5;Q37269;Q8MAK2;A7VJY7;Q95B00;Q8HVG8;Q6YLP8;Q6SSI3;Q3MKL9;P28413;P04717;Q31870;Q8MAT5;Q71N72;Q6JXR8;B0YGQ4;B2BY81;D1KWX9;Q8MG96;O47068;Q9MUG3;Q9MV63;Q4VIC7;…	21763	175	CID		22.84	18.5467		4	55	30	1	2169.98	-2.47527	7/193	pps_pisum_OE_trypsin_rep3.mgf
	Low	GHYLNATAGTcEEMIKR	P36484;Q9TJY5;Q32816;Q33268;Q8HUZ7;Q36683;D2CN03;O63185;Q9TI00;Q8HDA1;O20289;Q8WKU6;B7P0F0;Q36637;Q37357;Q9GDQ2;Q8HT77;Q33323;A5X4L3;Q6LA00;E5KUU8;Q8HUY5;Q37269;Q8MCX9;Q8HVG8;Q3MKL9;Q31870;Q36650;Q4VI97;Q9MV63;Q4VIC7;A4GE24;D5FUM3;D6MYJ0;Q8MEB1;Q4VIC2;Q8MFT9;Q3ZU78;D6MYK4;Q33198;O98900;P94095;Q8MG08;Q6VW25;A4V8H9;Q33051;Q9MRX0;Q8HVI7;Q8WHH7;Q37279;Q6BCJ1;Q71N56;C0J9T2;C3KER2;Q9TLI9;Q8MAN3;Q8HUX6;…	7038	91	CID	C11(Carbamidomethyl)	16.92	55.712		9	54	32	1	1950.89	-14.878	7/168	pps_pisum_OE_trypsin_rep3.mgf
Q33323	20.04	8	7	469	51.9862	6.69775	186.541	Ribulose bisphosphate carboxylase large chain (Fragment) OS=Cephalanthus occidentalis GN=rbcL PE=3 SV=1 - [RBL_CEPOC]
	Confidence Icon	Sequence	Protein Accessions	# Proteins	# Protein Groups	Activation Type	Modifications	IonScore	Exp Value	Δ Score	Rank	Identity High	Homology Threshold	Charge	m/z [Da]	ΔM [ppm]	Ions Matched	Spectrum File
	High	TFQGPPHGIQVER	Q32800;Q9TJY5;Q8MAK5;O63121;P94086;Q33514;P93976;P94068;Q9TKH0;Q33496;Q33268;Q8HUZ7;Q36683;A8DPF0;O63147;Q7YM64;D2CN03;P92468;O63185;Q9TI00;O20289;Q36657;Q8WKU6;Q37357;A5X4I1;Q9GDQ2;Q1A5W2;Q8HT77;Q9TLI7;P94074;Q33323;A5X4L3;Q6LA00;E5KUU8;P28413;P04717;Q31870;Q8MAT5;Q36650;Q71N72;Q6JXR8;Q4VI97;B0YGQ4;B2BY81;D1KWX9;Q9BB40;Q8MG96;O47068;Q9MUG3;Q9MV63;Q4VIC7;A4F4H5;A4GE24;C0J9S0;C0LL66;C7A5Z3;C7AQR7;…	19129	163	CID		118.95	5.03206e-09		5	55		1	1465.77	10.8451	12/139	pps_pisum_OE_trypsin_rep3.mgf
	High	LSGGDHIHAGTVVGK	Q32816;O63121;Q8HUZ7;O63185;O20289;Q1A5W2;Q33323;Q8HUY5;Q8MAK2;Q3MKL9;P04717;Q8MAT5;Q36650;Q4VI97;Q9BB40;Q8MG96;Q4VIC2;Q1AE41;Q537K8;Q33198;A4V8H9;Q4VI79;Q09W50;Q8MAN3;Q8HTE8;O98359;A8JY23;C0J398;Q9GEE4;Q5J8V6;Q50L46;Q9GIF7;Q8MAM7;A1X4B8;A5X4B3;B8QQG7;Q9MVF6;Q687I2;E2D4M8;Q95631;Q32087;O98324;A4ZUF4;Q5UV68;Q1A5T8;Q4VI99;Q24LK0;Q9GG56;Q8WLL0	3408	49	CID		85.23	8.32298e-06		3	54		1	1447.76	-3.01935	19/134	pps_pisum_OE_trypsin_rep3.mgf
	High	VALEAxVKAR	Q33323;A5X4L3	3	2	CID	X6(C), X6(Carbamidomethyl)	63.44	0.00148926		5	55		1	1116.62	3.71552	8/82	pps_pisum_OE_trypsin_rep3.mgf
	High	VALEAxVKAR	Q33323;A5X4L3	3	2	CID	X6(C), X6(Carbamidomethyl)	63.06	0.00141736		5	54		1	1116.67	47.5891	14/82	pps_pisum_OE_trypsin_rep3.mgf
	Low	YGRPLLGcTIKPK	P36484;Q32800;Q8MAK5;Q32816;O63121;P94086;Q33514;P94068;Q9TKH0;Q33496;Q33268;Q8HUZ7;A8DPF0;O63147;Q33620;Q7YM64;D2CN03;P92468;O63185;Q9TI00;O20289;Q36657;Q8WKU6;Q36637;Q37357;A5X4I1;Q1A5W2;Q8HT77;Q9TLI7;P94074;Q33323;A5X4L3;Q6LA00;E5KUU8;Q37269;Q8MAK2;Q95B00;Q8HVG8;B5U0R6;Q3MKL9;P28413;P04717;Q31870;Q36650;Q71N72;Q6JXR8;Q4VI97;B2BY81;D1KWX9;Q9BB40;Q8MG96;O47068;Q9MUG3;Q4VIC7;A4F4H5;A4GE24;C0J9S0;…	22107	162	CID	C8(Carbamidomethyl)	46.62	0.0797064		4	55		1	1502.84	-7.19888	9/120	pps_pisum_OE_trypsin_rep3.mgf
	Low	AVYEcLR	P36484;Q8MAK5;Q32816;O63121;P94086;Q33514;P93976;P94068;Q33496;Q36683;A8DPF0;O63147;Q33620;D2CN03;P92468;O63185;Q9TI00;Q8HDA1;O20289;Q36657;Q8WKU6;B7P0F0;Q36637;Q37357;A5X4I1;Q9GDQ2;Q1A5W2;Q8HT77;P94074;Q33323;A5X4L3;E5KUU8;Q8HUY5;Q37269;Q8MAK2;Q95B00;Q6YLP8;Q3MKL9;P28413;P04717;Q8MAT5;Q36650;Q71N72;Q6JXR8;Q4VI97;B0YGQ4;B2BY81;D1KWX9;Q9BB40;Q8MG96;O47068;Q9MUG3;Q4VIC7;A4F4H5;A4GE24;C0LL66;C7A5Z3;…	20964	164	CID	C5(Carbamidomethyl)	31.62	1.98869	0	1	54	34	1	910.457	13.1854	9/51	pps_pisum_OE_trypsin_rep3.mgf
	Low	GGLDFTKDDENVNSQPFMR	P36484;Q32800;Q9TJY5;Q8MAK5;Q32816;O63121;P94086;P93976;P94068;Q33496;Q8HUZ7;Q36683;A8DPF0;O63147;Q33620;Q7YM64;D2CN03;P92468;Q9TI00;Q8HDA1;O20289;Q36657;B7P0F0;Q36637;Q37357;A5X4I1;Q9GDQ2;Q1A5W2;Q8HT77;Q9TLI7;P94074;Q33323;A5X4L3;E5KUU8;Q8HUY5;Q37269;Q8MAK2;A7VJY7;Q95B00;Q8HVG8;Q6YLP8;Q6SSI3;Q3MKL9;P28413;P04717;Q31870;Q8MAT5;Q71N72;Q6JXR8;B0YGQ4;B2BY81;D1KWX9;Q8MG96;O47068;Q9MUG3;Q9MV63;Q4VIC7;…	21763	175	CID		22.84	18.5467		4	55	30	1	2169.98	-2.47527	7/193	pps_pisum_OE_trypsin_rep3.mgf
	Low	GHYLNATAGTcEEMIKR	P36484;Q9TJY5;Q32816;Q33268;Q8HUZ7;Q36683;D2CN03;O63185;Q9TI00;Q8HDA1;O20289;Q8WKU6;B7P0F0;Q36637;Q37357;Q9GDQ2;Q8HT77;Q33323;A5X4L3;Q6LA00;E5KUU8;Q8HUY5;Q37269;Q8MCX9;Q8HVG8;Q3MKL9;Q31870;Q36650;Q4VI97;Q9MV63;Q4VIC7;A4GE24;D5FUM3;D6MYJ0;Q8MEB1;Q4VIC2;Q8MFT9;Q3ZU78;D6MYK4;Q33198;O98900;P94095;Q8MG08;Q6VW25;A4V8H9;Q33051;Q9MRX0;Q8HVI7;Q8WHH7;Q37279;Q6BCJ1;Q71N56;C0J9T2;C3KER2;Q9TLI9;Q8MAN3;Q8HUX6;…	7038	91	CID	C11(Carbamidomethyl)	16.92	55.712		9	54	32	1	1950.89	-14.878	7/168	pps_pisum_OE_trypsin_rep3.mgf
Q8MAK2	18.68	8	7	471	52.2935	7.37158	186.541	Ribulose-1,5-bisphosphate carboxylase/oxygenase large subunit (Fragment) OS=Cuscuta sandwichiana GN=rbcL PE=3 SV=1 - [Q8MAK2_CUSSA]
	Confidence Icon	Sequence	Protein Accessions	# Proteins	# Protein Groups	Activation Type	Modifications	IonScore	Exp Value	Δ Score	Rank	Identity High	Homology Threshold	Charge	m/z [Da]	ΔM [ppm]	Ions Matched	Spectrum File
	High	TFKGPPHGIQVER	Q37269;Q8MAK2	26	2	CID		118.95	5.03206e-09	0	1	55		1	1465.77	-13.9815	12/139	pps_pisum_OE_trypsin_rep3.mgf
	High	LSGGDHIHAGTVVGK	Q32816;O63121;Q8HUZ7;O63185;O20289;Q1A5W2;Q33323;Q8HUY5;Q8MAK2;Q3MKL9;P04717;Q8MAT5;Q36650;Q4VI97;Q9BB40;Q8MG96;Q4VIC2;Q1AE41;Q537K8;Q33198;A4V8H9;Q4VI79;Q09W50;Q8MAN3;Q8HTE8;O98359;A8JY23;C0J398;Q9GEE4;Q5J8V6;Q50L46;Q9GIF7;Q8MAM7;A1X4B8;A5X4B3;B8QQG7;Q9MVF6;Q687I2;E2D4M8;Q95631;Q32087;O98324;A4ZUF4;Q5UV68;Q1A5T8;Q4VI99;Q24LK0;Q9GG56;Q8WLL0	3408	49	CID		85.23	8.32298e-06		3	54		1	1447.76	-3.01935	19/134	pps_pisum_OE_trypsin_rep3.mgf
	High	VALEAcVQAR	Q37269;Q8MAK2;Q8HVG8;Q6SSI3;Q3MKL9;P04717;Q8MAT5;Q6JXR8;Q4VI97;B2BY81;D1KWX9;Q9BB40;Q8MG96;O47068;Q9MV63;Q4VIC7;A4GE24;C0J9S0;C7A5Z3;C7AQR7;D5FUM3;D6MYJ0;Q8MEB1;Q4VIC2;Q37220;O03644;O98352;Q8MFT9;Q6YLQ6;Q3ZU78;D6MYK4;Q9TID1;O98900;Q7YMT4;Q85XM3;Q32272;Q8MGJ6;Q8MG08;Q95633;O20245;Q6VW25;A4H1D1;A4V8H9;E2D4M5;Q33051;Q9MRX0;Q8HVI7;Q6L9X5;Q4VI79;A4GGU8;B7FD30;Q8WHH7;Q37279;Q6BCJ1;Q71N56;Q09W50;C0J9T2;…	14779	130	CID	C6(Carbamidomethyl)	63.44	0.00148926		9	55		1	1116.62	36.3048	8/82	pps_pisum_OE_trypsin_rep3.mgf
	High	VALEAcVQAR	Q37269;Q8MAK2;Q8HVG8;Q6SSI3;Q3MKL9;P04717;Q8MAT5;Q6JXR8;Q4VI97;B2BY81;D1KWX9;Q9BB40;Q8MG96;O47068;Q9MV63;Q4VIC7;A4GE24;C0J9S0;C7A5Z3;C7AQR7;D5FUM3;D6MYJ0;Q8MEB1;Q4VIC2;Q37220;O03644;O98352;Q8MFT9;Q6YLQ6;Q3ZU78;D6MYK4;Q9TID1;O98900;Q7YMT4;Q85XM3;Q32272;Q8MGJ6;Q8MG08;Q95633;O20245;Q6VW25;A4H1D1;A4V8H9;E2D4M5;Q33051;Q9MRX0;Q8HVI7;Q6L9X5;Q4VI79;A4GGU8;B7FD30;Q8WHH7;Q37279;Q6BCJ1;Q71N56;Q09W50;C0J9T2;…	14779	130	CID	C6(Carbamidomethyl)	63.06	0.00141736		9	54		1	1116.67	80.177	14/82	pps_pisum_OE_trypsin_rep3.mgf
	Low	YGRPLLGcTIKPK	P36484;Q32800;Q8MAK5;Q32816;O63121;P94086;Q33514;P94068;Q9TKH0;Q33496;Q33268;Q8HUZ7;A8DPF0;O63147;Q33620;Q7YM64;D2CN03;P92468;O63185;Q9TI00;O20289;Q36657;Q8WKU6;Q36637;Q37357;A5X4I1;Q1A5W2;Q8HT77;Q9TLI7;P94074;Q33323;A5X4L3;Q6LA00;E5KUU8;Q37269;Q8MAK2;Q95B00;Q8HVG8;B5U0R6;Q3MKL9;P28413;P04717;Q31870;Q36650;Q71N72;Q6JXR8;Q4VI97;B2BY81;D1KWX9;Q9BB40;Q8MG96;O47068;Q9MUG3;Q4VIC7;A4F4H5;A4GE24;C0J9S0;…	22107	162	CID	C8(Carbamidomethyl)	46.62	0.0797064		4	55		1	1502.84	-7.19888	9/120	pps_pisum_OE_trypsin_rep3.mgf
	Low	AVYEcLR	P36484;Q8MAK5;Q32816;O63121;P94086;Q33514;P93976;P94068;Q33496;Q36683;A8DPF0;O63147;Q33620;D2CN03;P92468;O63185;Q9TI00;Q8HDA1;O20289;Q36657;Q8WKU6;B7P0F0;Q36637;Q37357;A5X4I1;Q9GDQ2;Q1A5W2;Q8HT77;P94074;Q33323;A5X4L3;E5KUU8;Q8HUY5;Q37269;Q8MAK2;Q95B00;Q6YLP8;Q3MKL9;P28413;P04717;Q8MAT5;Q36650;Q71N72;Q6JXR8;Q4VI97;B0YGQ4;B2BY81;D1KWX9;Q9BB40;Q8MG96;O47068;Q9MUG3;Q4VIC7;A4F4H5;A4GE24;C0LL66;C7A5Z3;…	20964	164	CID	C5(Carbamidomethyl)	31.62	1.98869	0	1	54	34	1	910.457	13.1854	9/51	pps_pisum_OE_trypsin_rep3.mgf
	Low	EITLGFVDLLR	Q8HUZ7;D2CN03;Q8HDA1;O20289;A5X4I1;Q9TLI7;A5X4L3;Q8MAK2;Q8MCX9;P04717;Q8MAT5;Q36650;Q71N72;Q4VI97;D1KWX9;O47068;Q9MV63;Q4VIC7;A4F4H5;C0J9S0;C7AQR7;Q8MEB1;P92360;Q4VIC2;Q8MFT9;Q3ZU78;Q33198;Q9TID1;O98900;Q8MG08;O20245;A4V8H9;Q33051;Q9MRX0;Q4VI79;Q71N56;C0J9T2;C3S8M4;C3S8R2;Q9TLI9;Q8MAN3;Q8HUX6;Q8ME51;C0J398;Q7YKH2;B2Y4S2;Q8MAM7;Q9GEQ2;Q71N79;B8Q461;O98528;A0PDJ1;B8QQG7;Q31895;Q9MVF6;O09420;Q32087;…	4879	73	CID		26.15	5.68142		6	53	39	1	1275.76	21.1786	6/97	pps_pisum_OE_trypsin_rep3.mgf
	Low	GGLDFTKDDENVNSQPFMR	P36484;Q32800;Q9TJY5;Q8MAK5;Q32816;O63121;P94086;P93976;P94068;Q33496;Q8HUZ7;Q36683;A8DPF0;O63147;Q33620;Q7YM64;D2CN03;P92468;Q9TI00;Q8HDA1;O20289;Q36657;B7P0F0;Q36637;Q37357;A5X4I1;Q9GDQ2;Q1A5W2;Q8HT77;Q9TLI7;P94074;Q33323;A5X4L3;E5KUU8;Q8HUY5;Q37269;Q8MAK2;A7VJY7;Q95B00;Q8HVG8;Q6YLP8;Q6SSI3;Q3MKL9;P28413;P04717;Q31870;Q8MAT5;Q71N72;Q6JXR8;B0YGQ4;B2BY81;D1KWX9;Q8MG96;O47068;Q9MUG3;Q9MV63;Q4VIC7;…	21763	175	CID		22.84	18.5467		4	55	30	1	2169.98	-2.47527	7/193	pps_pisum_OE_trypsin_rep3.mgf
Q3MKL9	20.52	9	7	458	50.5054	6.58057	186.541	Ribulose-1,5-bisphosphate carboxylase/oxygenase large subunit (Fragment) OS=Pereskia quisqueyana GN=rbcL PE=3 SV=1 - [Q3MKL9_9CARY]
	Confidence Icon	Sequence	Protein Accessions	# Proteins	# Protein Groups	Activation Type	Modifications	IonScore	Exp Value	Δ Score	Rank	Identity High	Homology Threshold	Charge	m/z [Da]	ΔM [ppm]	Ions Matched	Spectrum File
	High	TFQGPPHGIxVER	D3XQ20;Q3MKL9	9	2	CID	X10(K)	118.95	5.03206e-09		4	55		1	1465.77	-13.9815	12/139	pps_pisum_OE_trypsin_rep3.mgf
	High	TFQGPPHGIxVER	D3XQ20;Q3MKL9	9	2	CID	X10(Q)	118.95	5.03206e-09		8	55		1	1465.77	10.8451	12/139	pps_pisum_OE_trypsin_rep3.mgf
	High	LSGGDHIHAGTVVGK	Q32816;O63121;Q8HUZ7;O63185;O20289;Q1A5W2;Q33323;Q8HUY5;Q8MAK2;Q3MKL9;P04717;Q8MAT5;Q36650;Q4VI97;Q9BB40;Q8MG96;Q4VIC2;Q1AE41;Q537K8;Q33198;A4V8H9;Q4VI79;Q09W50;Q8MAN3;Q8HTE8;O98359;A8JY23;C0J398;Q9GEE4;Q5J8V6;Q50L46;Q9GIF7;Q8MAM7;A1X4B8;A5X4B3;B8QQG7;Q9MVF6;Q687I2;E2D4M8;Q95631;Q32087;O98324;A4ZUF4;Q5UV68;Q1A5T8;Q4VI99;Q24LK0;Q9GG56;Q8WLL0	3408	49	CID		85.23	8.32298e-06		3	54		1	1447.76	-3.01935	19/134	pps_pisum_OE_trypsin_rep3.mgf
	High	VALEAcVQAR	Q37269;Q8MAK2;Q8HVG8;Q6SSI3;Q3MKL9;P04717;Q8MAT5;Q6JXR8;Q4VI97;B2BY81;D1KWX9;Q9BB40;Q8MG96;O47068;Q9MV63;Q4VIC7;A4GE24;C0J9S0;C7A5Z3;C7AQR7;D5FUM3;D6MYJ0;Q8MEB1;Q4VIC2;Q37220;O03644;O98352;Q8MFT9;Q6YLQ6;Q3ZU78;D6MYK4;Q9TID1;O98900;Q7YMT4;Q85XM3;Q32272;Q8MGJ6;Q8MG08;Q95633;O20245;Q6VW25;A4H1D1;A4V8H9;E2D4M5;Q33051;Q9MRX0;Q8HVI7;Q6L9X5;Q4VI79;A4GGU8;B7FD30;Q8WHH7;Q37279;Q6BCJ1;Q71N56;Q09W50;C0J9T2;…	14779	130	CID	C6(Carbamidomethyl)	63.44	0.00148926		9	55		1	1116.62	36.3048	8/82	pps_pisum_OE_trypsin_rep3.mgf
	High	VALEAcVQAR	Q37269;Q8MAK2;Q8HVG8;Q6SSI3;Q3MKL9;P04717;Q8MAT5;Q6JXR8;Q4VI97;B2BY81;D1KWX9;Q9BB40;Q8MG96;O47068;Q9MV63;Q4VIC7;A4GE24;C0J9S0;C7A5Z3;C7AQR7;D5FUM3;D6MYJ0;Q8MEB1;Q4VIC2;Q37220;O03644;O98352;Q8MFT9;Q6YLQ6;Q3ZU78;D6MYK4;Q9TID1;O98900;Q7YMT4;Q85XM3;Q32272;Q8MGJ6;Q8MG08;Q95633;O20245;Q6VW25;A4H1D1;A4V8H9;E2D4M5;Q33051;Q9MRX0;Q8HVI7;Q6L9X5;Q4VI79;A4GGU8;B7FD30;Q8WHH7;Q37279;Q6BCJ1;Q71N56;Q09W50;C0J9T2;…	14779	130	CID	C6(Carbamidomethyl)	63.06	0.00141736		9	54		1	1116.67	80.177	14/82	pps_pisum_OE_trypsin_rep3.mgf
	Low	YGRPLLGcTIKPK	P36484;Q32800;Q8MAK5;Q32816;O63121;P94086;Q33514;P94068;Q9TKH0;Q33496;Q33268;Q8HUZ7;A8DPF0;O63147;Q33620;Q7YM64;D2CN03;P92468;O63185;Q9TI00;O20289;Q36657;Q8WKU6;Q36637;Q37357;A5X4I1;Q1A5W2;Q8HT77;Q9TLI7;P94074;Q33323;A5X4L3;Q6LA00;E5KUU8;Q37269;Q8MAK2;Q95B00;Q8HVG8;B5U0R6;Q3MKL9;P28413;P04717;Q31870;Q36650;Q71N72;Q6JXR8;Q4VI97;B2BY81;D1KWX9;Q9BB40;Q8MG96;O47068;Q9MUG3;Q4VIC7;A4F4H5;A4GE24;C0J9S0;…	22107	162	CID	C8(Carbamidomethyl)	46.62	0.0797064		4	55		1	1502.84	-7.19888	9/120	pps_pisum_OE_trypsin_rep3.mgf
	Low	AVYEcLR	P36484;Q8MAK5;Q32816;O63121;P94086;Q33514;P93976;P94068;Q33496;Q36683;A8DPF0;O63147;Q33620;D2CN03;P92468;O63185;Q9TI00;Q8HDA1;O20289;Q36657;Q8WKU6;B7P0F0;Q36637;Q37357;A5X4I1;Q9GDQ2;Q1A5W2;Q8HT77;P94074;Q33323;A5X4L3;E5KUU8;Q8HUY5;Q37269;Q8MAK2;Q95B00;Q6YLP8;Q3MKL9;P28413;P04717;Q8MAT5;Q36650;Q71N72;Q6JXR8;Q4VI97;B0YGQ4;B2BY81;D1KWX9;Q9BB40;Q8MG96;O47068;Q9MUG3;Q4VIC7;A4F4H5;A4GE24;C0LL66;C7A5Z3;…	20964	164	CID	C5(Carbamidomethyl)	31.62	1.98869	0	1	54	34	1	910.457	13.1854	9/51	pps_pisum_OE_trypsin_rep3.mgf
	Low	GGLDFTKDDENVNSQPFMR	P36484;Q32800;Q9TJY5;Q8MAK5;Q32816;O63121;P94086;P93976;P94068;Q33496;Q8HUZ7;Q36683;A8DPF0;O63147;Q33620;Q7YM64;D2CN03;P92468;Q9TI00;Q8HDA1;O20289;Q36657;B7P0F0;Q36637;Q37357;A5X4I1;Q9GDQ2;Q1A5W2;Q8HT77;Q9TLI7;P94074;Q33323;A5X4L3;E5KUU8;Q8HUY5;Q37269;Q8MAK2;A7VJY7;Q95B00;Q8HVG8;Q6YLP8;Q6SSI3;Q3MKL9;P28413;P04717;Q31870;Q8MAT5;Q71N72;Q6JXR8;B0YGQ4;B2BY81;D1KWX9;Q8MG96;O47068;Q9MUG3;Q9MV63;Q4VIC7;…	21763	175	CID		22.84	18.5467		4	55	30	1	2169.98	-2.47527	7/193	pps_pisum_OE_trypsin_rep3.mgf
	Low	GHYLNATAGTcEEMIKR	P36484;Q9TJY5;Q32816;Q33268;Q8HUZ7;Q36683;D2CN03;O63185;Q9TI00;Q8HDA1;O20289;Q8WKU6;B7P0F0;Q36637;Q37357;Q9GDQ2;Q8HT77;Q33323;A5X4L3;Q6LA00;E5KUU8;Q8HUY5;Q37269;Q8MCX9;Q8HVG8;Q3MKL9;Q31870;Q36650;Q4VI97;Q9MV63;Q4VIC7;A4GE24;D5FUM3;D6MYJ0;Q8MEB1;Q4VIC2;Q8MFT9;Q3ZU78;D6MYK4;Q33198;O98900;P94095;Q8MG08;Q6VW25;A4V8H9;Q33051;Q9MRX0;Q8HVI7;Q8WHH7;Q37279;Q6BCJ1;Q71N56;C0J9T2;C3KER2;Q9TLI9;Q8MAN3;Q8HUX6;…	7038	91	CID	C11(Carbamidomethyl)	16.92	55.712		9	54	32	1	1950.89	-14.878	7/168	pps_pisum_OE_trypsin_rep3.mgf
Q8MAT5	19.21	8	7	458	51.0461	7.02002	186.541	Ribulose-1,5-bisphosphate carboxylase/oxygenase large subunit (Fragment) OS=Paralepistemon shirensis GN=rbcL PE=3 SV=1 - [Q8MAT5_9ASTE]
	Confidence Icon	Sequence	Protein Accessions	# Proteins	# Protein Groups	Activation Type	Modifications	IonScore	Exp Value	Δ Score	Rank	Identity High	Homology Threshold	Charge	m/z [Da]	ΔM [ppm]	Ions Matched	Spectrum File
	High	TFQGPPHGIQVER	Q32800;Q9TJY5;Q8MAK5;O63121;P94086;Q33514;P93976;P94068;Q9TKH0;Q33496;Q33268;Q8HUZ7;Q36683;A8DPF0;O63147;Q7YM64;D2CN03;P92468;O63185;Q9TI00;O20289;Q36657;Q8WKU6;Q37357;A5X4I1;Q9GDQ2;Q1A5W2;Q8HT77;Q9TLI7;P94074;Q33323;A5X4L3;Q6LA00;E5KUU8;P28413;P04717;Q31870;Q8MAT5;Q36650;Q71N72;Q6JXR8;Q4VI97;B0YGQ4;B2BY81;D1KWX9;Q9BB40;Q8MG96;O47068;Q9MUG3;Q9MV63;Q4VIC7;A4F4H5;A4GE24;C0J9S0;C0LL66;C7A5Z3;C7AQR7;…	19129	163	CID		118.95	5.03206e-09		5	55		1	1465.77	10.8451	12/139	pps_pisum_OE_trypsin_rep3.mgf
	High	LSGGDHIHAGTVVGK	Q32816;O63121;Q8HUZ7;O63185;O20289;Q1A5W2;Q33323;Q8HUY5;Q8MAK2;Q3MKL9;P04717;Q8MAT5;Q36650;Q4VI97;Q9BB40;Q8MG96;Q4VIC2;Q1AE41;Q537K8;Q33198;A4V8H9;Q4VI79;Q09W50;Q8MAN3;Q8HTE8;O98359;A8JY23;C0J398;Q9GEE4;Q5J8V6;Q50L46;Q9GIF7;Q8MAM7;A1X4B8;A5X4B3;B8QQG7;Q9MVF6;Q687I2;E2D4M8;Q95631;Q32087;O98324;A4ZUF4;Q5UV68;Q1A5T8;Q4VI99;Q24LK0;Q9GG56;Q8WLL0	3408	49	CID		85.23	8.32298e-06		3	54		1	1447.76	-3.01935	19/134	pps_pisum_OE_trypsin_rep3.mgf
	High	VALEAcVQAR	Q37269;Q8MAK2;Q8HVG8;Q6SSI3;Q3MKL9;P04717;Q8MAT5;Q6JXR8;Q4VI97;B2BY81;D1KWX9;Q9BB40;Q8MG96;O47068;Q9MV63;Q4VIC7;A4GE24;C0J9S0;C7A5Z3;C7AQR7;D5FUM3;D6MYJ0;Q8MEB1;Q4VIC2;Q37220;O03644;O98352;Q8MFT9;Q6YLQ6;Q3ZU78;D6MYK4;Q9TID1;O98900;Q7YMT4;Q85XM3;Q32272;Q8MGJ6;Q8MG08;Q95633;O20245;Q6VW25;A4H1D1;A4V8H9;E2D4M5;Q33051;Q9MRX0;Q8HVI7;Q6L9X5;Q4VI79;A4GGU8;B7FD30;Q8WHH7;Q37279;Q6BCJ1;Q71N56;Q09W50;C0J9T2;…	14779	130	CID	C6(Carbamidomethyl)	63.44	0.00148926		9	55		1	1116.62	36.3048	8/82	pps_pisum_OE_trypsin_rep3.mgf
	High	VALEAcVQAR	Q37269;Q8MAK2;Q8HVG8;Q6SSI3;Q3MKL9;P04717;Q8MAT5;Q6JXR8;Q4VI97;B2BY81;D1KWX9;Q9BB40;Q8MG96;O47068;Q9MV63;Q4VIC7;A4GE24;C0J9S0;C7A5Z3;C7AQR7;D5FUM3;D6MYJ0;Q8MEB1;Q4VIC2;Q37220;O03644;O98352;Q8MFT9;Q6YLQ6;Q3ZU78;D6MYK4;Q9TID1;O98900;Q7YMT4;Q85XM3;Q32272;Q8MGJ6;Q8MG08;Q95633;O20245;Q6VW25;A4H1D1;A4V8H9;E2D4M5;Q33051;Q9MRX0;Q8HVI7;Q6L9X5;Q4VI79;A4GGU8;B7FD30;Q8WHH7;Q37279;Q6BCJ1;Q71N56;Q09W50;C0J9T2;…	14779	130	CID	C6(Carbamidomethyl)	63.06	0.00141736		9	54		1	1116.67	80.177	14/82	pps_pisum_OE_trypsin_rep3.mgf
	Low	YGRPLLGcTxKPK	Q8MAT5;O98359;Q5I972;O98528;Q8MCY8;Q8MCX6;Q8MCY5	13	7	CID	C8(Carbamidomethyl), X10(I)	46.62	0.0797064		7	55		1	1502.84	-7.19888	9/120	pps_pisum_OE_trypsin_rep3.mgf
	Low	AVYEcLR	P36484;Q8MAK5;Q32816;O63121;P94086;Q33514;P93976;P94068;Q33496;Q36683;A8DPF0;O63147;Q33620;D2CN03;P92468;O63185;Q9TI00;Q8HDA1;O20289;Q36657;Q8WKU6;B7P0F0;Q36637;Q37357;A5X4I1;Q9GDQ2;Q1A5W2;Q8HT77;P94074;Q33323;A5X4L3;E5KUU8;Q8HUY5;Q37269;Q8MAK2;Q95B00;Q6YLP8;Q3MKL9;P28413;P04717;Q8MAT5;Q36650;Q71N72;Q6JXR8;Q4VI97;B0YGQ4;B2BY81;D1KWX9;Q9BB40;Q8MG96;O47068;Q9MUG3;Q4VIC7;A4F4H5;A4GE24;C0LL66;C7A5Z3;…	20964	164	CID	C5(Carbamidomethyl)	31.62	1.98869	0	1	54	34	1	910.457	13.1854	9/51	pps_pisum_OE_trypsin_rep3.mgf
	Low	EITLGFVDLLR	Q8HUZ7;D2CN03;Q8HDA1;O20289;A5X4I1;Q9TLI7;A5X4L3;Q8MAK2;Q8MCX9;P04717;Q8MAT5;Q36650;Q71N72;Q4VI97;D1KWX9;O47068;Q9MV63;Q4VIC7;A4F4H5;C0J9S0;C7AQR7;Q8MEB1;P92360;Q4VIC2;Q8MFT9;Q3ZU78;Q33198;Q9TID1;O98900;Q8MG08;O20245;A4V8H9;Q33051;Q9MRX0;Q4VI79;Q71N56;C0J9T2;C3S8M4;C3S8R2;Q9TLI9;Q8MAN3;Q8HUX6;Q8ME51;C0J398;Q7YKH2;B2Y4S2;Q8MAM7;Q9GEQ2;Q71N79;B8Q461;O98528;A0PDJ1;B8QQG7;Q31895;Q9MVF6;O09420;Q32087;…	4879	73	CID		26.15	5.68142		6	53	39	1	1275.76	21.1786	6/97	pps_pisum_OE_trypsin_rep3.mgf
	Low	GGLDFTKDDENVNSQPFMR	P36484;Q32800;Q9TJY5;Q8MAK5;Q32816;O63121;P94086;P93976;P94068;Q33496;Q8HUZ7;Q36683;A8DPF0;O63147;Q33620;Q7YM64;D2CN03;P92468;Q9TI00;Q8HDA1;O20289;Q36657;B7P0F0;Q36637;Q37357;A5X4I1;Q9GDQ2;Q1A5W2;Q8HT77;Q9TLI7;P94074;Q33323;A5X4L3;E5KUU8;Q8HUY5;Q37269;Q8MAK2;A7VJY7;Q95B00;Q8HVG8;Q6YLP8;Q6SSI3;Q3MKL9;P28413;P04717;Q31870;Q8MAT5;Q71N72;Q6JXR8;B0YGQ4;B2BY81;D1KWX9;Q8MG96;O47068;Q9MUG3;Q9MV63;Q4VIC7;…	21763	175	CID		22.84	18.5467		4	55	30	1	2169.98	-2.47527	7/193	pps_pisum_OE_trypsin_rep3.mgf
Q6JXR8	17.23	7	6	447	49.4909	6.63916	186.541	Ribulose-1,5-bisphosphate carboxylase/oxygenase large subunit (Fragment) OS=Kochia americana GN=rbcL PE=3 SV=1 - [Q6JXR8_9CARY]
	Confidence Icon	Sequence	Protein Accessions	# Proteins	# Protein Groups	Activation Type	Modifications	IonScore	Exp Value	Δ Score	Rank	Identity High	Homology Threshold	Charge	m/z [Da]	ΔM [ppm]	Ions Matched	Spectrum File
	High	TFQGPPHGIQVER	Q32800;Q9TJY5;Q8MAK5;O63121;P94086;Q33514;P93976;P94068;Q9TKH0;Q33496;Q33268;Q8HUZ7;Q36683;A8DPF0;O63147;Q7YM64;D2CN03;P92468;O63185;Q9TI00;O20289;Q36657;Q8WKU6;Q37357;A5X4I1;Q9GDQ2;Q1A5W2;Q8HT77;Q9TLI7;P94074;Q33323;A5X4L3;Q6LA00;E5KUU8;P28413;P04717;Q31870;Q8MAT5;Q36650;Q71N72;Q6JXR8;Q4VI97;B0YGQ4;B2BY81;D1KWX9;Q9BB40;Q8MG96;O47068;Q9MUG3;Q9MV63;Q4VIC7;A4F4H5;A4GE24;C0J9S0;C0LL66;C7A5Z3;C7AQR7;…	19129	163	CID		118.95	5.03206e-09		5	55		1	1465.77	10.8451	12/139	pps_pisum_OE_trypsin_rep3.mgf
	High	LSGGDHIxAGTVVGK	Q6JXR8	1	1	CID	X8(H)	85.23	8.32298e-06		7	54		1	1447.76	-3.01935	19/134	pps_pisum_OE_trypsin_rep3.mgf
	High	VALEAcVQAR	Q37269;Q8MAK2;Q8HVG8;Q6SSI3;Q3MKL9;P04717;Q8MAT5;Q6JXR8;Q4VI97;B2BY81;D1KWX9;Q9BB40;Q8MG96;O47068;Q9MV63;Q4VIC7;A4GE24;C0J9S0;C7A5Z3;C7AQR7;D5FUM3;D6MYJ0;Q8MEB1;Q4VIC2;Q37220;O03644;O98352;Q8MFT9;Q6YLQ6;Q3ZU78;D6MYK4;Q9TID1;O98900;Q7YMT4;Q85XM3;Q32272;Q8MGJ6;Q8MG08;Q95633;O20245;Q6VW25;A4H1D1;A4V8H9;E2D4M5;Q33051;Q9MRX0;Q8HVI7;Q6L9X5;Q4VI79;A4GGU8;B7FD30;Q8WHH7;Q37279;Q6BCJ1;Q71N56;Q09W50;C0J9T2;…	14779	130	CID	C6(Carbamidomethyl)	63.44	0.00148926		9	55		1	1116.62	36.3048	8/82	pps_pisum_OE_trypsin_rep3.mgf
	High	VALEAcVQAR	Q37269;Q8MAK2;Q8HVG8;Q6SSI3;Q3MKL9;P04717;Q8MAT5;Q6JXR8;Q4VI97;B2BY81;D1KWX9;Q9BB40;Q8MG96;O47068;Q9MV63;Q4VIC7;A4GE24;C0J9S0;C7A5Z3;C7AQR7;D5FUM3;D6MYJ0;Q8MEB1;Q4VIC2;Q37220;O03644;O98352;Q8MFT9;Q6YLQ6;Q3ZU78;D6MYK4;Q9TID1;O98900;Q7YMT4;Q85XM3;Q32272;Q8MGJ6;Q8MG08;Q95633;O20245;Q6VW25;A4H1D1;A4V8H9;E2D4M5;Q33051;Q9MRX0;Q8HVI7;Q6L9X5;Q4VI79;A4GGU8;B7FD30;Q8WHH7;Q37279;Q6BCJ1;Q71N56;Q09W50;C0J9T2;…	14779	130	CID	C6(Carbamidomethyl)	63.06	0.00141736		9	54		1	1116.67	80.177	14/82	pps_pisum_OE_trypsin_rep3.mgf
	Low	YGRPLLGcTIKPK	P36484;Q32800;Q8MAK5;Q32816;O63121;P94086;Q33514;P94068;Q9TKH0;Q33496;Q33268;Q8HUZ7;A8DPF0;O63147;Q33620;Q7YM64;D2CN03;P92468;O63185;Q9TI00;O20289;Q36657;Q8WKU6;Q36637;Q37357;A5X4I1;Q1A5W2;Q8HT77;Q9TLI7;P94074;Q33323;A5X4L3;Q6LA00;E5KUU8;Q37269;Q8MAK2;Q95B00;Q8HVG8;B5U0R6;Q3MKL9;P28413;P04717;Q31870;Q36650;Q71N72;Q6JXR8;Q4VI97;B2BY81;D1KWX9;Q9BB40;Q8MG96;O47068;Q9MUG3;Q4VIC7;A4F4H5;A4GE24;C0J9S0;…	22107	162	CID	C8(Carbamidomethyl)	46.62	0.0797064		4	55		1	1502.84	-7.19888	9/120	pps_pisum_OE_trypsin_rep3.mgf
	Low	AVYEcLR	P36484;Q8MAK5;Q32816;O63121;P94086;Q33514;P93976;P94068;Q33496;Q36683;A8DPF0;O63147;Q33620;D2CN03;P92468;O63185;Q9TI00;Q8HDA1;O20289;Q36657;Q8WKU6;B7P0F0;Q36637;Q37357;A5X4I1;Q9GDQ2;Q1A5W2;Q8HT77;P94074;Q33323;A5X4L3;E5KUU8;Q8HUY5;Q37269;Q8MAK2;Q95B00;Q6YLP8;Q3MKL9;P28413;P04717;Q8MAT5;Q36650;Q71N72;Q6JXR8;Q4VI97;B0YGQ4;B2BY81;D1KWX9;Q9BB40;Q8MG96;O47068;Q9MUG3;Q4VIC7;A4F4H5;A4GE24;C0LL66;C7A5Z3;…	20964	164	CID	C5(Carbamidomethyl)	31.62	1.98869	0	1	54	34	1	910.457	13.1854	9/51	pps_pisum_OE_trypsin_rep3.mgf
	Low	GGLDFTKDDENVNSQPFMR	P36484;Q32800;Q9TJY5;Q8MAK5;Q32816;O63121;P94086;P93976;P94068;Q33496;Q8HUZ7;Q36683;A8DPF0;O63147;Q33620;Q7YM64;D2CN03;P92468;Q9TI00;Q8HDA1;O20289;Q36657;B7P0F0;Q36637;Q37357;A5X4I1;Q9GDQ2;Q1A5W2;Q8HT77;Q9TLI7;P94074;Q33323;A5X4L3;E5KUU8;Q8HUY5;Q37269;Q8MAK2;A7VJY7;Q95B00;Q8HVG8;Q6YLP8;Q6SSI3;Q3MKL9;P28413;P04717;Q31870;Q8MAT5;Q71N72;Q6JXR8;B0YGQ4;B2BY81;D1KWX9;Q8MG96;O47068;Q9MUG3;Q9MV63;Q4VIC7;…	21763	175	CID		22.84	18.5467		4	55	30	1	2169.98	-2.47527	7/193	pps_pisum_OE_trypsin_rep3.mgf
Q4VI97	24.59	10	8	427	47.0981	6.91748	186.541	Ribulose-1,5-bisphosphate carboxylase/oxygenase large subunit (Fragment) OS=Parkinsonia peruviana GN=rbcL PE=4 SV=1 - [Q4VI97_9FABA]
	Confidence Icon	Sequence	Protein Accessions	# Proteins	# Protein Groups	Activation Type	Modifications	IonScore	Exp Value	Δ Score	Rank	Identity High	Homology Threshold	Charge	m/z [Da]	ΔM [ppm]	Ions Matched	Spectrum File
	High	TFQGPPHGIQVER	Q32800;Q9TJY5;Q8MAK5;O63121;P94086;Q33514;P93976;P94068;Q9TKH0;Q33496;Q33268;Q8HUZ7;Q36683;A8DPF0;O63147;Q7YM64;D2CN03;P92468;O63185;Q9TI00;O20289;Q36657;Q8WKU6;Q37357;A5X4I1;Q9GDQ2;Q1A5W2;Q8HT77;Q9TLI7;P94074;Q33323;A5X4L3;Q6LA00;E5KUU8;P28413;P04717;Q31870;Q8MAT5;Q36650;Q71N72;Q6JXR8;Q4VI97;B0YGQ4;B2BY81;D1KWX9;Q9BB40;Q8MG96;O47068;Q9MUG3;Q9MV63;Q4VIC7;A4F4H5;A4GE24;C0J9S0;C0LL66;C7A5Z3;C7AQR7;…	19129	163	CID		118.95	5.03206e-09		5	55		1	1465.77	10.8451	12/139	pps_pisum_OE_trypsin_rep3.mgf
	High	LSGGDHIHAGTVVGK	Q32816;O63121;Q8HUZ7;O63185;O20289;Q1A5W2;Q33323;Q8HUY5;Q8MAK2;Q3MKL9;P04717;Q8MAT5;Q36650;Q4VI97;Q9BB40;Q8MG96;Q4VIC2;Q1AE41;Q537K8;Q33198;A4V8H9;Q4VI79;Q09W50;Q8MAN3;Q8HTE8;O98359;A8JY23;C0J398;Q9GEE4;Q5J8V6;Q50L46;Q9GIF7;Q8MAM7;A1X4B8;A5X4B3;B8QQG7;Q9MVF6;Q687I2;E2D4M8;Q95631;Q32087;O98324;A4ZUF4;Q5UV68;Q1A5T8;Q4VI99;Q24LK0;Q9GG56;Q8WLL0	3408	49	CID		85.23	8.32298e-06		3	54		1	1447.76	-3.01935	19/134	pps_pisum_OE_trypsin_rep3.mgf
	High	VALEAcVQAR	Q37269;Q8MAK2;Q8HVG8;Q6SSI3;Q3MKL9;P04717;Q8MAT5;Q6JXR8;Q4VI97;B2BY81;D1KWX9;Q9BB40;Q8MG96;O47068;Q9MV63;Q4VIC7;A4GE24;C0J9S0;C7A5Z3;C7AQR7;D5FUM3;D6MYJ0;Q8MEB1;Q4VIC2;Q37220;O03644;O98352;Q8MFT9;Q6YLQ6;Q3ZU78;D6MYK4;Q9TID1;O98900;Q7YMT4;Q85XM3;Q32272;Q8MGJ6;Q8MG08;Q95633;O20245;Q6VW25;A4H1D1;A4V8H9;E2D4M5;Q33051;Q9MRX0;Q8HVI7;Q6L9X5;Q4VI79;A4GGU8;B7FD30;Q8WHH7;Q37279;Q6BCJ1;Q71N56;Q09W50;C0J9T2;…	14779	130	CID	C6(Carbamidomethyl)	63.44	0.00148926		9	55		1	1116.62	36.3048	8/82	pps_pisum_OE_trypsin_rep3.mgf
	High	VALEAcVQAR	Q37269;Q8MAK2;Q8HVG8;Q6SSI3;Q3MKL9;P04717;Q8MAT5;Q6JXR8;Q4VI97;B2BY81;D1KWX9;Q9BB40;Q8MG96;O47068;Q9MV63;Q4VIC7;A4GE24;C0J9S0;C7A5Z3;C7AQR7;D5FUM3;D6MYJ0;Q8MEB1;Q4VIC2;Q37220;O03644;O98352;Q8MFT9;Q6YLQ6;Q3ZU78;D6MYK4;Q9TID1;O98900;Q7YMT4;Q85XM3;Q32272;Q8MGJ6;Q8MG08;Q95633;O20245;Q6VW25;A4H1D1;A4V8H9;E2D4M5;Q33051;Q9MRX0;Q8HVI7;Q6L9X5;Q4VI79;A4GGU8;B7FD30;Q8WHH7;Q37279;Q6BCJ1;Q71N56;Q09W50;C0J9T2;…	14779	130	CID	C6(Carbamidomethyl)	63.06	0.00141736		9	54		1	1116.67	80.177	14/82	pps_pisum_OE_trypsin_rep3.mgf
	Low	YGRPLLGcTIKPK	P36484;Q32800;Q8MAK5;Q32816;O63121;P94086;Q33514;P94068;Q9TKH0;Q33496;Q33268;Q8HUZ7;A8DPF0;O63147;Q33620;Q7YM64;D2CN03;P92468;O63185;Q9TI00;O20289;Q36657;Q8WKU6;Q36637;Q37357;A5X4I1;Q1A5W2;Q8HT77;Q9TLI7;P94074;Q33323;A5X4L3;Q6LA00;E5KUU8;Q37269;Q8MAK2;Q95B00;Q8HVG8;B5U0R6;Q3MKL9;P28413;P04717;Q31870;Q36650;Q71N72;Q6JXR8;Q4VI97;B2BY81;D1KWX9;Q9BB40;Q8MG96;O47068;Q9MUG3;Q4VIC7;A4F4H5;A4GE24;C0J9S0;…	22107	162	CID	C8(Carbamidomethyl)	46.62	0.0797064		4	55		1	1502.84	-7.19888	9/120	pps_pisum_OE_trypsin_rep3.mgf
	Low	AVYEcLR	P36484;Q8MAK5;Q32816;O63121;P94086;Q33514;P93976;P94068;Q33496;Q36683;A8DPF0;O63147;Q33620;D2CN03;P92468;O63185;Q9TI00;Q8HDA1;O20289;Q36657;Q8WKU6;B7P0F0;Q36637;Q37357;A5X4I1;Q9GDQ2;Q1A5W2;Q8HT77;P94074;Q33323;A5X4L3;E5KUU8;Q8HUY5;Q37269;Q8MAK2;Q95B00;Q6YLP8;Q3MKL9;P28413;P04717;Q8MAT5;Q36650;Q71N72;Q6JXR8;Q4VI97;B0YGQ4;B2BY81;D1KWX9;Q9BB40;Q8MG96;O47068;Q9MUG3;Q4VIC7;A4F4H5;A4GE24;C0LL66;C7A5Z3;…	20964	164	CID	C5(Carbamidomethyl)	31.62	1.98869	0	1	54	34	1	910.457	13.1854	9/51	pps_pisum_OE_trypsin_rep3.mgf
	Low	EITLGFVDLLR	Q8HUZ7;D2CN03;Q8HDA1;O20289;A5X4I1;Q9TLI7;A5X4L3;Q8MAK2;Q8MCX9;P04717;Q8MAT5;Q36650;Q71N72;Q4VI97;D1KWX9;O47068;Q9MV63;Q4VIC7;A4F4H5;C0J9S0;C7AQR7;Q8MEB1;P92360;Q4VIC2;Q8MFT9;Q3ZU78;Q33198;Q9TID1;O98900;Q8MG08;O20245;A4V8H9;Q33051;Q9MRX0;Q4VI79;Q71N56;C0J9T2;C3S8M4;C3S8R2;Q9TLI9;Q8MAN3;Q8HUX6;Q8ME51;C0J398;Q7YKH2;B2Y4S2;Q8MAM7;Q9GEQ2;Q71N79;B8Q461;O98528;A0PDJ1;B8QQG7;Q31895;Q9MVF6;O09420;Q32087;…	4879	73	CID		26.15	5.68142		6	53	39	1	1275.76	21.1786	6/97	pps_pisum_OE_trypsin_rep3.mgf
	Low	GGLDFTKDDENVNSxPFMR	O63185;B5U0R6;Q4VI97;Q9BB40;Q8ME51;Q71N79	20	6	CID	X15(K)	22.84	18.5467		3	55	30	1	2169.98	-19.245	7/193	pps_pisum_OE_trypsin_rep3.mgf
	Low	GGLDFTKDDENVNSxPFMR	O63185;B5U0R6;Q4VI97;Q9BB40;Q8ME51;Q71N79	20	6	CID	X15(Q)	22.84	18.5467		8	55	30	1	2169.98	-2.47527	7/193	pps_pisum_OE_trypsin_rep3.mgf
	Low	GHYLNATAGTcEEMIKR	P36484;Q9TJY5;Q32816;Q33268;Q8HUZ7;Q36683;D2CN03;O63185;Q9TI00;Q8HDA1;O20289;Q8WKU6;B7P0F0;Q36637;Q37357;Q9GDQ2;Q8HT77;Q33323;A5X4L3;Q6LA00;E5KUU8;Q8HUY5;Q37269;Q8MCX9;Q8HVG8;Q3MKL9;Q31870;Q36650;Q4VI97;Q9MV63;Q4VIC7;A4GE24;D5FUM3;D6MYJ0;Q8MEB1;Q4VIC2;Q8MFT9;Q3ZU78;D6MYK4;Q33198;O98900;P94095;Q8MG08;Q6VW25;A4V8H9;Q33051;Q9MRX0;Q8HVI7;Q8WHH7;Q37279;Q6BCJ1;Q71N56;C0J9T2;C3KER2;Q9TLI9;Q8MAN3;Q8HUX6;…	7038	91	CID	C11(Carbamidomethyl)	16.92	55.712		9	54	32	1	1950.89	-14.878	7/168	pps_pisum_OE_trypsin_rep3.mgf
Q8MG96	25.05	9	7	459	50.6845	6.53662	186.541	Ribulose 1,5-bisphosphate carboxylase/oxygenase large subunit (Fragment) OS=Barbula convoluta GN=rbcL PE=3 SV=1 - [Q8MG96_9BRYO]
	Confidence Icon	Sequence	Protein Accessions	# Proteins	# Protein Groups	Activation Type	Modifications	IonScore	Exp Value	Δ Score	Rank	Identity High	Homology Threshold	Charge	m/z [Da]	ΔM [ppm]	Ions Matched	Spectrum File
	High	TFQGPPHGIQVER	Q32800;Q9TJY5;Q8MAK5;O63121;P94086;Q33514;P93976;P94068;Q9TKH0;Q33496;Q33268;Q8HUZ7;Q36683;A8DPF0;O63147;Q7YM64;D2CN03;P92468;O63185;Q9TI00;O20289;Q36657;Q8WKU6;Q37357;A5X4I1;Q9GDQ2;Q1A5W2;Q8HT77;Q9TLI7;P94074;Q33323;A5X4L3;Q6LA00;E5KUU8;P28413;P04717;Q31870;Q8MAT5;Q36650;Q71N72;Q6JXR8;Q4VI97;B0YGQ4;B2BY81;D1KWX9;Q9BB40;Q8MG96;O47068;Q9MUG3;Q9MV63;Q4VIC7;A4F4H5;A4GE24;C0J9S0;C0LL66;C7A5Z3;C7AQR7;…	19129	163	CID		118.95	5.03206e-09		5	55		1	1465.77	10.8451	12/139	pps_pisum_OE_trypsin_rep3.mgf
	High	LSGGDHIHAGTVVGK	Q32816;O63121;Q8HUZ7;O63185;O20289;Q1A5W2;Q33323;Q8HUY5;Q8MAK2;Q3MKL9;P04717;Q8MAT5;Q36650;Q4VI97;Q9BB40;Q8MG96;Q4VIC2;Q1AE41;Q537K8;Q33198;A4V8H9;Q4VI79;Q09W50;Q8MAN3;Q8HTE8;O98359;A8JY23;C0J398;Q9GEE4;Q5J8V6;Q50L46;Q9GIF7;Q8MAM7;A1X4B8;A5X4B3;B8QQG7;Q9MVF6;Q687I2;E2D4M8;Q95631;Q32087;O98324;A4ZUF4;Q5UV68;Q1A5T8;Q4VI99;Q24LK0;Q9GG56;Q8WLL0	3408	49	CID		85.23	8.32298e-06		3	54		1	1447.76	-3.01935	19/134	pps_pisum_OE_trypsin_rep3.mgf
	High	VALEAcVQAR	Q37269;Q8MAK2;Q8HVG8;Q6SSI3;Q3MKL9;P04717;Q8MAT5;Q6JXR8;Q4VI97;B2BY81;D1KWX9;Q9BB40;Q8MG96;O47068;Q9MV63;Q4VIC7;A4GE24;C0J9S0;C7A5Z3;C7AQR7;D5FUM3;D6MYJ0;Q8MEB1;Q4VIC2;Q37220;O03644;O98352;Q8MFT9;Q6YLQ6;Q3ZU78;D6MYK4;Q9TID1;O98900;Q7YMT4;Q85XM3;Q32272;Q8MGJ6;Q8MG08;Q95633;O20245;Q6VW25;A4H1D1;A4V8H9;E2D4M5;Q33051;Q9MRX0;Q8HVI7;Q6L9X5;Q4VI79;A4GGU8;B7FD30;Q8WHH7;Q37279;Q6BCJ1;Q71N56;Q09W50;C0J9T2;…	14779	130	CID	C6(Carbamidomethyl)	63.44	0.00148926		9	55		1	1116.62	36.3048	8/82	pps_pisum_OE_trypsin_rep3.mgf
	High	VALEAcVQAR	Q37269;Q8MAK2;Q8HVG8;Q6SSI3;Q3MKL9;P04717;Q8MAT5;Q6JXR8;Q4VI97;B2BY81;D1KWX9;Q9BB40;Q8MG96;O47068;Q9MV63;Q4VIC7;A4GE24;C0J9S0;C7A5Z3;C7AQR7;D5FUM3;D6MYJ0;Q8MEB1;Q4VIC2;Q37220;O03644;O98352;Q8MFT9;Q6YLQ6;Q3ZU78;D6MYK4;Q9TID1;O98900;Q7YMT4;Q85XM3;Q32272;Q8MGJ6;Q8MG08;Q95633;O20245;Q6VW25;A4H1D1;A4V8H9;E2D4M5;Q33051;Q9MRX0;Q8HVI7;Q6L9X5;Q4VI79;A4GGU8;B7FD30;Q8WHH7;Q37279;Q6BCJ1;Q71N56;Q09W50;C0J9T2;…	14779	130	CID	C6(Carbamidomethyl)	63.06	0.00141736		9	54		1	1116.67	80.177	14/82	pps_pisum_OE_trypsin_rep3.mgf
	Low	YGRPLLGcTIKPK	P36484;Q32800;Q8MAK5;Q32816;O63121;P94086;Q33514;P94068;Q9TKH0;Q33496;Q33268;Q8HUZ7;A8DPF0;O63147;Q33620;Q7YM64;D2CN03;P92468;O63185;Q9TI00;O20289;Q36657;Q8WKU6;Q36637;Q37357;A5X4I1;Q1A5W2;Q8HT77;Q9TLI7;P94074;Q33323;A5X4L3;Q6LA00;E5KUU8;Q37269;Q8MAK2;Q95B00;Q8HVG8;B5U0R6;Q3MKL9;P28413;P04717;Q31870;Q36650;Q71N72;Q6JXR8;Q4VI97;B2BY81;D1KWX9;Q9BB40;Q8MG96;O47068;Q9MUG3;Q4VIC7;A4F4H5;A4GE24;C0J9S0;…	22107	162	CID	C8(Carbamidomethyl)	46.62	0.0797064		4	55		1	1502.84	-7.19888	9/120	pps_pisum_OE_trypsin_rep3.mgf
	Low	AVYEcLR	P36484;Q8MAK5;Q32816;O63121;P94086;Q33514;P93976;P94068;Q33496;Q36683;A8DPF0;O63147;Q33620;D2CN03;P92468;O63185;Q9TI00;Q8HDA1;O20289;Q36657;Q8WKU6;B7P0F0;Q36637;Q37357;A5X4I1;Q9GDQ2;Q1A5W2;Q8HT77;P94074;Q33323;A5X4L3;E5KUU8;Q8HUY5;Q37269;Q8MAK2;Q95B00;Q6YLP8;Q3MKL9;P28413;P04717;Q8MAT5;Q36650;Q71N72;Q6JXR8;Q4VI97;B0YGQ4;B2BY81;D1KWX9;Q9BB40;Q8MG96;O47068;Q9MUG3;Q4VIC7;A4F4H5;A4GE24;C0LL66;C7A5Z3;…	20964	164	CID	C5(Carbamidomethyl)	31.62	1.98869	0	1	54	34	1	910.457	13.1854	9/51	pps_pisum_OE_trypsin_rep3.mgf
	Low	mTPxPGVPPEEAGAAVAAESSTGTWTTVWTDGLTSLDR	Q8MG96	2	1	CID	M1(Oxidation), X4(A)	22.93	11.0746	0.0869565	1	53	34	1	3846.05	61.1936	7/367	pps_pisum_OE_trypsin_rep3.mgf
	Low	MTPxPGVPPEEAGAAVAAESSTGTWTTVWTDGLTSLDR	Q8MG96	2	1	CID	X4(S)	22.93	11.0746	0.0869565	2	53	34	1	3846.05	61.1949	7/367	pps_pisum_OE_trypsin_rep3.mgf
	Low	GGLDFTKDDENVNSQPFMR	P36484;Q32800;Q9TJY5;Q8MAK5;Q32816;O63121;P94086;P93976;P94068;Q33496;Q8HUZ7;Q36683;A8DPF0;O63147;Q33620;Q7YM64;D2CN03;P92468;Q9TI00;Q8HDA1;O20289;Q36657;B7P0F0;Q36637;Q37357;A5X4I1;Q9GDQ2;Q1A5W2;Q8HT77;Q9TLI7;P94074;Q33323;A5X4L3;E5KUU8;Q8HUY5;Q37269;Q8MAK2;A7VJY7;Q95B00;Q8HVG8;Q6YLP8;Q6SSI3;Q3MKL9;P28413;P04717;Q31870;Q8MAT5;Q71N72;Q6JXR8;B0YGQ4;B2BY81;D1KWX9;Q8MG96;O47068;Q9MUG3;Q9MV63;Q4VIC7;…	21763	175	CID		22.84	18.5467		4	55	30	1	2169.98	-2.47527	7/193	pps_pisum_OE_trypsin_rep3.mgf
Q4VIC7	23.23	9	8	452	49.8435	6.80029	186.541	Ribulose-1,5-bisphosphate carboxylase/oxygenase large subunit (Fragment) OS=Tetrapterocarpon geayi GN=rbcL PE=3 SV=1 - [Q4VIC7_9FABA]
	Confidence Icon	Sequence	Protein Accessions	# Proteins	# Protein Groups	Activation Type	Modifications	IonScore	Exp Value	Δ Score	Rank	Identity High	Homology Threshold	Charge	m/z [Da]	ΔM [ppm]	Ions Matched	Spectrum File
	High	TFQGPPHGIQVER	Q32800;Q9TJY5;Q8MAK5;O63121;P94086;Q33514;P93976;P94068;Q9TKH0;Q33496;Q33268;Q8HUZ7;Q36683;A8DPF0;O63147;Q7YM64;D2CN03;P92468;O63185;Q9TI00;O20289;Q36657;Q8WKU6;Q37357;A5X4I1;Q9GDQ2;Q1A5W2;Q8HT77;Q9TLI7;P94074;Q33323;A5X4L3;Q6LA00;E5KUU8;P28413;P04717;Q31870;Q8MAT5;Q36650;Q71N72;Q6JXR8;Q4VI97;B0YGQ4;B2BY81;D1KWX9;Q9BB40;Q8MG96;O47068;Q9MUG3;Q9MV63;Q4VIC7;A4F4H5;A4GE24;C0J9S0;C0LL66;C7A5Z3;C7AQR7;…	19129	163	CID		118.95	5.03206e-09		5	55		1	1465.77	10.8451	12/139	pps_pisum_OE_trypsin_rep3.mgf
	High	LSGGDHIHAGTVVxK	Q4VIC7;Q4VI93	7	2	CID	X14(G)	85.23	8.32298e-06		4	54		1	1447.76	-3.01935	19/134	pps_pisum_OE_trypsin_rep3.mgf
	High	VALEAcVQAR	Q37269;Q8MAK2;Q8HVG8;Q6SSI3;Q3MKL9;P04717;Q8MAT5;Q6JXR8;Q4VI97;B2BY81;D1KWX9;Q9BB40;Q8MG96;O47068;Q9MV63;Q4VIC7;A4GE24;C0J9S0;C7A5Z3;C7AQR7;D5FUM3;D6MYJ0;Q8MEB1;Q4VIC2;Q37220;O03644;O98352;Q8MFT9;Q6YLQ6;Q3ZU78;D6MYK4;Q9TID1;O98900;Q7YMT4;Q85XM3;Q32272;Q8MGJ6;Q8MG08;Q95633;O20245;Q6VW25;A4H1D1;A4V8H9;E2D4M5;Q33051;Q9MRX0;Q8HVI7;Q6L9X5;Q4VI79;A4GGU8;B7FD30;Q8WHH7;Q37279;Q6BCJ1;Q71N56;Q09W50;C0J9T2;…	14779	130	CID	C6(Carbamidomethyl)	63.44	0.00148926		9	55		1	1116.62	36.3048	8/82	pps_pisum_OE_trypsin_rep3.mgf
	High	VALEAcVQAR	Q37269;Q8MAK2;Q8HVG8;Q6SSI3;Q3MKL9;P04717;Q8MAT5;Q6JXR8;Q4VI97;B2BY81;D1KWX9;Q9BB40;Q8MG96;O47068;Q9MV63;Q4VIC7;A4GE24;C0J9S0;C7A5Z3;C7AQR7;D5FUM3;D6MYJ0;Q8MEB1;Q4VIC2;Q37220;O03644;O98352;Q8MFT9;Q6YLQ6;Q3ZU78;D6MYK4;Q9TID1;O98900;Q7YMT4;Q85XM3;Q32272;Q8MGJ6;Q8MG08;Q95633;O20245;Q6VW25;A4H1D1;A4V8H9;E2D4M5;Q33051;Q9MRX0;Q8HVI7;Q6L9X5;Q4VI79;A4GGU8;B7FD30;Q8WHH7;Q37279;Q6BCJ1;Q71N56;Q09W50;C0J9T2;…	14779	130	CID	C6(Carbamidomethyl)	63.06	0.00141736		9	54		1	1116.67	80.177	14/82	pps_pisum_OE_trypsin_rep3.mgf
	Low	YGRPLLGcTIKPK	P36484;Q32800;Q8MAK5;Q32816;O63121;P94086;Q33514;P94068;Q9TKH0;Q33496;Q33268;Q8HUZ7;A8DPF0;O63147;Q33620;Q7YM64;D2CN03;P92468;O63185;Q9TI00;O20289;Q36657;Q8WKU6;Q36637;Q37357;A5X4I1;Q1A5W2;Q8HT77;Q9TLI7;P94074;Q33323;A5X4L3;Q6LA00;E5KUU8;Q37269;Q8MAK2;Q95B00;Q8HVG8;B5U0R6;Q3MKL9;P28413;P04717;Q31870;Q36650;Q71N72;Q6JXR8;Q4VI97;B2BY81;D1KWX9;Q9BB40;Q8MG96;O47068;Q9MUG3;Q4VIC7;A4F4H5;A4GE24;C0J9S0;…	22107	162	CID	C8(Carbamidomethyl)	46.62	0.0797064		4	55		1	1502.84	-7.19888	9/120	pps_pisum_OE_trypsin_rep3.mgf
	Low	AVYEcLR	P36484;Q8MAK5;Q32816;O63121;P94086;Q33514;P93976;P94068;Q33496;Q36683;A8DPF0;O63147;Q33620;D2CN03;P92468;O63185;Q9TI00;Q8HDA1;O20289;Q36657;Q8WKU6;B7P0F0;Q36637;Q37357;A5X4I1;Q9GDQ2;Q1A5W2;Q8HT77;P94074;Q33323;A5X4L3;E5KUU8;Q8HUY5;Q37269;Q8MAK2;Q95B00;Q6YLP8;Q3MKL9;P28413;P04717;Q8MAT5;Q36650;Q71N72;Q6JXR8;Q4VI97;B0YGQ4;B2BY81;D1KWX9;Q9BB40;Q8MG96;O47068;Q9MUG3;Q4VIC7;A4F4H5;A4GE24;C0LL66;C7A5Z3;…	20964	164	CID	C5(Carbamidomethyl)	31.62	1.98869	0	1	54	34	1	910.457	13.1854	9/51	pps_pisum_OE_trypsin_rep3.mgf
	Low	EITLGFVDLLR	Q8HUZ7;D2CN03;Q8HDA1;O20289;A5X4I1;Q9TLI7;A5X4L3;Q8MAK2;Q8MCX9;P04717;Q8MAT5;Q36650;Q71N72;Q4VI97;D1KWX9;O47068;Q9MV63;Q4VIC7;A4F4H5;C0J9S0;C7AQR7;Q8MEB1;P92360;Q4VIC2;Q8MFT9;Q3ZU78;Q33198;Q9TID1;O98900;Q8MG08;O20245;A4V8H9;Q33051;Q9MRX0;Q4VI79;Q71N56;C0J9T2;C3S8M4;C3S8R2;Q9TLI9;Q8MAN3;Q8HUX6;Q8ME51;C0J398;Q7YKH2;B2Y4S2;Q8MAM7;Q9GEQ2;Q71N79;B8Q461;O98528;A0PDJ1;B8QQG7;Q31895;Q9MVF6;O09420;Q32087;…	4879	73	CID		26.15	5.68142		6	53	39	1	1275.76	21.1786	6/97	pps_pisum_OE_trypsin_rep3.mgf
	Low	GGLDFTKDDENVNSQPFMR	P36484;Q32800;Q9TJY5;Q8MAK5;Q32816;O63121;P94086;P93976;P94068;Q33496;Q8HUZ7;Q36683;A8DPF0;O63147;Q33620;Q7YM64;D2CN03;P92468;Q9TI00;Q8HDA1;O20289;Q36657;B7P0F0;Q36637;Q37357;A5X4I1;Q9GDQ2;Q1A5W2;Q8HT77;Q9TLI7;P94074;Q33323;A5X4L3;E5KUU8;Q8HUY5;Q37269;Q8MAK2;A7VJY7;Q95B00;Q8HVG8;Q6YLP8;Q6SSI3;Q3MKL9;P28413;P04717;Q31870;Q8MAT5;Q71N72;Q6JXR8;B0YGQ4;B2BY81;D1KWX9;Q8MG96;O47068;Q9MUG3;Q9MV63;Q4VIC7;…	21763	175	CID		22.84	18.5467		4	55	30	1	2169.98	-2.47527	7/193	pps_pisum_OE_trypsin_rep3.mgf
	Low	GHYLNATAGTcEEMIKR	P36484;Q9TJY5;Q32816;Q33268;Q8HUZ7;Q36683;D2CN03;O63185;Q9TI00;Q8HDA1;O20289;Q8WKU6;B7P0F0;Q36637;Q37357;Q9GDQ2;Q8HT77;Q33323;A5X4L3;Q6LA00;E5KUU8;Q8HUY5;Q37269;Q8MCX9;Q8HVG8;Q3MKL9;Q31870;Q36650;Q4VI97;Q9MV63;Q4VIC7;A4GE24;D5FUM3;D6MYJ0;Q8MEB1;Q4VIC2;Q8MFT9;Q3ZU78;D6MYK4;Q33198;O98900;P94095;Q8MG08;Q6VW25;A4V8H9;Q33051;Q9MRX0;Q8HVI7;Q8WHH7;Q37279;Q6BCJ1;Q71N56;C0J9T2;C3KER2;Q9TLI9;Q8MAN3;Q8HUX6;…	7038	91	CID	C11(Carbamidomethyl)	16.92	55.712		9	54	32	1	1950.89	-14.878	7/168	pps_pisum_OE_trypsin_rep3.mgf
Q4VIC2	15.8	8	6	462	50.9923	6.69775	186.541	Ribulose-1,5-bisphosphate carboxylase/oxygenase large subunit (Fragment) OS=Pterogyne nitens GN=rbcL PE=3 SV=1 - [Q4VIC2_9FABA]
	Confidence Icon	Sequence	Protein Accessions	# Proteins	# Protein Groups	Activation Type	Modifications	IonScore	Exp Value	Δ Score	Rank	Identity High	Homology Threshold	Charge	m/z [Da]	ΔM [ppm]	Ions Matched	Spectrum File
	High	TFQGPPHGIQVER	Q32800;Q9TJY5;Q8MAK5;O63121;P94086;Q33514;P93976;P94068;Q9TKH0;Q33496;Q33268;Q8HUZ7;Q36683;A8DPF0;O63147;Q7YM64;D2CN03;P92468;O63185;Q9TI00;O20289;Q36657;Q8WKU6;Q37357;A5X4I1;Q9GDQ2;Q1A5W2;Q8HT77;Q9TLI7;P94074;Q33323;A5X4L3;Q6LA00;E5KUU8;P28413;P04717;Q31870;Q8MAT5;Q36650;Q71N72;Q6JXR8;Q4VI97;B0YGQ4;B2BY81;D1KWX9;Q9BB40;Q8MG96;O47068;Q9MUG3;Q9MV63;Q4VIC7;A4F4H5;A4GE24;C0J9S0;C0LL66;C7A5Z3;C7AQR7;…	19129	163	CID		118.95	5.03206e-09		5	55		1	1465.77	10.8451	12/139	pps_pisum_OE_trypsin_rep3.mgf
	High	LSGGDHIHAGTVVGK	Q32816;O63121;Q8HUZ7;O63185;O20289;Q1A5W2;Q33323;Q8HUY5;Q8MAK2;Q3MKL9;P04717;Q8MAT5;Q36650;Q4VI97;Q9BB40;Q8MG96;Q4VIC2;Q1AE41;Q537K8;Q33198;A4V8H9;Q4VI79;Q09W50;Q8MAN3;Q8HTE8;O98359;A8JY23;C0J398;Q9GEE4;Q5J8V6;Q50L46;Q9GIF7;Q8MAM7;A1X4B8;A5X4B3;B8QQG7;Q9MVF6;Q687I2;E2D4M8;Q95631;Q32087;O98324;A4ZUF4;Q5UV68;Q1A5T8;Q4VI99;Q24LK0;Q9GG56;Q8WLL0	3408	49	CID		85.23	8.32298e-06		3	54		1	1447.76	-3.01935	19/134	pps_pisum_OE_trypsin_rep3.mgf
	High	VALEAcVQAR	Q37269;Q8MAK2;Q8HVG8;Q6SSI3;Q3MKL9;P04717;Q8MAT5;Q6JXR8;Q4VI97;B2BY81;D1KWX9;Q9BB40;Q8MG96;O47068;Q9MV63;Q4VIC7;A4GE24;C0J9S0;C7A5Z3;C7AQR7;D5FUM3;D6MYJ0;Q8MEB1;Q4VIC2;Q37220;O03644;O98352;Q8MFT9;Q6YLQ6;Q3ZU78;D6MYK4;Q9TID1;O98900;Q7YMT4;Q85XM3;Q32272;Q8MGJ6;Q8MG08;Q95633;O20245;Q6VW25;A4H1D1;A4V8H9;E2D4M5;Q33051;Q9MRX0;Q8HVI7;Q6L9X5;Q4VI79;A4GGU8;B7FD30;Q8WHH7;Q37279;Q6BCJ1;Q71N56;Q09W50;C0J9T2;…	14779	130	CID	C6(Carbamidomethyl)	63.44	0.00148926		9	55		1	1116.62	36.3048	8/82	pps_pisum_OE_trypsin_rep3.mgf
	High	VALEAcVQAR	Q37269;Q8MAK2;Q8HVG8;Q6SSI3;Q3MKL9;P04717;Q8MAT5;Q6JXR8;Q4VI97;B2BY81;D1KWX9;Q9BB40;Q8MG96;O47068;Q9MV63;Q4VIC7;A4GE24;C0J9S0;C7A5Z3;C7AQR7;D5FUM3;D6MYJ0;Q8MEB1;Q4VIC2;Q37220;O03644;O98352;Q8MFT9;Q6YLQ6;Q3ZU78;D6MYK4;Q9TID1;O98900;Q7YMT4;Q85XM3;Q32272;Q8MGJ6;Q8MG08;Q95633;O20245;Q6VW25;A4H1D1;A4V8H9;E2D4M5;Q33051;Q9MRX0;Q8HVI7;Q6L9X5;Q4VI79;A4GGU8;B7FD30;Q8WHH7;Q37279;Q6BCJ1;Q71N56;Q09W50;C0J9T2;…	14779	130	CID	C6(Carbamidomethyl)	63.06	0.00141736		9	54		1	1116.67	80.177	14/82	pps_pisum_OE_trypsin_rep3.mgf
	Low	AVYEcxR	Q9TKH0;C0J9S0;Q4VIC2;E2D4M5;C3KER2	16	5	CID	C5(Carbamidomethyl), X6(L)	31.62	1.98869		2	54	34	1	910.457	13.1854	9/51	pps_pisum_OE_trypsin_rep3.mgf
	Low	AVYEcxR	Q9TKH0;C0J9S0;Q4VIC2;E2D4M5;C3KER2	16	5	CID	C5(Carbamidomethyl), X6(I)	30.85	2.37447		10	54	34	1	910.457	13.1854	7/51	pps_pisum_OE_trypsin_rep3.mgf
	Low	EITLGFVDLLR	Q8HUZ7;D2CN03;Q8HDA1;O20289;A5X4I1;Q9TLI7;A5X4L3;Q8MAK2;Q8MCX9;P04717;Q8MAT5;Q36650;Q71N72;Q4VI97;D1KWX9;O47068;Q9MV63;Q4VIC7;A4F4H5;C0J9S0;C7AQR7;Q8MEB1;P92360;Q4VIC2;Q8MFT9;Q3ZU78;Q33198;Q9TID1;O98900;Q8MG08;O20245;A4V8H9;Q33051;Q9MRX0;Q4VI79;Q71N56;C0J9T2;C3S8M4;C3S8R2;Q9TLI9;Q8MAN3;Q8HUX6;Q8ME51;C0J398;Q7YKH2;B2Y4S2;Q8MAM7;Q9GEQ2;Q71N79;B8Q461;O98528;A0PDJ1;B8QQG7;Q31895;Q9MVF6;O09420;Q32087;…	4879	73	CID		26.15	5.68142		6	53	39	1	1275.76	21.1786	6/97	pps_pisum_OE_trypsin_rep3.mgf
	Low	GHYLNATAGTcEEMIKR	P36484;Q9TJY5;Q32816;Q33268;Q8HUZ7;Q36683;D2CN03;O63185;Q9TI00;Q8HDA1;O20289;Q8WKU6;B7P0F0;Q36637;Q37357;Q9GDQ2;Q8HT77;Q33323;A5X4L3;Q6LA00;E5KUU8;Q8HUY5;Q37269;Q8MCX9;Q8HVG8;Q3MKL9;Q31870;Q36650;Q4VI97;Q9MV63;Q4VIC7;A4GE24;D5FUM3;D6MYJ0;Q8MEB1;Q4VIC2;Q8MFT9;Q3ZU78;D6MYK4;Q33198;O98900;P94095;Q8MG08;Q6VW25;A4V8H9;Q33051;Q9MRX0;Q8HVI7;Q8WHH7;Q37279;Q6BCJ1;Q71N56;C0J9T2;C3KER2;Q9TLI9;Q8MAN3;Q8HUX6;…	7038	91	CID	C11(Carbamidomethyl)	16.92	55.712		9	54	32	1	1950.89	-14.878	7/168	pps_pisum_OE_trypsin_rep3.mgf
Q33198	20.72	8	7	444	49.0965	6.37939	186.541	Ribulosebisphosphate carboxylase large subunit (Fragment) OS=Teucrium fruticans GN=rbcL PE=3 SV=1 - [Q33198_9LAMI]
	Confidence Icon	Sequence	Protein Accessions	# Proteins	# Protein Groups	Activation Type	Modifications	IonScore	Exp Value	Δ Score	Rank	Identity High	Homology Threshold	Charge	m/z [Da]	ΔM [ppm]	Ions Matched	Spectrum File
	High	TFQGPPHGIQVER	Q32800;Q9TJY5;Q8MAK5;O63121;P94086;Q33514;P93976;P94068;Q9TKH0;Q33496;Q33268;Q8HUZ7;Q36683;A8DPF0;O63147;Q7YM64;D2CN03;P92468;O63185;Q9TI00;O20289;Q36657;Q8WKU6;Q37357;A5X4I1;Q9GDQ2;Q1A5W2;Q8HT77;Q9TLI7;P94074;Q33323;A5X4L3;Q6LA00;E5KUU8;P28413;P04717;Q31870;Q8MAT5;Q36650;Q71N72;Q6JXR8;Q4VI97;B0YGQ4;B2BY81;D1KWX9;Q9BB40;Q8MG96;O47068;Q9MUG3;Q9MV63;Q4VIC7;A4F4H5;A4GE24;C0J9S0;C0LL66;C7A5Z3;C7AQR7;…	19129	163	CID		118.95	5.03206e-09		5	55		1	1465.77	10.8451	12/139	pps_pisum_OE_trypsin_rep3.mgf
	High	LSGGDHIHAGTVVGK	Q32816;O63121;Q8HUZ7;O63185;O20289;Q1A5W2;Q33323;Q8HUY5;Q8MAK2;Q3MKL9;P04717;Q8MAT5;Q36650;Q4VI97;Q9BB40;Q8MG96;Q4VIC2;Q1AE41;Q537K8;Q33198;A4V8H9;Q4VI79;Q09W50;Q8MAN3;Q8HTE8;O98359;A8JY23;C0J398;Q9GEE4;Q5J8V6;Q50L46;Q9GIF7;Q8MAM7;A1X4B8;A5X4B3;B8QQG7;Q9MVF6;Q687I2;E2D4M8;Q95631;Q32087;O98324;A4ZUF4;Q5UV68;Q1A5T8;Q4VI99;Q24LK0;Q9GG56;Q8WLL0	3408	49	CID		85.23	8.32298e-06		3	54		1	1447.76	-3.01935	19/134	pps_pisum_OE_trypsin_rep3.mgf
	High	VALEAcVQxR	P92360;Q33198;Q50L46;Q6L9Z2	11	4	CID	C6(Carbamidomethyl), X9(A)	63.44	0.00148926		10	55		1	1116.62	36.3048	8/82	pps_pisum_OE_trypsin_rep3.mgf
	High	VALEAcVQxR	P92360;Q33198;Q50L46;Q6L9Z2	11	4	CID	C6(Carbamidomethyl), X9(A)	63.06	0.00141736		10	54		1	1116.67	80.177	14/82	pps_pisum_OE_trypsin_rep3.mgf
	Low	AVYEcLR	P36484;Q8MAK5;Q32816;O63121;P94086;Q33514;P93976;P94068;Q33496;Q36683;A8DPF0;O63147;Q33620;D2CN03;P92468;O63185;Q9TI00;Q8HDA1;O20289;Q36657;Q8WKU6;B7P0F0;Q36637;Q37357;A5X4I1;Q9GDQ2;Q1A5W2;Q8HT77;P94074;Q33323;A5X4L3;E5KUU8;Q8HUY5;Q37269;Q8MAK2;Q95B00;Q6YLP8;Q3MKL9;P28413;P04717;Q8MAT5;Q36650;Q71N72;Q6JXR8;Q4VI97;B0YGQ4;B2BY81;D1KWX9;Q9BB40;Q8MG96;O47068;Q9MUG3;Q4VIC7;A4F4H5;A4GE24;C0LL66;C7A5Z3;…	20964	164	CID	C5(Carbamidomethyl)	31.62	1.98869	0	1	54	34	1	910.457	13.1854	9/51	pps_pisum_OE_trypsin_rep3.mgf
	Low	EITLGFVDLLR	Q8HUZ7;D2CN03;Q8HDA1;O20289;A5X4I1;Q9TLI7;A5X4L3;Q8MAK2;Q8MCX9;P04717;Q8MAT5;Q36650;Q71N72;Q4VI97;D1KWX9;O47068;Q9MV63;Q4VIC7;A4F4H5;C0J9S0;C7AQR7;Q8MEB1;P92360;Q4VIC2;Q8MFT9;Q3ZU78;Q33198;Q9TID1;O98900;Q8MG08;O20245;A4V8H9;Q33051;Q9MRX0;Q4VI79;Q71N56;C0J9T2;C3S8M4;C3S8R2;Q9TLI9;Q8MAN3;Q8HUX6;Q8ME51;C0J398;Q7YKH2;B2Y4S2;Q8MAM7;Q9GEQ2;Q71N79;B8Q461;O98528;A0PDJ1;B8QQG7;Q31895;Q9MVF6;O09420;Q32087;…	4879	73	CID		26.15	5.68142		6	53	39	1	1275.76	21.1786	6/97	pps_pisum_OE_trypsin_rep3.mgf
	Low	GGLDFTKDDENVNSQPFMR	P36484;Q32800;Q9TJY5;Q8MAK5;Q32816;O63121;P94086;P93976;P94068;Q33496;Q8HUZ7;Q36683;A8DPF0;O63147;Q33620;Q7YM64;D2CN03;P92468;Q9TI00;Q8HDA1;O20289;Q36657;B7P0F0;Q36637;Q37357;A5X4I1;Q9GDQ2;Q1A5W2;Q8HT77;Q9TLI7;P94074;Q33323;A5X4L3;E5KUU8;Q8HUY5;Q37269;Q8MAK2;A7VJY7;Q95B00;Q8HVG8;Q6YLP8;Q6SSI3;Q3MKL9;P28413;P04717;Q31870;Q8MAT5;Q71N72;Q6JXR8;B0YGQ4;B2BY81;D1KWX9;Q8MG96;O47068;Q9MUG3;Q9MV63;Q4VIC7;…	21763	175	CID		22.84	18.5467		4	55	30	1	2169.98	-2.47527	7/193	pps_pisum_OE_trypsin_rep3.mgf
	Low	GHYLNATAGTcEEMIKR	P36484;Q9TJY5;Q32816;Q33268;Q8HUZ7;Q36683;D2CN03;O63185;Q9TI00;Q8HDA1;O20289;Q8WKU6;B7P0F0;Q36637;Q37357;Q9GDQ2;Q8HT77;Q33323;A5X4L3;Q6LA00;E5KUU8;Q8HUY5;Q37269;Q8MCX9;Q8HVG8;Q3MKL9;Q31870;Q36650;Q4VI97;Q9MV63;Q4VIC7;A4GE24;D5FUM3;D6MYJ0;Q8MEB1;Q4VIC2;Q8MFT9;Q3ZU78;D6MYK4;Q33198;O98900;P94095;Q8MG08;Q6VW25;A4V8H9;Q33051;Q9MRX0;Q8HVI7;Q8WHH7;Q37279;Q6BCJ1;Q71N56;C0J9T2;C3KER2;Q9TLI9;Q8MAN3;Q8HUX6;…	7038	91	CID	C11(Carbamidomethyl)	16.92	55.712		9	54	32	1	1950.89	-14.878	7/168	pps_pisum_OE_trypsin_rep3.mgf
Q32272	17.19	7	6	448	49.9659	7.53271	186.541	Ribulose 1,5-bisphosphate carboxylase (Fragment) OS=Globba curtisii GN=rbcL PE=3 SV=1 - [Q32272_9LILI]
	Confidence Icon	Sequence	Protein Accessions	# Proteins	# Protein Groups	Activation Type	Modifications	IonScore	Exp Value	Δ Score	Rank	Identity High	Homology Threshold	Charge	m/z [Da]	ΔM [ppm]	Ions Matched	Spectrum File
	High	TFQGPPHGIQVER	Q32800;Q9TJY5;Q8MAK5;O63121;P94086;Q33514;P93976;P94068;Q9TKH0;Q33496;Q33268;Q8HUZ7;Q36683;A8DPF0;O63147;Q7YM64;D2CN03;P92468;O63185;Q9TI00;O20289;Q36657;Q8WKU6;Q37357;A5X4I1;Q9GDQ2;Q1A5W2;Q8HT77;Q9TLI7;P94074;Q33323;A5X4L3;Q6LA00;E5KUU8;P28413;P04717;Q31870;Q8MAT5;Q36650;Q71N72;Q6JXR8;Q4VI97;B0YGQ4;B2BY81;D1KWX9;Q9BB40;Q8MG96;O47068;Q9MUG3;Q9MV63;Q4VIC7;A4F4H5;A4GE24;C0J9S0;C0LL66;C7A5Z3;C7AQR7;…	19129	163	CID		118.95	5.03206e-09		5	55		1	1465.77	10.8451	12/139	pps_pisum_OE_trypsin_rep3.mgf
	High	ISGGDHIHAGTVVGK	Q6YLP8;Q32272	7	2	CID		85.23	8.32298e-06	0	1	54		1	1447.76	-3.01935	19/134	pps_pisum_OE_trypsin_rep3.mgf
	High	VALEAcVQAR	Q37269;Q8MAK2;Q8HVG8;Q6SSI3;Q3MKL9;P04717;Q8MAT5;Q6JXR8;Q4VI97;B2BY81;D1KWX9;Q9BB40;Q8MG96;O47068;Q9MV63;Q4VIC7;A4GE24;C0J9S0;C7A5Z3;C7AQR7;D5FUM3;D6MYJ0;Q8MEB1;Q4VIC2;Q37220;O03644;O98352;Q8MFT9;Q6YLQ6;Q3ZU78;D6MYK4;Q9TID1;O98900;Q7YMT4;Q85XM3;Q32272;Q8MGJ6;Q8MG08;Q95633;O20245;Q6VW25;A4H1D1;A4V8H9;E2D4M5;Q33051;Q9MRX0;Q8HVI7;Q6L9X5;Q4VI79;A4GGU8;B7FD30;Q8WHH7;Q37279;Q6BCJ1;Q71N56;Q09W50;C0J9T2;…	14779	130	CID	C6(Carbamidomethyl)	63.44	0.00148926		9	55		1	1116.62	36.3048	8/82	pps_pisum_OE_trypsin_rep3.mgf
	High	VALEAcVQAR	Q37269;Q8MAK2;Q8HVG8;Q6SSI3;Q3MKL9;P04717;Q8MAT5;Q6JXR8;Q4VI97;B2BY81;D1KWX9;Q9BB40;Q8MG96;O47068;Q9MV63;Q4VIC7;A4GE24;C0J9S0;C7A5Z3;C7AQR7;D5FUM3;D6MYJ0;Q8MEB1;Q4VIC2;Q37220;O03644;O98352;Q8MFT9;Q6YLQ6;Q3ZU78;D6MYK4;Q9TID1;O98900;Q7YMT4;Q85XM3;Q32272;Q8MGJ6;Q8MG08;Q95633;O20245;Q6VW25;A4H1D1;A4V8H9;E2D4M5;Q33051;Q9MRX0;Q8HVI7;Q6L9X5;Q4VI79;A4GGU8;B7FD30;Q8WHH7;Q37279;Q6BCJ1;Q71N56;Q09W50;C0J9T2;…	14779	130	CID	C6(Carbamidomethyl)	63.06	0.00141736		9	54		1	1116.67	80.177	14/82	pps_pisum_OE_trypsin_rep3.mgf
	Low	YGRPLxGcTIKPK	Q8HDA1;Q32272;Q8HUX6;Q6PZ84;Q29VE8;Q8HRL8	13	6	CID	X6(I), C8(Carbamidomethyl)	46.62	0.0797064		3	55		1	1502.84	-7.19888	9/120	pps_pisum_OE_trypsin_rep3.mgf
	Low	AVYEcLR	P36484;Q8MAK5;Q32816;O63121;P94086;Q33514;P93976;P94068;Q33496;Q36683;A8DPF0;O63147;Q33620;D2CN03;P92468;O63185;Q9TI00;Q8HDA1;O20289;Q36657;Q8WKU6;B7P0F0;Q36637;Q37357;A5X4I1;Q9GDQ2;Q1A5W2;Q8HT77;P94074;Q33323;A5X4L3;E5KUU8;Q8HUY5;Q37269;Q8MAK2;Q95B00;Q6YLP8;Q3MKL9;P28413;P04717;Q8MAT5;Q36650;Q71N72;Q6JXR8;Q4VI97;B0YGQ4;B2BY81;D1KWX9;Q9BB40;Q8MG96;O47068;Q9MUG3;Q4VIC7;A4F4H5;A4GE24;C0LL66;C7A5Z3;…	20964	164	CID	C5(Carbamidomethyl)	31.62	1.98869	0	1	54	34	1	910.457	13.1854	9/51	pps_pisum_OE_trypsin_rep3.mgf
	Low	GGLDFTKDDENVNSQPFMR	P36484;Q32800;Q9TJY5;Q8MAK5;Q32816;O63121;P94086;P93976;P94068;Q33496;Q8HUZ7;Q36683;A8DPF0;O63147;Q33620;Q7YM64;D2CN03;P92468;Q9TI00;Q8HDA1;O20289;Q36657;B7P0F0;Q36637;Q37357;A5X4I1;Q9GDQ2;Q1A5W2;Q8HT77;Q9TLI7;P94074;Q33323;A5X4L3;E5KUU8;Q8HUY5;Q37269;Q8MAK2;A7VJY7;Q95B00;Q8HVG8;Q6YLP8;Q6SSI3;Q3MKL9;P28413;P04717;Q31870;Q8MAT5;Q71N72;Q6JXR8;B0YGQ4;B2BY81;D1KWX9;Q8MG96;O47068;Q9MUG3;Q9MV63;Q4VIC7;…	21763	175	CID		22.84	18.5467		4	55	30	1	2169.98	-2.47527	7/193	pps_pisum_OE_trypsin_rep3.mgf
Q8MG08	23.13	9	8	454	49.9501	6.58057	186.541	Ribulose 1,5-biphosphate carboxylase large subunit (Fragment) OS=Stachys coccinea GN=rbcL PE=3 SV=1 - [Q8MG08_9LAMI]
	Confidence Icon	Sequence	Protein Accessions	# Proteins	# Protein Groups	Activation Type	Modifications	IonScore	Exp Value	Δ Score	Rank	Identity High	Homology Threshold	Charge	m/z [Da]	ΔM [ppm]	Ions Matched	Spectrum File
	High	TFQGPPHGIQVER	Q32800;Q9TJY5;Q8MAK5;O63121;P94086;Q33514;P93976;P94068;Q9TKH0;Q33496;Q33268;Q8HUZ7;Q36683;A8DPF0;O63147;Q7YM64;D2CN03;P92468;O63185;Q9TI00;O20289;Q36657;Q8WKU6;Q37357;A5X4I1;Q9GDQ2;Q1A5W2;Q8HT77;Q9TLI7;P94074;Q33323;A5X4L3;Q6LA00;E5KUU8;P28413;P04717;Q31870;Q8MAT5;Q36650;Q71N72;Q6JXR8;Q4VI97;B0YGQ4;B2BY81;D1KWX9;Q9BB40;Q8MG96;O47068;Q9MUG3;Q9MV63;Q4VIC7;A4F4H5;A4GE24;C0J9S0;C0LL66;C7A5Z3;C7AQR7;…	19129	163	CID		118.95	5.03206e-09		5	55		1	1465.77	10.8451	12/139	pps_pisum_OE_trypsin_rep3.mgf
	High	LSGGDHIHAGTVxGK	Q85XM3;Q8MG08;B8Q461	4	3	CID	X13(V)	85.23	8.32298e-06		5	54		1	1447.76	-3.01935	19/134	pps_pisum_OE_trypsin_rep3.mgf
	High	VALEAcVQAR	Q37269;Q8MAK2;Q8HVG8;Q6SSI3;Q3MKL9;P04717;Q8MAT5;Q6JXR8;Q4VI97;B2BY81;D1KWX9;Q9BB40;Q8MG96;O47068;Q9MV63;Q4VIC7;A4GE24;C0J9S0;C7A5Z3;C7AQR7;D5FUM3;D6MYJ0;Q8MEB1;Q4VIC2;Q37220;O03644;O98352;Q8MFT9;Q6YLQ6;Q3ZU78;D6MYK4;Q9TID1;O98900;Q7YMT4;Q85XM3;Q32272;Q8MGJ6;Q8MG08;Q95633;O20245;Q6VW25;A4H1D1;A4V8H9;E2D4M5;Q33051;Q9MRX0;Q8HVI7;Q6L9X5;Q4VI79;A4GGU8;B7FD30;Q8WHH7;Q37279;Q6BCJ1;Q71N56;Q09W50;C0J9T2;…	14779	130	CID	C6(Carbamidomethyl)	63.44	0.00148926		9	55		1	1116.62	36.3048	8/82	pps_pisum_OE_trypsin_rep3.mgf
	High	VALEAcVQAR	Q37269;Q8MAK2;Q8HVG8;Q6SSI3;Q3MKL9;P04717;Q8MAT5;Q6JXR8;Q4VI97;B2BY81;D1KWX9;Q9BB40;Q8MG96;O47068;Q9MV63;Q4VIC7;A4GE24;C0J9S0;C7A5Z3;C7AQR7;D5FUM3;D6MYJ0;Q8MEB1;Q4VIC2;Q37220;O03644;O98352;Q8MFT9;Q6YLQ6;Q3ZU78;D6MYK4;Q9TID1;O98900;Q7YMT4;Q85XM3;Q32272;Q8MGJ6;Q8MG08;Q95633;O20245;Q6VW25;A4H1D1;A4V8H9;E2D4M5;Q33051;Q9MRX0;Q8HVI7;Q6L9X5;Q4VI79;A4GGU8;B7FD30;Q8WHH7;Q37279;Q6BCJ1;Q71N56;Q09W50;C0J9T2;…	14779	130	CID	C6(Carbamidomethyl)	63.06	0.00141736		9	54		1	1116.67	80.177	14/82	pps_pisum_OE_trypsin_rep3.mgf
	Low	YGRPLLGcTIKPK	P36484;Q32800;Q8MAK5;Q32816;O63121;P94086;Q33514;P94068;Q9TKH0;Q33496;Q33268;Q8HUZ7;A8DPF0;O63147;Q33620;Q7YM64;D2CN03;P92468;O63185;Q9TI00;O20289;Q36657;Q8WKU6;Q36637;Q37357;A5X4I1;Q1A5W2;Q8HT77;Q9TLI7;P94074;Q33323;A5X4L3;Q6LA00;E5KUU8;Q37269;Q8MAK2;Q95B00;Q8HVG8;B5U0R6;Q3MKL9;P28413;P04717;Q31870;Q36650;Q71N72;Q6JXR8;Q4VI97;B2BY81;D1KWX9;Q9BB40;Q8MG96;O47068;Q9MUG3;Q4VIC7;A4F4H5;A4GE24;C0J9S0;…	22107	162	CID	C8(Carbamidomethyl)	46.62	0.0797064		4	55		1	1502.84	-7.19888	9/120	pps_pisum_OE_trypsin_rep3.mgf
	Low	AVYEcLR	P36484;Q8MAK5;Q32816;O63121;P94086;Q33514;P93976;P94068;Q33496;Q36683;A8DPF0;O63147;Q33620;D2CN03;P92468;O63185;Q9TI00;Q8HDA1;O20289;Q36657;Q8WKU6;B7P0F0;Q36637;Q37357;A5X4I1;Q9GDQ2;Q1A5W2;Q8HT77;P94074;Q33323;A5X4L3;E5KUU8;Q8HUY5;Q37269;Q8MAK2;Q95B00;Q6YLP8;Q3MKL9;P28413;P04717;Q8MAT5;Q36650;Q71N72;Q6JXR8;Q4VI97;B0YGQ4;B2BY81;D1KWX9;Q9BB40;Q8MG96;O47068;Q9MUG3;Q4VIC7;A4F4H5;A4GE24;C0LL66;C7A5Z3;…	20964	164	CID	C5(Carbamidomethyl)	31.62	1.98869	0	1	54	34	1	910.457	13.1854	9/51	pps_pisum_OE_trypsin_rep3.mgf
	Low	EITLGFVDLLR	Q8HUZ7;D2CN03;Q8HDA1;O20289;A5X4I1;Q9TLI7;A5X4L3;Q8MAK2;Q8MCX9;P04717;Q8MAT5;Q36650;Q71N72;Q4VI97;D1KWX9;O47068;Q9MV63;Q4VIC7;A4F4H5;C0J9S0;C7AQR7;Q8MEB1;P92360;Q4VIC2;Q8MFT9;Q3ZU78;Q33198;Q9TID1;O98900;Q8MG08;O20245;A4V8H9;Q33051;Q9MRX0;Q4VI79;Q71N56;C0J9T2;C3S8M4;C3S8R2;Q9TLI9;Q8MAN3;Q8HUX6;Q8ME51;C0J398;Q7YKH2;B2Y4S2;Q8MAM7;Q9GEQ2;Q71N79;B8Q461;O98528;A0PDJ1;B8QQG7;Q31895;Q9MVF6;O09420;Q32087;…	4879	73	CID		26.15	5.68142		6	53	39	1	1275.76	21.1786	6/97	pps_pisum_OE_trypsin_rep3.mgf
	Low	GGLDFTKDDENVNSQPFMR	P36484;Q32800;Q9TJY5;Q8MAK5;Q32816;O63121;P94086;P93976;P94068;Q33496;Q8HUZ7;Q36683;A8DPF0;O63147;Q33620;Q7YM64;D2CN03;P92468;Q9TI00;Q8HDA1;O20289;Q36657;B7P0F0;Q36637;Q37357;A5X4I1;Q9GDQ2;Q1A5W2;Q8HT77;Q9TLI7;P94074;Q33323;A5X4L3;E5KUU8;Q8HUY5;Q37269;Q8MAK2;A7VJY7;Q95B00;Q8HVG8;Q6YLP8;Q6SSI3;Q3MKL9;P28413;P04717;Q31870;Q8MAT5;Q71N72;Q6JXR8;B0YGQ4;B2BY81;D1KWX9;Q8MG96;O47068;Q9MUG3;Q9MV63;Q4VIC7;…	21763	175	CID		22.84	18.5467		4	55	30	1	2169.98	-2.47527	7/193	pps_pisum_OE_trypsin_rep3.mgf
	Low	GHYLNATAGTcEEMIKR	P36484;Q9TJY5;Q32816;Q33268;Q8HUZ7;Q36683;D2CN03;O63185;Q9TI00;Q8HDA1;O20289;Q8WKU6;B7P0F0;Q36637;Q37357;Q9GDQ2;Q8HT77;Q33323;A5X4L3;Q6LA00;E5KUU8;Q8HUY5;Q37269;Q8MCX9;Q8HVG8;Q3MKL9;Q31870;Q36650;Q4VI97;Q9MV63;Q4VIC7;A4GE24;D5FUM3;D6MYJ0;Q8MEB1;Q4VIC2;Q8MFT9;Q3ZU78;D6MYK4;Q33198;O98900;P94095;Q8MG08;Q6VW25;A4V8H9;Q33051;Q9MRX0;Q8HVI7;Q8WHH7;Q37279;Q6BCJ1;Q71N56;C0J9T2;C3KER2;Q9TLI9;Q8MAN3;Q8HUX6;…	7038	91	CID	C11(Carbamidomethyl)	16.92	55.712		9	54	32	1	1950.89	-14.878	7/168	pps_pisum_OE_trypsin_rep3.mgf
Q95633	13.65	6	5	469	51.9651	6.97607	186.541	Ribulose 1,5-bisphosphate carboxylase (Fragment) OS=Brucea mollis GN=rbcL PE=3 SV=3 - [Q95633_9ROSI]
	Confidence Icon	Sequence	Protein Accessions	# Proteins	# Protein Groups	Activation Type	Modifications	IonScore	Exp Value	Δ Score	Rank	Identity High	Homology Threshold	Charge	m/z [Da]	ΔM [ppm]	Ions Matched	Spectrum File
	High	TFQGPPHGIQVER	Q32800;Q9TJY5;Q8MAK5;O63121;P94086;Q33514;P93976;P94068;Q9TKH0;Q33496;Q33268;Q8HUZ7;Q36683;A8DPF0;O63147;Q7YM64;D2CN03;P92468;O63185;Q9TI00;O20289;Q36657;Q8WKU6;Q37357;A5X4I1;Q9GDQ2;Q1A5W2;Q8HT77;Q9TLI7;P94074;Q33323;A5X4L3;Q6LA00;E5KUU8;P28413;P04717;Q31870;Q8MAT5;Q36650;Q71N72;Q6JXR8;Q4VI97;B0YGQ4;B2BY81;D1KWX9;Q9BB40;Q8MG96;O47068;Q9MUG3;Q9MV63;Q4VIC7;A4F4H5;A4GE24;C0J9S0;C0LL66;C7A5Z3;C7AQR7;…	19129	163	CID		118.95	5.03206e-09		5	55		1	1465.77	10.8451	12/139	pps_pisum_OE_trypsin_rep3.mgf
	High	LSGGxHIHAGTVVGK	Q95633	1	1	CID	X5(D)	85.23	8.32298e-06		10	54		1	1447.76	-3.01935	19/134	pps_pisum_OE_trypsin_rep3.mgf
	High	VALEAcVQAR	Q37269;Q8MAK2;Q8HVG8;Q6SSI3;Q3MKL9;P04717;Q8MAT5;Q6JXR8;Q4VI97;B2BY81;D1KWX9;Q9BB40;Q8MG96;O47068;Q9MV63;Q4VIC7;A4GE24;C0J9S0;C7A5Z3;C7AQR7;D5FUM3;D6MYJ0;Q8MEB1;Q4VIC2;Q37220;O03644;O98352;Q8MFT9;Q6YLQ6;Q3ZU78;D6MYK4;Q9TID1;O98900;Q7YMT4;Q85XM3;Q32272;Q8MGJ6;Q8MG08;Q95633;O20245;Q6VW25;A4H1D1;A4V8H9;E2D4M5;Q33051;Q9MRX0;Q8HVI7;Q6L9X5;Q4VI79;A4GGU8;B7FD30;Q8WHH7;Q37279;Q6BCJ1;Q71N56;Q09W50;C0J9T2;…	14779	130	CID	C6(Carbamidomethyl)	63.44	0.00148926		9	55		1	1116.62	36.3048	8/82	pps_pisum_OE_trypsin_rep3.mgf
	High	VALEAcVQAR	Q37269;Q8MAK2;Q8HVG8;Q6SSI3;Q3MKL9;P04717;Q8MAT5;Q6JXR8;Q4VI97;B2BY81;D1KWX9;Q9BB40;Q8MG96;O47068;Q9MV63;Q4VIC7;A4GE24;C0J9S0;C7A5Z3;C7AQR7;D5FUM3;D6MYJ0;Q8MEB1;Q4VIC2;Q37220;O03644;O98352;Q8MFT9;Q6YLQ6;Q3ZU78;D6MYK4;Q9TID1;O98900;Q7YMT4;Q85XM3;Q32272;Q8MGJ6;Q8MG08;Q95633;O20245;Q6VW25;A4H1D1;A4V8H9;E2D4M5;Q33051;Q9MRX0;Q8HVI7;Q6L9X5;Q4VI79;A4GGU8;B7FD30;Q8WHH7;Q37279;Q6BCJ1;Q71N56;Q09W50;C0J9T2;…	14779	130	CID	C6(Carbamidomethyl)	63.06	0.00141736		9	54		1	1116.67	80.177	14/82	pps_pisum_OE_trypsin_rep3.mgf
	Low	AVYEcLR	P36484;Q8MAK5;Q32816;O63121;P94086;Q33514;P93976;P94068;Q33496;Q36683;A8DPF0;O63147;Q33620;D2CN03;P92468;O63185;Q9TI00;Q8HDA1;O20289;Q36657;Q8WKU6;B7P0F0;Q36637;Q37357;A5X4I1;Q9GDQ2;Q1A5W2;Q8HT77;P94074;Q33323;A5X4L3;E5KUU8;Q8HUY5;Q37269;Q8MAK2;Q95B00;Q6YLP8;Q3MKL9;P28413;P04717;Q8MAT5;Q36650;Q71N72;Q6JXR8;Q4VI97;B0YGQ4;B2BY81;D1KWX9;Q9BB40;Q8MG96;O47068;Q9MUG3;Q4VIC7;A4F4H5;A4GE24;C0LL66;C7A5Z3;…	20964	164	CID	C5(Carbamidomethyl)	31.62	1.98869	0	1	54	34	1	910.457	13.1854	9/51	pps_pisum_OE_trypsin_rep3.mgf
	Low	GGLDFTKDDENVNxQPFMR	D6MYJ0;Q95633;O20245;Q6VW13	7	4	CID	X14(S)	22.84	18.5467		10	55	30	1	2169.98	-2.47527	7/189	pps_pisum_OE_trypsin_rep3.mgf
A4H1D1	17.82	7	6	432	47.735	6.65381	186.541	Ribulose 1,5-bisphosphate carboxylase/oxygenase large subunit (Fragment) OS=Plagiochila asplenioides GN=rbcL PE=3 SV=1 - [A4H1D1_9MARC]
	Confidence Icon	Sequence	Protein Accessions	# Proteins	# Protein Groups	Activation Type	Modifications	IonScore	Exp Value	Δ Score	Rank	Identity High	Homology Threshold	Charge	m/z [Da]	ΔM [ppm]	Ions Matched	Spectrum File
	High	TFQGPPHGIQVER	Q32800;Q9TJY5;Q8MAK5;O63121;P94086;Q33514;P93976;P94068;Q9TKH0;Q33496;Q33268;Q8HUZ7;Q36683;A8DPF0;O63147;Q7YM64;D2CN03;P92468;O63185;Q9TI00;O20289;Q36657;Q8WKU6;Q37357;A5X4I1;Q9GDQ2;Q1A5W2;Q8HT77;Q9TLI7;P94074;Q33323;A5X4L3;Q6LA00;E5KUU8;P28413;P04717;Q31870;Q8MAT5;Q36650;Q71N72;Q6JXR8;Q4VI97;B0YGQ4;B2BY81;D1KWX9;Q9BB40;Q8MG96;O47068;Q9MUG3;Q9MV63;Q4VIC7;A4F4H5;A4GE24;C0J9S0;C0LL66;C7A5Z3;C7AQR7;…	19129	163	CID		118.95	5.03206e-09		5	55		1	1465.77	10.8451	12/139	pps_pisum_OE_trypsin_rep3.mgf
	High	LSGGDHxHAGTVVGK	P36484;Q33496;A4H1D1	7	3	CID	X7(I)	85.23	8.32298e-06		8	54		1	1447.76	-3.01935	19/134	pps_pisum_OE_trypsin_rep3.mgf
	High	VALEAcVQAR	Q37269;Q8MAK2;Q8HVG8;Q6SSI3;Q3MKL9;P04717;Q8MAT5;Q6JXR8;Q4VI97;B2BY81;D1KWX9;Q9BB40;Q8MG96;O47068;Q9MV63;Q4VIC7;A4GE24;C0J9S0;C7A5Z3;C7AQR7;D5FUM3;D6MYJ0;Q8MEB1;Q4VIC2;Q37220;O03644;O98352;Q8MFT9;Q6YLQ6;Q3ZU78;D6MYK4;Q9TID1;O98900;Q7YMT4;Q85XM3;Q32272;Q8MGJ6;Q8MG08;Q95633;O20245;Q6VW25;A4H1D1;A4V8H9;E2D4M5;Q33051;Q9MRX0;Q8HVI7;Q6L9X5;Q4VI79;A4GGU8;B7FD30;Q8WHH7;Q37279;Q6BCJ1;Q71N56;Q09W50;C0J9T2;…	14779	130	CID	C6(Carbamidomethyl)	63.44	0.00148926		9	55		1	1116.62	36.3048	8/82	pps_pisum_OE_trypsin_rep3.mgf
	High	VALEAcVQAR	Q37269;Q8MAK2;Q8HVG8;Q6SSI3;Q3MKL9;P04717;Q8MAT5;Q6JXR8;Q4VI97;B2BY81;D1KWX9;Q9BB40;Q8MG96;O47068;Q9MV63;Q4VIC7;A4GE24;C0J9S0;C7A5Z3;C7AQR7;D5FUM3;D6MYJ0;Q8MEB1;Q4VIC2;Q37220;O03644;O98352;Q8MFT9;Q6YLQ6;Q3ZU78;D6MYK4;Q9TID1;O98900;Q7YMT4;Q85XM3;Q32272;Q8MGJ6;Q8MG08;Q95633;O20245;Q6VW25;A4H1D1;A4V8H9;E2D4M5;Q33051;Q9MRX0;Q8HVI7;Q6L9X5;Q4VI79;A4GGU8;B7FD30;Q8WHH7;Q37279;Q6BCJ1;Q71N56;Q09W50;C0J9T2;…	14779	130	CID	C6(Carbamidomethyl)	63.06	0.00141736		9	54		1	1116.67	80.177	14/82	pps_pisum_OE_trypsin_rep3.mgf
	Low	YGRPLLGcTIKPK	P36484;Q32800;Q8MAK5;Q32816;O63121;P94086;Q33514;P94068;Q9TKH0;Q33496;Q33268;Q8HUZ7;A8DPF0;O63147;Q33620;Q7YM64;D2CN03;P92468;O63185;Q9TI00;O20289;Q36657;Q8WKU6;Q36637;Q37357;A5X4I1;Q1A5W2;Q8HT77;Q9TLI7;P94074;Q33323;A5X4L3;Q6LA00;E5KUU8;Q37269;Q8MAK2;Q95B00;Q8HVG8;B5U0R6;Q3MKL9;P28413;P04717;Q31870;Q36650;Q71N72;Q6JXR8;Q4VI97;B2BY81;D1KWX9;Q9BB40;Q8MG96;O47068;Q9MUG3;Q4VIC7;A4F4H5;A4GE24;C0J9S0;…	22107	162	CID	C8(Carbamidomethyl)	46.62	0.0797064		4	55		1	1502.84	-7.19888	9/120	pps_pisum_OE_trypsin_rep3.mgf
	Low	AVYEcLR	P36484;Q8MAK5;Q32816;O63121;P94086;Q33514;P93976;P94068;Q33496;Q36683;A8DPF0;O63147;Q33620;D2CN03;P92468;O63185;Q9TI00;Q8HDA1;O20289;Q36657;Q8WKU6;B7P0F0;Q36637;Q37357;A5X4I1;Q9GDQ2;Q1A5W2;Q8HT77;P94074;Q33323;A5X4L3;E5KUU8;Q8HUY5;Q37269;Q8MAK2;Q95B00;Q6YLP8;Q3MKL9;P28413;P04717;Q8MAT5;Q36650;Q71N72;Q6JXR8;Q4VI97;B0YGQ4;B2BY81;D1KWX9;Q9BB40;Q8MG96;O47068;Q9MUG3;Q4VIC7;A4F4H5;A4GE24;C0LL66;C7A5Z3;…	20964	164	CID	C5(Carbamidomethyl)	31.62	1.98869	0	1	54	34	1	910.457	13.1854	9/51	pps_pisum_OE_trypsin_rep3.mgf
	Low	GGLDFTKDDENVNSQPFMR	P36484;Q32800;Q9TJY5;Q8MAK5;Q32816;O63121;P94086;P93976;P94068;Q33496;Q8HUZ7;Q36683;A8DPF0;O63147;Q33620;Q7YM64;D2CN03;P92468;Q9TI00;Q8HDA1;O20289;Q36657;B7P0F0;Q36637;Q37357;A5X4I1;Q9GDQ2;Q1A5W2;Q8HT77;Q9TLI7;P94074;Q33323;A5X4L3;E5KUU8;Q8HUY5;Q37269;Q8MAK2;A7VJY7;Q95B00;Q8HVG8;Q6YLP8;Q6SSI3;Q3MKL9;P28413;P04717;Q31870;Q8MAT5;Q71N72;Q6JXR8;B0YGQ4;B2BY81;D1KWX9;Q8MG96;O47068;Q9MUG3;Q9MV63;Q4VIC7;…	21763	175	CID		22.84	18.5467		4	55	30	1	2169.98	-2.47527	7/193	pps_pisum_OE_trypsin_rep3.mgf
E2D4M5	11	6	4	409	45.7247	6.80029	186.541	Ribulose-1,5-bisphosphate carboxylase/oxygenase large subunit (Fragment) OS=Warnstorfia sarmentosa GN=rbcL PE=4 SV=1 - [E2D4M5_9BRYO]
	Confidence Icon	Sequence	Protein Accessions	# Proteins	# Protein Groups	Activation Type	Modifications	IonScore	Exp Value	Δ Score	Rank	Identity High	Homology Threshold	Charge	m/z [Da]	ΔM [ppm]	Ions Matched	Spectrum File
	High	TFQGPPHGIQVER	Q32800;Q9TJY5;Q8MAK5;O63121;P94086;Q33514;P93976;P94068;Q9TKH0;Q33496;Q33268;Q8HUZ7;Q36683;A8DPF0;O63147;Q7YM64;D2CN03;P92468;O63185;Q9TI00;O20289;Q36657;Q8WKU6;Q37357;A5X4I1;Q9GDQ2;Q1A5W2;Q8HT77;Q9TLI7;P94074;Q33323;A5X4L3;Q6LA00;E5KUU8;P28413;P04717;Q31870;Q8MAT5;Q36650;Q71N72;Q6JXR8;Q4VI97;B0YGQ4;B2BY81;D1KWX9;Q9BB40;Q8MG96;O47068;Q9MUG3;Q9MV63;Q4VIC7;A4F4H5;A4GE24;C0J9S0;C0LL66;C7A5Z3;C7AQR7;…	19129	163	CID		118.95	5.03206e-09		5	55		1	1465.77	10.8451	12/139	pps_pisum_OE_trypsin_rep3.mgf
	High	LSGGDHIHxGTVVGK	Q36683;Q8HT77;E2D4M5;A0PDJ1	6	4	CID	X9(A)	85.23	8.32298e-06		6	54		1	1447.76	-3.01935	19/134	pps_pisum_OE_trypsin_rep3.mgf
	High	VALEAcVQAR	Q37269;Q8MAK2;Q8HVG8;Q6SSI3;Q3MKL9;P04717;Q8MAT5;Q6JXR8;Q4VI97;B2BY81;D1KWX9;Q9BB40;Q8MG96;O47068;Q9MV63;Q4VIC7;A4GE24;C0J9S0;C7A5Z3;C7AQR7;D5FUM3;D6MYJ0;Q8MEB1;Q4VIC2;Q37220;O03644;O98352;Q8MFT9;Q6YLQ6;Q3ZU78;D6MYK4;Q9TID1;O98900;Q7YMT4;Q85XM3;Q32272;Q8MGJ6;Q8MG08;Q95633;O20245;Q6VW25;A4H1D1;A4V8H9;E2D4M5;Q33051;Q9MRX0;Q8HVI7;Q6L9X5;Q4VI79;A4GGU8;B7FD30;Q8WHH7;Q37279;Q6BCJ1;Q71N56;Q09W50;C0J9T2;…	14779	130	CID	C6(Carbamidomethyl)	63.44	0.00148926		9	55		1	1116.62	36.3048	8/82	pps_pisum_OE_trypsin_rep3.mgf
	High	VALEAcVQAR	Q37269;Q8MAK2;Q8HVG8;Q6SSI3;Q3MKL9;P04717;Q8MAT5;Q6JXR8;Q4VI97;B2BY81;D1KWX9;Q9BB40;Q8MG96;O47068;Q9MV63;Q4VIC7;A4GE24;C0J9S0;C7A5Z3;C7AQR7;D5FUM3;D6MYJ0;Q8MEB1;Q4VIC2;Q37220;O03644;O98352;Q8MFT9;Q6YLQ6;Q3ZU78;D6MYK4;Q9TID1;O98900;Q7YMT4;Q85XM3;Q32272;Q8MGJ6;Q8MG08;Q95633;O20245;Q6VW25;A4H1D1;A4V8H9;E2D4M5;Q33051;Q9MRX0;Q8HVI7;Q6L9X5;Q4VI79;A4GGU8;B7FD30;Q8WHH7;Q37279;Q6BCJ1;Q71N56;Q09W50;C0J9T2;…	14779	130	CID	C6(Carbamidomethyl)	63.06	0.00141736		9	54		1	1116.67	80.177	14/82	pps_pisum_OE_trypsin_rep3.mgf
	Low	AVYEcxR	Q9TKH0;C0J9S0;Q4VIC2;E2D4M5;C3KER2	16	5	CID	C5(Carbamidomethyl), X6(L)	31.62	1.98869		2	54	34	1	910.457	13.1854	9/51	pps_pisum_OE_trypsin_rep3.mgf
	Low	AVYEcxR	Q9TKH0;C0J9S0;Q4VIC2;E2D4M5;C3KER2	16	5	CID	C5(Carbamidomethyl), X6(I)	30.85	2.37447		10	54	34	1	910.457	13.1854	7/51	pps_pisum_OE_trypsin_rep3.mgf
Q4VI79	18.76	8	7	469	51.8671	7.1665	186.541	Ribulose-1,5-bisphosphate carboxylase/oxygenase large subunit (Fragment) OS=Delonix brachycarpa GN=rbcL PE=3 SV=1 - [Q4VI79_9FABA]
	Confidence Icon	Sequence	Protein Accessions	# Proteins	# Protein Groups	Activation Type	Modifications	IonScore	Exp Value	Δ Score	Rank	Identity High	Homology Threshold	Charge	m/z [Da]	ΔM [ppm]	Ions Matched	Spectrum File
	High	TFQGPPHGIQVER	Q32800;Q9TJY5;Q8MAK5;O63121;P94086;Q33514;P93976;P94068;Q9TKH0;Q33496;Q33268;Q8HUZ7;Q36683;A8DPF0;O63147;Q7YM64;D2CN03;P92468;O63185;Q9TI00;O20289;Q36657;Q8WKU6;Q37357;A5X4I1;Q9GDQ2;Q1A5W2;Q8HT77;Q9TLI7;P94074;Q33323;A5X4L3;Q6LA00;E5KUU8;P28413;P04717;Q31870;Q8MAT5;Q36650;Q71N72;Q6JXR8;Q4VI97;B0YGQ4;B2BY81;D1KWX9;Q9BB40;Q8MG96;O47068;Q9MUG3;Q9MV63;Q4VIC7;A4F4H5;A4GE24;C0J9S0;C0LL66;C7A5Z3;C7AQR7;…	19129	163	CID		118.95	5.03206e-09		5	55		1	1465.77	10.8451	12/139	pps_pisum_OE_trypsin_rep3.mgf
	High	LSGGDHIHAGTVVGK	Q32816;O63121;Q8HUZ7;O63185;O20289;Q1A5W2;Q33323;Q8HUY5;Q8MAK2;Q3MKL9;P04717;Q8MAT5;Q36650;Q4VI97;Q9BB40;Q8MG96;Q4VIC2;Q1AE41;Q537K8;Q33198;A4V8H9;Q4VI79;Q09W50;Q8MAN3;Q8HTE8;O98359;A8JY23;C0J398;Q9GEE4;Q5J8V6;Q50L46;Q9GIF7;Q8MAM7;A1X4B8;A5X4B3;B8QQG7;Q9MVF6;Q687I2;E2D4M8;Q95631;Q32087;O98324;A4ZUF4;Q5UV68;Q1A5T8;Q4VI99;Q24LK0;Q9GG56;Q8WLL0	3408	49	CID		85.23	8.32298e-06		3	54		1	1447.76	-3.01935	19/134	pps_pisum_OE_trypsin_rep3.mgf
	High	VALEAcVQAR	Q37269;Q8MAK2;Q8HVG8;Q6SSI3;Q3MKL9;P04717;Q8MAT5;Q6JXR8;Q4VI97;B2BY81;D1KWX9;Q9BB40;Q8MG96;O47068;Q9MV63;Q4VIC7;A4GE24;C0J9S0;C7A5Z3;C7AQR7;D5FUM3;D6MYJ0;Q8MEB1;Q4VIC2;Q37220;O03644;O98352;Q8MFT9;Q6YLQ6;Q3ZU78;D6MYK4;Q9TID1;O98900;Q7YMT4;Q85XM3;Q32272;Q8MGJ6;Q8MG08;Q95633;O20245;Q6VW25;A4H1D1;A4V8H9;E2D4M5;Q33051;Q9MRX0;Q8HVI7;Q6L9X5;Q4VI79;A4GGU8;B7FD30;Q8WHH7;Q37279;Q6BCJ1;Q71N56;Q09W50;C0J9T2;…	14779	130	CID	C6(Carbamidomethyl)	63.44	0.00148926		9	55		1	1116.62	36.3048	8/82	pps_pisum_OE_trypsin_rep3.mgf
	High	VALEAcVQAR	Q37269;Q8MAK2;Q8HVG8;Q6SSI3;Q3MKL9;P04717;Q8MAT5;Q6JXR8;Q4VI97;B2BY81;D1KWX9;Q9BB40;Q8MG96;O47068;Q9MV63;Q4VIC7;A4GE24;C0J9S0;C7A5Z3;C7AQR7;D5FUM3;D6MYJ0;Q8MEB1;Q4VIC2;Q37220;O03644;O98352;Q8MFT9;Q6YLQ6;Q3ZU78;D6MYK4;Q9TID1;O98900;Q7YMT4;Q85XM3;Q32272;Q8MGJ6;Q8MG08;Q95633;O20245;Q6VW25;A4H1D1;A4V8H9;E2D4M5;Q33051;Q9MRX0;Q8HVI7;Q6L9X5;Q4VI79;A4GGU8;B7FD30;Q8WHH7;Q37279;Q6BCJ1;Q71N56;Q09W50;C0J9T2;…	14779	130	CID	C6(Carbamidomethyl)	63.06	0.00141736		9	54		1	1116.67	80.177	14/82	pps_pisum_OE_trypsin_rep3.mgf
	Low	YGRPLLGcTIKxK	Q4VI79;Q4VIB9	2	2	CID	C8(Carbamidomethyl), X12(P)	46.62	0.0797064		5	55		1	1502.84	-7.19888	9/120	pps_pisum_OE_trypsin_rep3.mgf
	Low	AVYEcLR	P36484;Q8MAK5;Q32816;O63121;P94086;Q33514;P93976;P94068;Q33496;Q36683;A8DPF0;O63147;Q33620;D2CN03;P92468;O63185;Q9TI00;Q8HDA1;O20289;Q36657;Q8WKU6;B7P0F0;Q36637;Q37357;A5X4I1;Q9GDQ2;Q1A5W2;Q8HT77;P94074;Q33323;A5X4L3;E5KUU8;Q8HUY5;Q37269;Q8MAK2;Q95B00;Q6YLP8;Q3MKL9;P28413;P04717;Q8MAT5;Q36650;Q71N72;Q6JXR8;Q4VI97;B0YGQ4;B2BY81;D1KWX9;Q9BB40;Q8MG96;O47068;Q9MUG3;Q4VIC7;A4F4H5;A4GE24;C0LL66;C7A5Z3;…	20964	164	CID	C5(Carbamidomethyl)	31.62	1.98869	0	1	54	34	1	910.457	13.1854	9/51	pps_pisum_OE_trypsin_rep3.mgf
	Low	EITLGFVDLLR	Q8HUZ7;D2CN03;Q8HDA1;O20289;A5X4I1;Q9TLI7;A5X4L3;Q8MAK2;Q8MCX9;P04717;Q8MAT5;Q36650;Q71N72;Q4VI97;D1KWX9;O47068;Q9MV63;Q4VIC7;A4F4H5;C0J9S0;C7AQR7;Q8MEB1;P92360;Q4VIC2;Q8MFT9;Q3ZU78;Q33198;Q9TID1;O98900;Q8MG08;O20245;A4V8H9;Q33051;Q9MRX0;Q4VI79;Q71N56;C0J9T2;C3S8M4;C3S8R2;Q9TLI9;Q8MAN3;Q8HUX6;Q8ME51;C0J398;Q7YKH2;B2Y4S2;Q8MAM7;Q9GEQ2;Q71N79;B8Q461;O98528;A0PDJ1;B8QQG7;Q31895;Q9MVF6;O09420;Q32087;…	4879	73	CID		26.15	5.68142		6	53	39	1	1275.76	21.1786	6/97	pps_pisum_OE_trypsin_rep3.mgf
	Low	GGLDFTKDDENVNSQPFMR	P36484;Q32800;Q9TJY5;Q8MAK5;Q32816;O63121;P94086;P93976;P94068;Q33496;Q8HUZ7;Q36683;A8DPF0;O63147;Q33620;Q7YM64;D2CN03;P92468;Q9TI00;Q8HDA1;O20289;Q36657;B7P0F0;Q36637;Q37357;A5X4I1;Q9GDQ2;Q1A5W2;Q8HT77;Q9TLI7;P94074;Q33323;A5X4L3;E5KUU8;Q8HUY5;Q37269;Q8MAK2;A7VJY7;Q95B00;Q8HVG8;Q6YLP8;Q6SSI3;Q3MKL9;P28413;P04717;Q31870;Q8MAT5;Q71N72;Q6JXR8;B0YGQ4;B2BY81;D1KWX9;Q8MG96;O47068;Q9MUG3;Q9MV63;Q4VIC7;…	21763	175	CID		22.84	18.5467		4	55	30	1	2169.98	-2.47527	7/193	pps_pisum_OE_trypsin_rep3.mgf
Q09W50	17.82	7	6	432	47.6408	6.25244	186.541	Ribulose-1,5-biphosphate carboxylase/oxygenase large subunit (Fragment) OS=Asterella africana GN=rbcL PE=3 SV=1 - [Q09W50_9MARC]
	Confidence Icon	Sequence	Protein Accessions	# Proteins	# Protein Groups	Activation Type	Modifications	IonScore	Exp Value	Δ Score	Rank	Identity High	Homology Threshold	Charge	m/z [Da]	ΔM [ppm]	Ions Matched	Spectrum File
	High	TFQGPPHGIQVER	Q32800;Q9TJY5;Q8MAK5;O63121;P94086;Q33514;P93976;P94068;Q9TKH0;Q33496;Q33268;Q8HUZ7;Q36683;A8DPF0;O63147;Q7YM64;D2CN03;P92468;O63185;Q9TI00;O20289;Q36657;Q8WKU6;Q37357;A5X4I1;Q9GDQ2;Q1A5W2;Q8HT77;Q9TLI7;P94074;Q33323;A5X4L3;Q6LA00;E5KUU8;P28413;P04717;Q31870;Q8MAT5;Q36650;Q71N72;Q6JXR8;Q4VI97;B0YGQ4;B2BY81;D1KWX9;Q9BB40;Q8MG96;O47068;Q9MUG3;Q9MV63;Q4VIC7;A4F4H5;A4GE24;C0J9S0;C0LL66;C7A5Z3;C7AQR7;…	19129	163	CID		118.95	5.03206e-09		5	55		1	1465.77	10.8451	12/139	pps_pisum_OE_trypsin_rep3.mgf
	High	LSGGDHIHAGTVVGK	Q32816;O63121;Q8HUZ7;O63185;O20289;Q1A5W2;Q33323;Q8HUY5;Q8MAK2;Q3MKL9;P04717;Q8MAT5;Q36650;Q4VI97;Q9BB40;Q8MG96;Q4VIC2;Q1AE41;Q537K8;Q33198;A4V8H9;Q4VI79;Q09W50;Q8MAN3;Q8HTE8;O98359;A8JY23;C0J398;Q9GEE4;Q5J8V6;Q50L46;Q9GIF7;Q8MAM7;A1X4B8;A5X4B3;B8QQG7;Q9MVF6;Q687I2;E2D4M8;Q95631;Q32087;O98324;A4ZUF4;Q5UV68;Q1A5T8;Q4VI99;Q24LK0;Q9GG56;Q8WLL0	3408	49	CID		85.23	8.32298e-06		3	54		1	1447.76	-3.01935	19/134	pps_pisum_OE_trypsin_rep3.mgf
	High	VALEAcVQAR	Q37269;Q8MAK2;Q8HVG8;Q6SSI3;Q3MKL9;P04717;Q8MAT5;Q6JXR8;Q4VI97;B2BY81;D1KWX9;Q9BB40;Q8MG96;O47068;Q9MV63;Q4VIC7;A4GE24;C0J9S0;C7A5Z3;C7AQR7;D5FUM3;D6MYJ0;Q8MEB1;Q4VIC2;Q37220;O03644;O98352;Q8MFT9;Q6YLQ6;Q3ZU78;D6MYK4;Q9TID1;O98900;Q7YMT4;Q85XM3;Q32272;Q8MGJ6;Q8MG08;Q95633;O20245;Q6VW25;A4H1D1;A4V8H9;E2D4M5;Q33051;Q9MRX0;Q8HVI7;Q6L9X5;Q4VI79;A4GGU8;B7FD30;Q8WHH7;Q37279;Q6BCJ1;Q71N56;Q09W50;C0J9T2;…	14779	130	CID	C6(Carbamidomethyl)	63.44	0.00148926		9	55		1	1116.62	36.3048	8/82	pps_pisum_OE_trypsin_rep3.mgf
	High	VALEAcVQAR	Q37269;Q8MAK2;Q8HVG8;Q6SSI3;Q3MKL9;P04717;Q8MAT5;Q6JXR8;Q4VI97;B2BY81;D1KWX9;Q9BB40;Q8MG96;O47068;Q9MV63;Q4VIC7;A4GE24;C0J9S0;C7A5Z3;C7AQR7;D5FUM3;D6MYJ0;Q8MEB1;Q4VIC2;Q37220;O03644;O98352;Q8MFT9;Q6YLQ6;Q3ZU78;D6MYK4;Q9TID1;O98900;Q7YMT4;Q85XM3;Q32272;Q8MGJ6;Q8MG08;Q95633;O20245;Q6VW25;A4H1D1;A4V8H9;E2D4M5;Q33051;Q9MRX0;Q8HVI7;Q6L9X5;Q4VI79;A4GGU8;B7FD30;Q8WHH7;Q37279;Q6BCJ1;Q71N56;Q09W50;C0J9T2;…	14779	130	CID	C6(Carbamidomethyl)	63.06	0.00141736		9	54		1	1116.67	80.177	14/82	pps_pisum_OE_trypsin_rep3.mgf
	Low	YGRPxLGcTIKPK	Q09W50;Q7YKH2;Q3ZR39	15	3	CID	X5(I), C8(Carbamidomethyl)	47.54	0.0644901		2	55		1	1502.84	-7.19888	9/120	pps_pisum_OE_trypsin_rep3.mgf
	Low	AVYEcLR	P36484;Q8MAK5;Q32816;O63121;P94086;Q33514;P93976;P94068;Q33496;Q36683;A8DPF0;O63147;Q33620;D2CN03;P92468;O63185;Q9TI00;Q8HDA1;O20289;Q36657;Q8WKU6;B7P0F0;Q36637;Q37357;A5X4I1;Q9GDQ2;Q1A5W2;Q8HT77;P94074;Q33323;A5X4L3;E5KUU8;Q8HUY5;Q37269;Q8MAK2;Q95B00;Q6YLP8;Q3MKL9;P28413;P04717;Q8MAT5;Q36650;Q71N72;Q6JXR8;Q4VI97;B0YGQ4;B2BY81;D1KWX9;Q9BB40;Q8MG96;O47068;Q9MUG3;Q4VIC7;A4F4H5;A4GE24;C0LL66;C7A5Z3;…	20964	164	CID	C5(Carbamidomethyl)	31.62	1.98869	0	1	54	34	1	910.457	13.1854	9/51	pps_pisum_OE_trypsin_rep3.mgf
	Low	GGLDFTKDDENVNSQPFMR	P36484;Q32800;Q9TJY5;Q8MAK5;Q32816;O63121;P94086;P93976;P94068;Q33496;Q8HUZ7;Q36683;A8DPF0;O63147;Q33620;Q7YM64;D2CN03;P92468;Q9TI00;Q8HDA1;O20289;Q36657;B7P0F0;Q36637;Q37357;A5X4I1;Q9GDQ2;Q1A5W2;Q8HT77;Q9TLI7;P94074;Q33323;A5X4L3;E5KUU8;Q8HUY5;Q37269;Q8MAK2;A7VJY7;Q95B00;Q8HVG8;Q6YLP8;Q6SSI3;Q3MKL9;P28413;P04717;Q31870;Q8MAT5;Q71N72;Q6JXR8;B0YGQ4;B2BY81;D1KWX9;Q8MG96;O47068;Q9MUG3;Q9MV63;Q4VIC7;…	21763	175	CID		22.84	18.5467		4	55	30	1	2169.98	-2.47527	7/193	pps_pisum_OE_trypsin_rep3.mgf
Q9TLI9	22.29	9	8	471	52.2212	6.48096	186.541	Ribulose-1,5-bisphosphate carboxylase oxygenase, large subunit (Fragment) OS=Pachysandra procumbens GN=rbcL PE=3 SV=1 - [Q9TLI9_PACPR]
	Confidence Icon	Sequence	Protein Accessions	# Proteins	# Protein Groups	Activation Type	Modifications	IonScore	Exp Value	Δ Score	Rank	Identity High	Homology Threshold	Charge	m/z [Da]	ΔM [ppm]	Ions Matched	Spectrum File
	High	TFQGPPHGIQVER	Q32800;Q9TJY5;Q8MAK5;O63121;P94086;Q33514;P93976;P94068;Q9TKH0;Q33496;Q33268;Q8HUZ7;Q36683;A8DPF0;O63147;Q7YM64;D2CN03;P92468;O63185;Q9TI00;O20289;Q36657;Q8WKU6;Q37357;A5X4I1;Q9GDQ2;Q1A5W2;Q8HT77;Q9TLI7;P94074;Q33323;A5X4L3;Q6LA00;E5KUU8;P28413;P04717;Q31870;Q8MAT5;Q36650;Q71N72;Q6JXR8;Q4VI97;B0YGQ4;B2BY81;D1KWX9;Q9BB40;Q8MG96;O47068;Q9MUG3;Q9MV63;Q4VIC7;A4F4H5;A4GE24;C0J9S0;C0LL66;C7A5Z3;C7AQR7;…	19129	163	CID		118.95	5.03206e-09		5	55		1	1465.77	10.8451	12/139	pps_pisum_OE_trypsin_rep3.mgf
	High	xSGGDHIHAGTVVGK	P92468;Q9TLI9;Q2IB12	11	3	CID	X1(I)	85.23	8.32298e-06		2	54		1	1447.76	-3.01935	19/134	pps_pisum_OE_trypsin_rep3.mgf
	High	VALEAcVQAR	Q37269;Q8MAK2;Q8HVG8;Q6SSI3;Q3MKL9;P04717;Q8MAT5;Q6JXR8;Q4VI97;B2BY81;D1KWX9;Q9BB40;Q8MG96;O47068;Q9MV63;Q4VIC7;A4GE24;C0J9S0;C7A5Z3;C7AQR7;D5FUM3;D6MYJ0;Q8MEB1;Q4VIC2;Q37220;O03644;O98352;Q8MFT9;Q6YLQ6;Q3ZU78;D6MYK4;Q9TID1;O98900;Q7YMT4;Q85XM3;Q32272;Q8MGJ6;Q8MG08;Q95633;O20245;Q6VW25;A4H1D1;A4V8H9;E2D4M5;Q33051;Q9MRX0;Q8HVI7;Q6L9X5;Q4VI79;A4GGU8;B7FD30;Q8WHH7;Q37279;Q6BCJ1;Q71N56;Q09W50;C0J9T2;…	14779	130	CID	C6(Carbamidomethyl)	63.44	0.00148926		9	55		1	1116.62	36.3048	8/82	pps_pisum_OE_trypsin_rep3.mgf
	High	VALEAcVQAR	Q37269;Q8MAK2;Q8HVG8;Q6SSI3;Q3MKL9;P04717;Q8MAT5;Q6JXR8;Q4VI97;B2BY81;D1KWX9;Q9BB40;Q8MG96;O47068;Q9MV63;Q4VIC7;A4GE24;C0J9S0;C7A5Z3;C7AQR7;D5FUM3;D6MYJ0;Q8MEB1;Q4VIC2;Q37220;O03644;O98352;Q8MFT9;Q6YLQ6;Q3ZU78;D6MYK4;Q9TID1;O98900;Q7YMT4;Q85XM3;Q32272;Q8MGJ6;Q8MG08;Q95633;O20245;Q6VW25;A4H1D1;A4V8H9;E2D4M5;Q33051;Q9MRX0;Q8HVI7;Q6L9X5;Q4VI79;A4GGU8;B7FD30;Q8WHH7;Q37279;Q6BCJ1;Q71N56;Q09W50;C0J9T2;…	14779	130	CID	C6(Carbamidomethyl)	63.06	0.00141736		9	54		1	1116.67	80.177	14/82	pps_pisum_OE_trypsin_rep3.mgf
	Low	YGRPLLGcTIKPK	P36484;Q32800;Q8MAK5;Q32816;O63121;P94086;Q33514;P94068;Q9TKH0;Q33496;Q33268;Q8HUZ7;A8DPF0;O63147;Q33620;Q7YM64;D2CN03;P92468;O63185;Q9TI00;O20289;Q36657;Q8WKU6;Q36637;Q37357;A5X4I1;Q1A5W2;Q8HT77;Q9TLI7;P94074;Q33323;A5X4L3;Q6LA00;E5KUU8;Q37269;Q8MAK2;Q95B00;Q8HVG8;B5U0R6;Q3MKL9;P28413;P04717;Q31870;Q36650;Q71N72;Q6JXR8;Q4VI97;B2BY81;D1KWX9;Q9BB40;Q8MG96;O47068;Q9MUG3;Q4VIC7;A4F4H5;A4GE24;C0J9S0;…	22107	162	CID	C8(Carbamidomethyl)	46.62	0.0797064		4	55		1	1502.84	-7.19888	9/120	pps_pisum_OE_trypsin_rep3.mgf
	Low	AVYEcLR	P36484;Q8MAK5;Q32816;O63121;P94086;Q33514;P93976;P94068;Q33496;Q36683;A8DPF0;O63147;Q33620;D2CN03;P92468;O63185;Q9TI00;Q8HDA1;O20289;Q36657;Q8WKU6;B7P0F0;Q36637;Q37357;A5X4I1;Q9GDQ2;Q1A5W2;Q8HT77;P94074;Q33323;A5X4L3;E5KUU8;Q8HUY5;Q37269;Q8MAK2;Q95B00;Q6YLP8;Q3MKL9;P28413;P04717;Q8MAT5;Q36650;Q71N72;Q6JXR8;Q4VI97;B0YGQ4;B2BY81;D1KWX9;Q9BB40;Q8MG96;O47068;Q9MUG3;Q4VIC7;A4F4H5;A4GE24;C0LL66;C7A5Z3;…	20964	164	CID	C5(Carbamidomethyl)	31.62	1.98869	0	1	54	34	1	910.457	13.1854	9/51	pps_pisum_OE_trypsin_rep3.mgf
	Low	EITLGFVDLLR	Q8HUZ7;D2CN03;Q8HDA1;O20289;A5X4I1;Q9TLI7;A5X4L3;Q8MAK2;Q8MCX9;P04717;Q8MAT5;Q36650;Q71N72;Q4VI97;D1KWX9;O47068;Q9MV63;Q4VIC7;A4F4H5;C0J9S0;C7AQR7;Q8MEB1;P92360;Q4VIC2;Q8MFT9;Q3ZU78;Q33198;Q9TID1;O98900;Q8MG08;O20245;A4V8H9;Q33051;Q9MRX0;Q4VI79;Q71N56;C0J9T2;C3S8M4;C3S8R2;Q9TLI9;Q8MAN3;Q8HUX6;Q8ME51;C0J398;Q7YKH2;B2Y4S2;Q8MAM7;Q9GEQ2;Q71N79;B8Q461;O98528;A0PDJ1;B8QQG7;Q31895;Q9MVF6;O09420;Q32087;…	4879	73	CID		26.15	5.68142		6	53	39	1	1275.76	21.1786	6/97	pps_pisum_OE_trypsin_rep3.mgf
	Low	GGLDFTKDDENVNSQPFMR	P36484;Q32800;Q9TJY5;Q8MAK5;Q32816;O63121;P94086;P93976;P94068;Q33496;Q8HUZ7;Q36683;A8DPF0;O63147;Q33620;Q7YM64;D2CN03;P92468;Q9TI00;Q8HDA1;O20289;Q36657;B7P0F0;Q36637;Q37357;A5X4I1;Q9GDQ2;Q1A5W2;Q8HT77;Q9TLI7;P94074;Q33323;A5X4L3;E5KUU8;Q8HUY5;Q37269;Q8MAK2;A7VJY7;Q95B00;Q8HVG8;Q6YLP8;Q6SSI3;Q3MKL9;P28413;P04717;Q31870;Q8MAT5;Q71N72;Q6JXR8;B0YGQ4;B2BY81;D1KWX9;Q8MG96;O47068;Q9MUG3;Q9MV63;Q4VIC7;…	21763	175	CID		22.84	18.5467		4	55	30	1	2169.98	-2.47527	7/193	pps_pisum_OE_trypsin_rep3.mgf
	Low	GHYLNATAGTcEEMIKR	P36484;Q9TJY5;Q32816;Q33268;Q8HUZ7;Q36683;D2CN03;O63185;Q9TI00;Q8HDA1;O20289;Q8WKU6;B7P0F0;Q36637;Q37357;Q9GDQ2;Q8HT77;Q33323;A5X4L3;Q6LA00;E5KUU8;Q8HUY5;Q37269;Q8MCX9;Q8HVG8;Q3MKL9;Q31870;Q36650;Q4VI97;Q9MV63;Q4VIC7;A4GE24;D5FUM3;D6MYJ0;Q8MEB1;Q4VIC2;Q8MFT9;Q3ZU78;D6MYK4;Q33198;O98900;P94095;Q8MG08;Q6VW25;A4V8H9;Q33051;Q9MRX0;Q8HVI7;Q8WHH7;Q37279;Q6BCJ1;Q71N56;C0J9T2;C3KER2;Q9TLI9;Q8MAN3;Q8HUX6;…	7038	91	CID	C11(Carbamidomethyl)	16.92	55.712		9	54	32	1	1950.89	-14.878	7/168	pps_pisum_OE_trypsin_rep3.mgf
Q8MAN3	25.48	11	9	467	52.0791	7.1665	186.541	Ribulose-1,5-bisphosphate carboxylase/oxygenase large subunit (Fragment) OS=Calycobolus nutans GN=rbcL PE=3 SV=1 - [Q8MAN3_9ASTE]
	Confidence Icon	Sequence	Protein Accessions	# Proteins	# Protein Groups	Activation Type	Modifications	IonScore	Exp Value	Δ Score	Rank	Identity High	Homology Threshold	Charge	m/z [Da]	ΔM [ppm]	Ions Matched	Spectrum File
	High	TFQGPPHGIQVER	Q32800;Q9TJY5;Q8MAK5;O63121;P94086;Q33514;P93976;P94068;Q9TKH0;Q33496;Q33268;Q8HUZ7;Q36683;A8DPF0;O63147;Q7YM64;D2CN03;P92468;O63185;Q9TI00;O20289;Q36657;Q8WKU6;Q37357;A5X4I1;Q9GDQ2;Q1A5W2;Q8HT77;Q9TLI7;P94074;Q33323;A5X4L3;Q6LA00;E5KUU8;P28413;P04717;Q31870;Q8MAT5;Q36650;Q71N72;Q6JXR8;Q4VI97;B0YGQ4;B2BY81;D1KWX9;Q9BB40;Q8MG96;O47068;Q9MUG3;Q9MV63;Q4VIC7;A4F4H5;A4GE24;C0J9S0;C0LL66;C7A5Z3;C7AQR7;…	19129	163	CID		118.95	5.03206e-09		5	55		1	1465.77	10.8451	12/139	pps_pisum_OE_trypsin_rep3.mgf
	High	LSGGDHIHAGTVVGK	Q32816;O63121;Q8HUZ7;O63185;O20289;Q1A5W2;Q33323;Q8HUY5;Q8MAK2;Q3MKL9;P04717;Q8MAT5;Q36650;Q4VI97;Q9BB40;Q8MG96;Q4VIC2;Q1AE41;Q537K8;Q33198;A4V8H9;Q4VI79;Q09W50;Q8MAN3;Q8HTE8;O98359;A8JY23;C0J398;Q9GEE4;Q5J8V6;Q50L46;Q9GIF7;Q8MAM7;A1X4B8;A5X4B3;B8QQG7;Q9MVF6;Q687I2;E2D4M8;Q95631;Q32087;O98324;A4ZUF4;Q5UV68;Q1A5T8;Q4VI99;Q24LK0;Q9GG56;Q8WLL0	3408	49	CID		85.23	8.32298e-06		3	54		1	1447.76	-3.01935	19/134	pps_pisum_OE_trypsin_rep3.mgf
	High	VALEAcVQAR	Q37269;Q8MAK2;Q8HVG8;Q6SSI3;Q3MKL9;P04717;Q8MAT5;Q6JXR8;Q4VI97;B2BY81;D1KWX9;Q9BB40;Q8MG96;O47068;Q9MV63;Q4VIC7;A4GE24;C0J9S0;C7A5Z3;C7AQR7;D5FUM3;D6MYJ0;Q8MEB1;Q4VIC2;Q37220;O03644;O98352;Q8MFT9;Q6YLQ6;Q3ZU78;D6MYK4;Q9TID1;O98900;Q7YMT4;Q85XM3;Q32272;Q8MGJ6;Q8MG08;Q95633;O20245;Q6VW25;A4H1D1;A4V8H9;E2D4M5;Q33051;Q9MRX0;Q8HVI7;Q6L9X5;Q4VI79;A4GGU8;B7FD30;Q8WHH7;Q37279;Q6BCJ1;Q71N56;Q09W50;C0J9T2;…	14779	130	CID	C6(Carbamidomethyl)	63.44	0.00148926		9	55		1	1116.62	36.3048	8/82	pps_pisum_OE_trypsin_rep3.mgf
	High	VALEAcVQAR	Q37269;Q8MAK2;Q8HVG8;Q6SSI3;Q3MKL9;P04717;Q8MAT5;Q6JXR8;Q4VI97;B2BY81;D1KWX9;Q9BB40;Q8MG96;O47068;Q9MV63;Q4VIC7;A4GE24;C0J9S0;C7A5Z3;C7AQR7;D5FUM3;D6MYJ0;Q8MEB1;Q4VIC2;Q37220;O03644;O98352;Q8MFT9;Q6YLQ6;Q3ZU78;D6MYK4;Q9TID1;O98900;Q7YMT4;Q85XM3;Q32272;Q8MGJ6;Q8MG08;Q95633;O20245;Q6VW25;A4H1D1;A4V8H9;E2D4M5;Q33051;Q9MRX0;Q8HVI7;Q6L9X5;Q4VI79;A4GGU8;B7FD30;Q8WHH7;Q37279;Q6BCJ1;Q71N56;Q09W50;C0J9T2;…	14779	130	CID	C6(Carbamidomethyl)	63.06	0.00141736		9	54		1	1116.67	80.177	14/82	pps_pisum_OE_trypsin_rep3.mgf
	Low	YGRPLLGcTIKPK	P36484;Q32800;Q8MAK5;Q32816;O63121;P94086;Q33514;P94068;Q9TKH0;Q33496;Q33268;Q8HUZ7;A8DPF0;O63147;Q33620;Q7YM64;D2CN03;P92468;O63185;Q9TI00;O20289;Q36657;Q8WKU6;Q36637;Q37357;A5X4I1;Q1A5W2;Q8HT77;Q9TLI7;P94074;Q33323;A5X4L3;Q6LA00;E5KUU8;Q37269;Q8MAK2;Q95B00;Q8HVG8;B5U0R6;Q3MKL9;P28413;P04717;Q31870;Q36650;Q71N72;Q6JXR8;Q4VI97;B2BY81;D1KWX9;Q9BB40;Q8MG96;O47068;Q9MUG3;Q4VIC7;A4F4H5;A4GE24;C0J9S0;…	22107	162	CID	C8(Carbamidomethyl)	46.62	0.0797064		4	55		1	1502.84	-7.19888	9/120	pps_pisum_OE_trypsin_rep3.mgf
	Low	AVYEcLR	P36484;Q8MAK5;Q32816;O63121;P94086;Q33514;P93976;P94068;Q33496;Q36683;A8DPF0;O63147;Q33620;D2CN03;P92468;O63185;Q9TI00;Q8HDA1;O20289;Q36657;Q8WKU6;B7P0F0;Q36637;Q37357;A5X4I1;Q9GDQ2;Q1A5W2;Q8HT77;P94074;Q33323;A5X4L3;E5KUU8;Q8HUY5;Q37269;Q8MAK2;Q95B00;Q6YLP8;Q3MKL9;P28413;P04717;Q8MAT5;Q36650;Q71N72;Q6JXR8;Q4VI97;B0YGQ4;B2BY81;D1KWX9;Q9BB40;Q8MG96;O47068;Q9MUG3;Q4VIC7;A4F4H5;A4GE24;C0LL66;C7A5Z3;…	20964	164	CID	C5(Carbamidomethyl)	31.62	1.98869	0	1	54	34	1	910.457	13.1854	9/51	pps_pisum_OE_trypsin_rep3.mgf
	Low	EITLGFVDLLR	Q8HUZ7;D2CN03;Q8HDA1;O20289;A5X4I1;Q9TLI7;A5X4L3;Q8MAK2;Q8MCX9;P04717;Q8MAT5;Q36650;Q71N72;Q4VI97;D1KWX9;O47068;Q9MV63;Q4VIC7;A4F4H5;C0J9S0;C7AQR7;Q8MEB1;P92360;Q4VIC2;Q8MFT9;Q3ZU78;Q33198;Q9TID1;O98900;Q8MG08;O20245;A4V8H9;Q33051;Q9MRX0;Q4VI79;Q71N56;C0J9T2;C3S8M4;C3S8R2;Q9TLI9;Q8MAN3;Q8HUX6;Q8ME51;C0J398;Q7YKH2;B2Y4S2;Q8MAM7;Q9GEQ2;Q71N79;B8Q461;O98528;A0PDJ1;B8QQG7;Q31895;Q9MVF6;O09420;Q32087;…	4879	73	CID		26.15	5.68142		6	53	39	1	1275.76	21.1786	6/97	pps_pisum_OE_trypsin_rep3.mgf
	Low	NHxmHFRVLAKALR	Q8MAN3	2	1	CID	X3(I), M4(Oxidation)	24.68	8.37234		3	53	39	1	1721.93	-28.1698	5/145	pps_pisum_OE_trypsin_rep3.mgf
	Low	NHxmHFRVLAKALR	Q8MAN3	2	1	CID	X3(L), M4(Oxidation)	24.68	8.37234		4	53	39	1	1721.93	-28.1698	5/145	pps_pisum_OE_trypsin_rep3.mgf
	Low	GGLDFTKDDENVNSQPFMR	P36484;Q32800;Q9TJY5;Q8MAK5;Q32816;O63121;P94086;P93976;P94068;Q33496;Q8HUZ7;Q36683;A8DPF0;O63147;Q33620;Q7YM64;D2CN03;P92468;Q9TI00;Q8HDA1;O20289;Q36657;B7P0F0;Q36637;Q37357;A5X4I1;Q9GDQ2;Q1A5W2;Q8HT77;Q9TLI7;P94074;Q33323;A5X4L3;E5KUU8;Q8HUY5;Q37269;Q8MAK2;A7VJY7;Q95B00;Q8HVG8;Q6YLP8;Q6SSI3;Q3MKL9;P28413;P04717;Q31870;Q8MAT5;Q71N72;Q6JXR8;B0YGQ4;B2BY81;D1KWX9;Q8MG96;O47068;Q9MUG3;Q9MV63;Q4VIC7;…	21763	175	CID		22.84	18.5467		4	55	30	1	2169.98	-2.47527	7/193	pps_pisum_OE_trypsin_rep3.mgf
	Low	GHYLNATAGTcEEMIKR	P36484;Q9TJY5;Q32816;Q33268;Q8HUZ7;Q36683;D2CN03;O63185;Q9TI00;Q8HDA1;O20289;Q8WKU6;B7P0F0;Q36637;Q37357;Q9GDQ2;Q8HT77;Q33323;A5X4L3;Q6LA00;E5KUU8;Q8HUY5;Q37269;Q8MCX9;Q8HVG8;Q3MKL9;Q31870;Q36650;Q4VI97;Q9MV63;Q4VIC7;A4GE24;D5FUM3;D6MYJ0;Q8MEB1;Q4VIC2;Q8MFT9;Q3ZU78;D6MYK4;Q33198;O98900;P94095;Q8MG08;Q6VW25;A4V8H9;Q33051;Q9MRX0;Q8HVI7;Q8WHH7;Q37279;Q6BCJ1;Q71N56;C0J9T2;C3KER2;Q9TLI9;Q8MAN3;Q8HUX6;…	7038	91	CID	C11(Carbamidomethyl)	16.92	55.712		9	54	32	1	1950.89	-14.878	7/168	pps_pisum_OE_trypsin_rep3.mgf
Q8HTE8	16.42	7	6	469	52.1751	6.68311	186.541	Ribulose-1, 5-bisphosphate carboxylase (Fragment) OS=Ludekia borneensis GN=rbcL PE=3 SV=1 - [Q8HTE8_9GENT]
	Confidence Icon	Sequence	Protein Accessions	# Proteins	# Protein Groups	Activation Type	Modifications	IonScore	Exp Value	Δ Score	Rank	Identity High	Homology Threshold	Charge	m/z [Da]	ΔM [ppm]	Ions Matched	Spectrum File
	High	TFQGPPHGIQVER	Q32800;Q9TJY5;Q8MAK5;O63121;P94086;Q33514;P93976;P94068;Q9TKH0;Q33496;Q33268;Q8HUZ7;Q36683;A8DPF0;O63147;Q7YM64;D2CN03;P92468;O63185;Q9TI00;O20289;Q36657;Q8WKU6;Q37357;A5X4I1;Q9GDQ2;Q1A5W2;Q8HT77;Q9TLI7;P94074;Q33323;A5X4L3;Q6LA00;E5KUU8;P28413;P04717;Q31870;Q8MAT5;Q36650;Q71N72;Q6JXR8;Q4VI97;B0YGQ4;B2BY81;D1KWX9;Q9BB40;Q8MG96;O47068;Q9MUG3;Q9MV63;Q4VIC7;A4F4H5;A4GE24;C0J9S0;C0LL66;C7A5Z3;C7AQR7;…	19129	163	CID		118.95	5.03206e-09		5	55		1	1465.77	10.8451	12/139	pps_pisum_OE_trypsin_rep3.mgf
	High	LSGGDHIHAGTVVGK	Q32816;O63121;Q8HUZ7;O63185;O20289;Q1A5W2;Q33323;Q8HUY5;Q8MAK2;Q3MKL9;P04717;Q8MAT5;Q36650;Q4VI97;Q9BB40;Q8MG96;Q4VIC2;Q1AE41;Q537K8;Q33198;A4V8H9;Q4VI79;Q09W50;Q8MAN3;Q8HTE8;O98359;A8JY23;C0J398;Q9GEE4;Q5J8V6;Q50L46;Q9GIF7;Q8MAM7;A1X4B8;A5X4B3;B8QQG7;Q9MVF6;Q687I2;E2D4M8;Q95631;Q32087;O98324;A4ZUF4;Q5UV68;Q1A5T8;Q4VI99;Q24LK0;Q9GG56;Q8WLL0	3408	49	CID		85.23	8.32298e-06		3	54		1	1447.76	-3.01935	19/134	pps_pisum_OE_trypsin_rep3.mgf
	High	xALEAcVKAR	Q8HTE8	1	1	CID	X1(V), C6(Carbamidomethyl)	63.44	0.00148926		8	55		1	1116.62	3.71552	8/82	pps_pisum_OE_trypsin_rep3.mgf
	High	xALEAcVKAR	Q8HTE8	1	1	CID	X1(V), C6(Carbamidomethyl)	63.06	0.00141736		8	54		1	1116.67	47.5891	14/82	pps_pisum_OE_trypsin_rep3.mgf
	Low	YGRPLLGcTIKPK	P36484;Q32800;Q8MAK5;Q32816;O63121;P94086;Q33514;P94068;Q9TKH0;Q33496;Q33268;Q8HUZ7;A8DPF0;O63147;Q33620;Q7YM64;D2CN03;P92468;O63185;Q9TI00;O20289;Q36657;Q8WKU6;Q36637;Q37357;A5X4I1;Q1A5W2;Q8HT77;Q9TLI7;P94074;Q33323;A5X4L3;Q6LA00;E5KUU8;Q37269;Q8MAK2;Q95B00;Q8HVG8;B5U0R6;Q3MKL9;P28413;P04717;Q31870;Q36650;Q71N72;Q6JXR8;Q4VI97;B2BY81;D1KWX9;Q9BB40;Q8MG96;O47068;Q9MUG3;Q4VIC7;A4F4H5;A4GE24;C0J9S0;…	22107	162	CID	C8(Carbamidomethyl)	46.62	0.0797064		4	55		1	1502.84	-7.19888	9/120	pps_pisum_OE_trypsin_rep3.mgf
	Low	AVYEcLR	P36484;Q8MAK5;Q32816;O63121;P94086;Q33514;P93976;P94068;Q33496;Q36683;A8DPF0;O63147;Q33620;D2CN03;P92468;O63185;Q9TI00;Q8HDA1;O20289;Q36657;Q8WKU6;B7P0F0;Q36637;Q37357;A5X4I1;Q9GDQ2;Q1A5W2;Q8HT77;P94074;Q33323;A5X4L3;E5KUU8;Q8HUY5;Q37269;Q8MAK2;Q95B00;Q6YLP8;Q3MKL9;P28413;P04717;Q8MAT5;Q36650;Q71N72;Q6JXR8;Q4VI97;B0YGQ4;B2BY81;D1KWX9;Q9BB40;Q8MG96;O47068;Q9MUG3;Q4VIC7;A4F4H5;A4GE24;C0LL66;C7A5Z3;…	20964	164	CID	C5(Carbamidomethyl)	31.62	1.98869	0	1	54	34	1	910.457	13.1854	9/51	pps_pisum_OE_trypsin_rep3.mgf
	Low	GGLDFTKDDENVNSQPFMR	P36484;Q32800;Q9TJY5;Q8MAK5;Q32816;O63121;P94086;P93976;P94068;Q33496;Q8HUZ7;Q36683;A8DPF0;O63147;Q33620;Q7YM64;D2CN03;P92468;Q9TI00;Q8HDA1;O20289;Q36657;B7P0F0;Q36637;Q37357;A5X4I1;Q9GDQ2;Q1A5W2;Q8HT77;Q9TLI7;P94074;Q33323;A5X4L3;E5KUU8;Q8HUY5;Q37269;Q8MAK2;A7VJY7;Q95B00;Q8HVG8;Q6YLP8;Q6SSI3;Q3MKL9;P28413;P04717;Q31870;Q8MAT5;Q71N72;Q6JXR8;B0YGQ4;B2BY81;D1KWX9;Q8MG96;O47068;Q9MUG3;Q9MV63;Q4VIC7;…	21763	175	CID		22.84	18.5467		4	55	30	1	2169.98	-2.47527	7/193	pps_pisum_OE_trypsin_rep3.mgf
A8JY23	13.18	6	5	440	48.5119	6.32861	186.541	Ribulose-1,5-bisphosphate carboxylase/oxygenase large subunit (Fragment) OS=Porella platyphylla GN=rbcL PE=3 SV=1 - [A8JY23_9MARC]
	Confidence Icon	Sequence	Protein Accessions	# Proteins	# Protein Groups	Activation Type	Modifications	IonScore	Exp Value	Δ Score	Rank	Identity High	Homology Threshold	Charge	m/z [Da]	ΔM [ppm]	Ions Matched	Spectrum File
	High	TFQGPPHGIQVER	Q32800;Q9TJY5;Q8MAK5;O63121;P94086;Q33514;P93976;P94068;Q9TKH0;Q33496;Q33268;Q8HUZ7;Q36683;A8DPF0;O63147;Q7YM64;D2CN03;P92468;O63185;Q9TI00;O20289;Q36657;Q8WKU6;Q37357;A5X4I1;Q9GDQ2;Q1A5W2;Q8HT77;Q9TLI7;P94074;Q33323;A5X4L3;Q6LA00;E5KUU8;P28413;P04717;Q31870;Q8MAT5;Q36650;Q71N72;Q6JXR8;Q4VI97;B0YGQ4;B2BY81;D1KWX9;Q9BB40;Q8MG96;O47068;Q9MUG3;Q9MV63;Q4VIC7;A4F4H5;A4GE24;C0J9S0;C0LL66;C7A5Z3;C7AQR7;…	19129	163	CID		118.95	5.03206e-09		5	55		1	1465.77	10.8451	12/139	pps_pisum_OE_trypsin_rep3.mgf
	High	LSGGDHIHAGTVVGK	Q32816;O63121;Q8HUZ7;O63185;O20289;Q1A5W2;Q33323;Q8HUY5;Q8MAK2;Q3MKL9;P04717;Q8MAT5;Q36650;Q4VI97;Q9BB40;Q8MG96;Q4VIC2;Q1AE41;Q537K8;Q33198;A4V8H9;Q4VI79;Q09W50;Q8MAN3;Q8HTE8;O98359;A8JY23;C0J398;Q9GEE4;Q5J8V6;Q50L46;Q9GIF7;Q8MAM7;A1X4B8;A5X4B3;B8QQG7;Q9MVF6;Q687I2;E2D4M8;Q95631;Q32087;O98324;A4ZUF4;Q5UV68;Q1A5T8;Q4VI99;Q24LK0;Q9GG56;Q8WLL0	3408	49	CID		85.23	8.32298e-06		3	54		1	1447.76	-3.01935	19/134	pps_pisum_OE_trypsin_rep3.mgf
	High	VALEAcVQAR	Q37269;Q8MAK2;Q8HVG8;Q6SSI3;Q3MKL9;P04717;Q8MAT5;Q6JXR8;Q4VI97;B2BY81;D1KWX9;Q9BB40;Q8MG96;O47068;Q9MV63;Q4VIC7;A4GE24;C0J9S0;C7A5Z3;C7AQR7;D5FUM3;D6MYJ0;Q8MEB1;Q4VIC2;Q37220;O03644;O98352;Q8MFT9;Q6YLQ6;Q3ZU78;D6MYK4;Q9TID1;O98900;Q7YMT4;Q85XM3;Q32272;Q8MGJ6;Q8MG08;Q95633;O20245;Q6VW25;A4H1D1;A4V8H9;E2D4M5;Q33051;Q9MRX0;Q8HVI7;Q6L9X5;Q4VI79;A4GGU8;B7FD30;Q8WHH7;Q37279;Q6BCJ1;Q71N56;Q09W50;C0J9T2;…	14779	130	CID	C6(Carbamidomethyl)	63.44	0.00148926		9	55		1	1116.62	36.3048	8/82	pps_pisum_OE_trypsin_rep3.mgf
	High	VALEAcVQAR	Q37269;Q8MAK2;Q8HVG8;Q6SSI3;Q3MKL9;P04717;Q8MAT5;Q6JXR8;Q4VI97;B2BY81;D1KWX9;Q9BB40;Q8MG96;O47068;Q9MV63;Q4VIC7;A4GE24;C0J9S0;C7A5Z3;C7AQR7;D5FUM3;D6MYJ0;Q8MEB1;Q4VIC2;Q37220;O03644;O98352;Q8MFT9;Q6YLQ6;Q3ZU78;D6MYK4;Q9TID1;O98900;Q7YMT4;Q85XM3;Q32272;Q8MGJ6;Q8MG08;Q95633;O20245;Q6VW25;A4H1D1;A4V8H9;E2D4M5;Q33051;Q9MRX0;Q8HVI7;Q6L9X5;Q4VI79;A4GGU8;B7FD30;Q8WHH7;Q37279;Q6BCJ1;Q71N56;Q09W50;C0J9T2;…	14779	130	CID	C6(Carbamidomethyl)	63.06	0.00141736		9	54		1	1116.67	80.177	14/82	pps_pisum_OE_trypsin_rep3.mgf
	Low	YGRPLLGcTIKPK	P36484;Q32800;Q8MAK5;Q32816;O63121;P94086;Q33514;P94068;Q9TKH0;Q33496;Q33268;Q8HUZ7;A8DPF0;O63147;Q33620;Q7YM64;D2CN03;P92468;O63185;Q9TI00;O20289;Q36657;Q8WKU6;Q36637;Q37357;A5X4I1;Q1A5W2;Q8HT77;Q9TLI7;P94074;Q33323;A5X4L3;Q6LA00;E5KUU8;Q37269;Q8MAK2;Q95B00;Q8HVG8;B5U0R6;Q3MKL9;P28413;P04717;Q31870;Q36650;Q71N72;Q6JXR8;Q4VI97;B2BY81;D1KWX9;Q9BB40;Q8MG96;O47068;Q9MUG3;Q4VIC7;A4F4H5;A4GE24;C0J9S0;…	22107	162	CID	C8(Carbamidomethyl)	46.62	0.0797064		4	55		1	1502.84	-7.19888	9/120	pps_pisum_OE_trypsin_rep3.mgf
	Low	AVYxcLR	Q8HUZ7;Q9MV63;Q8HVI7;A8JY23;Q32515	8	5	CID	X4(E), C5(Carbamidomethyl)	31.62	1.98869		4	54	34	1	910.457	13.1854	9/56	pps_pisum_OE_trypsin_rep3.mgf
A1X4B8	20.28	8	7	434	47.9273	6.63916	186.541	Ribulose-1,5-bisphosphate carboxylase/oxygenase large subunit (Fragment) OS=Plagiochila latifrons GN=rbcL PE=3 SV=1 - [A1X4B8_9MARC]
	Confidence Icon	Sequence	Protein Accessions	# Proteins	# Protein Groups	Activation Type	Modifications	IonScore	Exp Value	Δ Score	Rank	Identity High	Homology Threshold	Charge	m/z [Da]	ΔM [ppm]	Ions Matched	Spectrum File
	High	TFQGPPHGIQVER	Q32800;Q9TJY5;Q8MAK5;O63121;P94086;Q33514;P93976;P94068;Q9TKH0;Q33496;Q33268;Q8HUZ7;Q36683;A8DPF0;O63147;Q7YM64;D2CN03;P92468;O63185;Q9TI00;O20289;Q36657;Q8WKU6;Q37357;A5X4I1;Q9GDQ2;Q1A5W2;Q8HT77;Q9TLI7;P94074;Q33323;A5X4L3;Q6LA00;E5KUU8;P28413;P04717;Q31870;Q8MAT5;Q36650;Q71N72;Q6JXR8;Q4VI97;B0YGQ4;B2BY81;D1KWX9;Q9BB40;Q8MG96;O47068;Q9MUG3;Q9MV63;Q4VIC7;A4F4H5;A4GE24;C0J9S0;C0LL66;C7A5Z3;C7AQR7;…	19129	163	CID		118.95	5.03206e-09		5	55		1	1465.77	10.8451	12/139	pps_pisum_OE_trypsin_rep3.mgf
	High	LSGGDHIHAGTVVGK	Q32816;O63121;Q8HUZ7;O63185;O20289;Q1A5W2;Q33323;Q8HUY5;Q8MAK2;Q3MKL9;P04717;Q8MAT5;Q36650;Q4VI97;Q9BB40;Q8MG96;Q4VIC2;Q1AE41;Q537K8;Q33198;A4V8H9;Q4VI79;Q09W50;Q8MAN3;Q8HTE8;O98359;A8JY23;C0J398;Q9GEE4;Q5J8V6;Q50L46;Q9GIF7;Q8MAM7;A1X4B8;A5X4B3;B8QQG7;Q9MVF6;Q687I2;E2D4M8;Q95631;Q32087;O98324;A4ZUF4;Q5UV68;Q1A5T8;Q4VI99;Q24LK0;Q9GG56;Q8WLL0	3408	49	CID		85.23	8.32298e-06		3	54		1	1447.76	-3.01935	19/134	pps_pisum_OE_trypsin_rep3.mgf
	High	VALEAcVQAR	Q37269;Q8MAK2;Q8HVG8;Q6SSI3;Q3MKL9;P04717;Q8MAT5;Q6JXR8;Q4VI97;B2BY81;D1KWX9;Q9BB40;Q8MG96;O47068;Q9MV63;Q4VIC7;A4GE24;C0J9S0;C7A5Z3;C7AQR7;D5FUM3;D6MYJ0;Q8MEB1;Q4VIC2;Q37220;O03644;O98352;Q8MFT9;Q6YLQ6;Q3ZU78;D6MYK4;Q9TID1;O98900;Q7YMT4;Q85XM3;Q32272;Q8MGJ6;Q8MG08;Q95633;O20245;Q6VW25;A4H1D1;A4V8H9;E2D4M5;Q33051;Q9MRX0;Q8HVI7;Q6L9X5;Q4VI79;A4GGU8;B7FD30;Q8WHH7;Q37279;Q6BCJ1;Q71N56;Q09W50;C0J9T2;…	14779	130	CID	C6(Carbamidomethyl)	63.44	0.00148926		9	55		1	1116.62	36.3048	8/82	pps_pisum_OE_trypsin_rep3.mgf
	High	VALEAcVQAR	Q37269;Q8MAK2;Q8HVG8;Q6SSI3;Q3MKL9;P04717;Q8MAT5;Q6JXR8;Q4VI97;B2BY81;D1KWX9;Q9BB40;Q8MG96;O47068;Q9MV63;Q4VIC7;A4GE24;C0J9S0;C7A5Z3;C7AQR7;D5FUM3;D6MYJ0;Q8MEB1;Q4VIC2;Q37220;O03644;O98352;Q8MFT9;Q6YLQ6;Q3ZU78;D6MYK4;Q9TID1;O98900;Q7YMT4;Q85XM3;Q32272;Q8MGJ6;Q8MG08;Q95633;O20245;Q6VW25;A4H1D1;A4V8H9;E2D4M5;Q33051;Q9MRX0;Q8HVI7;Q6L9X5;Q4VI79;A4GGU8;B7FD30;Q8WHH7;Q37279;Q6BCJ1;Q71N56;Q09W50;C0J9T2;…	14779	130	CID	C6(Carbamidomethyl)	63.06	0.00141736		9	54		1	1116.67	80.177	14/82	pps_pisum_OE_trypsin_rep3.mgf
	Low	YGRPLLGcTIKPK	P36484;Q32800;Q8MAK5;Q32816;O63121;P94086;Q33514;P94068;Q9TKH0;Q33496;Q33268;Q8HUZ7;A8DPF0;O63147;Q33620;Q7YM64;D2CN03;P92468;O63185;Q9TI00;O20289;Q36657;Q8WKU6;Q36637;Q37357;A5X4I1;Q1A5W2;Q8HT77;Q9TLI7;P94074;Q33323;A5X4L3;Q6LA00;E5KUU8;Q37269;Q8MAK2;Q95B00;Q8HVG8;B5U0R6;Q3MKL9;P28413;P04717;Q31870;Q36650;Q71N72;Q6JXR8;Q4VI97;B2BY81;D1KWX9;Q9BB40;Q8MG96;O47068;Q9MUG3;Q4VIC7;A4F4H5;A4GE24;C0J9S0;…	22107	162	CID	C8(Carbamidomethyl)	46.62	0.0797064		4	55		1	1502.84	-7.19888	9/120	pps_pisum_OE_trypsin_rep3.mgf
	Low	AVYEcLR	P36484;Q8MAK5;Q32816;O63121;P94086;Q33514;P93976;P94068;Q33496;Q36683;A8DPF0;O63147;Q33620;D2CN03;P92468;O63185;Q9TI00;Q8HDA1;O20289;Q36657;Q8WKU6;B7P0F0;Q36637;Q37357;A5X4I1;Q9GDQ2;Q1A5W2;Q8HT77;P94074;Q33323;A5X4L3;E5KUU8;Q8HUY5;Q37269;Q8MAK2;Q95B00;Q6YLP8;Q3MKL9;P28413;P04717;Q8MAT5;Q36650;Q71N72;Q6JXR8;Q4VI97;B0YGQ4;B2BY81;D1KWX9;Q9BB40;Q8MG96;O47068;Q9MUG3;Q4VIC7;A4F4H5;A4GE24;C0LL66;C7A5Z3;…	20964	164	CID	C5(Carbamidomethyl)	31.62	1.98869	0	1	54	34	1	910.457	13.1854	9/51	pps_pisum_OE_trypsin_rep3.mgf
	Low	GGLDFTKDDENVNSQPFMR	P36484;Q32800;Q9TJY5;Q8MAK5;Q32816;O63121;P94086;P93976;P94068;Q33496;Q8HUZ7;Q36683;A8DPF0;O63147;Q33620;Q7YM64;D2CN03;P92468;Q9TI00;Q8HDA1;O20289;Q36657;B7P0F0;Q36637;Q37357;A5X4I1;Q9GDQ2;Q1A5W2;Q8HT77;Q9TLI7;P94074;Q33323;A5X4L3;E5KUU8;Q8HUY5;Q37269;Q8MAK2;A7VJY7;Q95B00;Q8HVG8;Q6YLP8;Q6SSI3;Q3MKL9;P28413;P04717;Q31870;Q8MAT5;Q71N72;Q6JXR8;B0YGQ4;B2BY81;D1KWX9;Q8MG96;O47068;Q9MUG3;Q9MV63;Q4VIC7;…	21763	175	CID		22.84	18.5467		4	55	30	1	2169.98	-2.47527	7/193	pps_pisum_OE_trypsin_rep3.mgf
	Low	VGFKAGLKDYR	A1X4B8	1	1	CID		21.33	11.9571		10	52	44	1	1253.74	33.8656	7/96	pps_pisum_OE_trypsin_rep3.mgf
A0PDJ1	22.2	9	8	473	52.3273	6.62451	186.541	Ribulose 1,5 bisphosphate carboxylase-oxygenase (Fragment) OS=Amphithalea parvifolia GN=rbcL PE=3 SV=1 - [A0PDJ1_9FABA]
	Confidence Icon	Sequence	Protein Accessions	# Proteins	# Protein Groups	Activation Type	Modifications	IonScore	Exp Value	Δ Score	Rank	Identity High	Homology Threshold	Charge	m/z [Da]	ΔM [ppm]	Ions Matched	Spectrum File
	High	TFQGPPHGIQVER	Q32800;Q9TJY5;Q8MAK5;O63121;P94086;Q33514;P93976;P94068;Q9TKH0;Q33496;Q33268;Q8HUZ7;Q36683;A8DPF0;O63147;Q7YM64;D2CN03;P92468;O63185;Q9TI00;O20289;Q36657;Q8WKU6;Q37357;A5X4I1;Q9GDQ2;Q1A5W2;Q8HT77;Q9TLI7;P94074;Q33323;A5X4L3;Q6LA00;E5KUU8;P28413;P04717;Q31870;Q8MAT5;Q36650;Q71N72;Q6JXR8;Q4VI97;B0YGQ4;B2BY81;D1KWX9;Q9BB40;Q8MG96;O47068;Q9MUG3;Q9MV63;Q4VIC7;A4F4H5;A4GE24;C0J9S0;C0LL66;C7A5Z3;C7AQR7;…	19129	163	CID		118.95	5.03206e-09		5	55		1	1465.77	10.8451	12/139	pps_pisum_OE_trypsin_rep3.mgf
	High	LSGGDHIHxGTVVGK	Q36683;Q8HT77;E2D4M5;A0PDJ1	6	4	CID	X9(A)	85.23	8.32298e-06		6	54		1	1447.76	-3.01935	19/134	pps_pisum_OE_trypsin_rep3.mgf
	High	VALEAcVQAR	Q37269;Q8MAK2;Q8HVG8;Q6SSI3;Q3MKL9;P04717;Q8MAT5;Q6JXR8;Q4VI97;B2BY81;D1KWX9;Q9BB40;Q8MG96;O47068;Q9MV63;Q4VIC7;A4GE24;C0J9S0;C7A5Z3;C7AQR7;D5FUM3;D6MYJ0;Q8MEB1;Q4VIC2;Q37220;O03644;O98352;Q8MFT9;Q6YLQ6;Q3ZU78;D6MYK4;Q9TID1;O98900;Q7YMT4;Q85XM3;Q32272;Q8MGJ6;Q8MG08;Q95633;O20245;Q6VW25;A4H1D1;A4V8H9;E2D4M5;Q33051;Q9MRX0;Q8HVI7;Q6L9X5;Q4VI79;A4GGU8;B7FD30;Q8WHH7;Q37279;Q6BCJ1;Q71N56;Q09W50;C0J9T2;…	14779	130	CID	C6(Carbamidomethyl)	63.44	0.00148926		9	55		1	1116.62	36.3048	8/82	pps_pisum_OE_trypsin_rep3.mgf
	High	VALEAcVQAR	Q37269;Q8MAK2;Q8HVG8;Q6SSI3;Q3MKL9;P04717;Q8MAT5;Q6JXR8;Q4VI97;B2BY81;D1KWX9;Q9BB40;Q8MG96;O47068;Q9MV63;Q4VIC7;A4GE24;C0J9S0;C7A5Z3;C7AQR7;D5FUM3;D6MYJ0;Q8MEB1;Q4VIC2;Q37220;O03644;O98352;Q8MFT9;Q6YLQ6;Q3ZU78;D6MYK4;Q9TID1;O98900;Q7YMT4;Q85XM3;Q32272;Q8MGJ6;Q8MG08;Q95633;O20245;Q6VW25;A4H1D1;A4V8H9;E2D4M5;Q33051;Q9MRX0;Q8HVI7;Q6L9X5;Q4VI79;A4GGU8;B7FD30;Q8WHH7;Q37279;Q6BCJ1;Q71N56;Q09W50;C0J9T2;…	14779	130	CID	C6(Carbamidomethyl)	63.06	0.00141736		9	54		1	1116.67	80.177	14/82	pps_pisum_OE_trypsin_rep3.mgf
	Low	YGRPLLGcTIKPK	P36484;Q32800;Q8MAK5;Q32816;O63121;P94086;Q33514;P94068;Q9TKH0;Q33496;Q33268;Q8HUZ7;A8DPF0;O63147;Q33620;Q7YM64;D2CN03;P92468;O63185;Q9TI00;O20289;Q36657;Q8WKU6;Q36637;Q37357;A5X4I1;Q1A5W2;Q8HT77;Q9TLI7;P94074;Q33323;A5X4L3;Q6LA00;E5KUU8;Q37269;Q8MAK2;Q95B00;Q8HVG8;B5U0R6;Q3MKL9;P28413;P04717;Q31870;Q36650;Q71N72;Q6JXR8;Q4VI97;B2BY81;D1KWX9;Q9BB40;Q8MG96;O47068;Q9MUG3;Q4VIC7;A4F4H5;A4GE24;C0J9S0;…	22107	162	CID	C8(Carbamidomethyl)	46.62	0.0797064		4	55		1	1502.84	-7.19888	9/120	pps_pisum_OE_trypsin_rep3.mgf
	Low	AVYEcLR	P36484;Q8MAK5;Q32816;O63121;P94086;Q33514;P93976;P94068;Q33496;Q36683;A8DPF0;O63147;Q33620;D2CN03;P92468;O63185;Q9TI00;Q8HDA1;O20289;Q36657;Q8WKU6;B7P0F0;Q36637;Q37357;A5X4I1;Q9GDQ2;Q1A5W2;Q8HT77;P94074;Q33323;A5X4L3;E5KUU8;Q8HUY5;Q37269;Q8MAK2;Q95B00;Q6YLP8;Q3MKL9;P28413;P04717;Q8MAT5;Q36650;Q71N72;Q6JXR8;Q4VI97;B0YGQ4;B2BY81;D1KWX9;Q9BB40;Q8MG96;O47068;Q9MUG3;Q4VIC7;A4F4H5;A4GE24;C0LL66;C7A5Z3;…	20964	164	CID	C5(Carbamidomethyl)	31.62	1.98869	0	1	54	34	1	910.457	13.1854	9/51	pps_pisum_OE_trypsin_rep3.mgf
	Low	EITLGFVDLLR	Q8HUZ7;D2CN03;Q8HDA1;O20289;A5X4I1;Q9TLI7;A5X4L3;Q8MAK2;Q8MCX9;P04717;Q8MAT5;Q36650;Q71N72;Q4VI97;D1KWX9;O47068;Q9MV63;Q4VIC7;A4F4H5;C0J9S0;C7AQR7;Q8MEB1;P92360;Q4VIC2;Q8MFT9;Q3ZU78;Q33198;Q9TID1;O98900;Q8MG08;O20245;A4V8H9;Q33051;Q9MRX0;Q4VI79;Q71N56;C0J9T2;C3S8M4;C3S8R2;Q9TLI9;Q8MAN3;Q8HUX6;Q8ME51;C0J398;Q7YKH2;B2Y4S2;Q8MAM7;Q9GEQ2;Q71N79;B8Q461;O98528;A0PDJ1;B8QQG7;Q31895;Q9MVF6;O09420;Q32087;…	4879	73	CID		26.15	5.68142		6	53	39	1	1275.76	21.1786	6/97	pps_pisum_OE_trypsin_rep3.mgf
	Low	GGLDFTKDDENVNSQPFMR	P36484;Q32800;Q9TJY5;Q8MAK5;Q32816;O63121;P94086;P93976;P94068;Q33496;Q8HUZ7;Q36683;A8DPF0;O63147;Q33620;Q7YM64;D2CN03;P92468;Q9TI00;Q8HDA1;O20289;Q36657;B7P0F0;Q36637;Q37357;A5X4I1;Q9GDQ2;Q1A5W2;Q8HT77;Q9TLI7;P94074;Q33323;A5X4L3;E5KUU8;Q8HUY5;Q37269;Q8MAK2;A7VJY7;Q95B00;Q8HVG8;Q6YLP8;Q6SSI3;Q3MKL9;P28413;P04717;Q31870;Q8MAT5;Q71N72;Q6JXR8;B0YGQ4;B2BY81;D1KWX9;Q8MG96;O47068;Q9MUG3;Q9MV63;Q4VIC7;…	21763	175	CID		22.84	18.5467		4	55	30	1	2169.98	-2.47527	7/193	pps_pisum_OE_trypsin_rep3.mgf
	Low	GHYLNATAGTcEEMIKR	P36484;Q9TJY5;Q32816;Q33268;Q8HUZ7;Q36683;D2CN03;O63185;Q9TI00;Q8HDA1;O20289;Q8WKU6;B7P0F0;Q36637;Q37357;Q9GDQ2;Q8HT77;Q33323;A5X4L3;Q6LA00;E5KUU8;Q8HUY5;Q37269;Q8MCX9;Q8HVG8;Q3MKL9;Q31870;Q36650;Q4VI97;Q9MV63;Q4VIC7;A4GE24;D5FUM3;D6MYJ0;Q8MEB1;Q4VIC2;Q8MFT9;Q3ZU78;D6MYK4;Q33198;O98900;P94095;Q8MG08;Q6VW25;A4V8H9;Q33051;Q9MRX0;Q8HVI7;Q8WHH7;Q37279;Q6BCJ1;Q71N56;C0J9T2;C3KER2;Q9TLI9;Q8MAN3;Q8HUX6;…	7038	91	CID	C11(Carbamidomethyl)	16.92	55.712		9	54	32	1	1950.89	-14.878	7/168	pps_pisum_OE_trypsin_rep3.mgf
Q9MVF6	22.11	9	8	475	52.4416	7.1958	186.541	Ribulose-1,5-bisphosphate carboxylase/oxygenase, large subunit OS=Vitis rotundifolia GN=rbcL PE=3 SV=1 - [Q9MVF6_VITRO]
	Confidence Icon	Sequence	Protein Accessions	# Proteins	# Protein Groups	Activation Type	Modifications	IonScore	Exp Value	Δ Score	Rank	Identity High	Homology Threshold	Charge	m/z [Da]	ΔM [ppm]	Ions Matched	Spectrum File
	High	TFQGPPHGIQVER	Q32800;Q9TJY5;Q8MAK5;O63121;P94086;Q33514;P93976;P94068;Q9TKH0;Q33496;Q33268;Q8HUZ7;Q36683;A8DPF0;O63147;Q7YM64;D2CN03;P92468;O63185;Q9TI00;O20289;Q36657;Q8WKU6;Q37357;A5X4I1;Q9GDQ2;Q1A5W2;Q8HT77;Q9TLI7;P94074;Q33323;A5X4L3;Q6LA00;E5KUU8;P28413;P04717;Q31870;Q8MAT5;Q36650;Q71N72;Q6JXR8;Q4VI97;B0YGQ4;B2BY81;D1KWX9;Q9BB40;Q8MG96;O47068;Q9MUG3;Q9MV63;Q4VIC7;A4F4H5;A4GE24;C0J9S0;C0LL66;C7A5Z3;C7AQR7;…	19129	163	CID		118.95	5.03206e-09		5	55		1	1465.77	10.8451	12/139	pps_pisum_OE_trypsin_rep3.mgf
	High	LSGGDHIHAGTVVGK	Q32816;O63121;Q8HUZ7;O63185;O20289;Q1A5W2;Q33323;Q8HUY5;Q8MAK2;Q3MKL9;P04717;Q8MAT5;Q36650;Q4VI97;Q9BB40;Q8MG96;Q4VIC2;Q1AE41;Q537K8;Q33198;A4V8H9;Q4VI79;Q09W50;Q8MAN3;Q8HTE8;O98359;A8JY23;C0J398;Q9GEE4;Q5J8V6;Q50L46;Q9GIF7;Q8MAM7;A1X4B8;A5X4B3;B8QQG7;Q9MVF6;Q687I2;E2D4M8;Q95631;Q32087;O98324;A4ZUF4;Q5UV68;Q1A5T8;Q4VI99;Q24LK0;Q9GG56;Q8WLL0	3408	49	CID		85.23	8.32298e-06		3	54		1	1447.76	-3.01935	19/134	pps_pisum_OE_trypsin_rep3.mgf
	High	VALEAcVQAR	Q37269;Q8MAK2;Q8HVG8;Q6SSI3;Q3MKL9;P04717;Q8MAT5;Q6JXR8;Q4VI97;B2BY81;D1KWX9;Q9BB40;Q8MG96;O47068;Q9MV63;Q4VIC7;A4GE24;C0J9S0;C7A5Z3;C7AQR7;D5FUM3;D6MYJ0;Q8MEB1;Q4VIC2;Q37220;O03644;O98352;Q8MFT9;Q6YLQ6;Q3ZU78;D6MYK4;Q9TID1;O98900;Q7YMT4;Q85XM3;Q32272;Q8MGJ6;Q8MG08;Q95633;O20245;Q6VW25;A4H1D1;A4V8H9;E2D4M5;Q33051;Q9MRX0;Q8HVI7;Q6L9X5;Q4VI79;A4GGU8;B7FD30;Q8WHH7;Q37279;Q6BCJ1;Q71N56;Q09W50;C0J9T2;…	14779	130	CID	C6(Carbamidomethyl)	63.44	0.00148926		9	55		1	1116.62	36.3048	8/82	pps_pisum_OE_trypsin_rep3.mgf
	High	VALEAcVQAR	Q37269;Q8MAK2;Q8HVG8;Q6SSI3;Q3MKL9;P04717;Q8MAT5;Q6JXR8;Q4VI97;B2BY81;D1KWX9;Q9BB40;Q8MG96;O47068;Q9MV63;Q4VIC7;A4GE24;C0J9S0;C7A5Z3;C7AQR7;D5FUM3;D6MYJ0;Q8MEB1;Q4VIC2;Q37220;O03644;O98352;Q8MFT9;Q6YLQ6;Q3ZU78;D6MYK4;Q9TID1;O98900;Q7YMT4;Q85XM3;Q32272;Q8MGJ6;Q8MG08;Q95633;O20245;Q6VW25;A4H1D1;A4V8H9;E2D4M5;Q33051;Q9MRX0;Q8HVI7;Q6L9X5;Q4VI79;A4GGU8;B7FD30;Q8WHH7;Q37279;Q6BCJ1;Q71N56;Q09W50;C0J9T2;…	14779	130	CID	C6(Carbamidomethyl)	63.06	0.00141736		9	54		1	1116.67	80.177	14/82	pps_pisum_OE_trypsin_rep3.mgf
	Low	YGRPLLGcTIKPK	P36484;Q32800;Q8MAK5;Q32816;O63121;P94086;Q33514;P94068;Q9TKH0;Q33496;Q33268;Q8HUZ7;A8DPF0;O63147;Q33620;Q7YM64;D2CN03;P92468;O63185;Q9TI00;O20289;Q36657;Q8WKU6;Q36637;Q37357;A5X4I1;Q1A5W2;Q8HT77;Q9TLI7;P94074;Q33323;A5X4L3;Q6LA00;E5KUU8;Q37269;Q8MAK2;Q95B00;Q8HVG8;B5U0R6;Q3MKL9;P28413;P04717;Q31870;Q36650;Q71N72;Q6JXR8;Q4VI97;B2BY81;D1KWX9;Q9BB40;Q8MG96;O47068;Q9MUG3;Q4VIC7;A4F4H5;A4GE24;C0J9S0;…	22107	162	CID	C8(Carbamidomethyl)	46.62	0.0797064		4	55		1	1502.84	-7.19888	9/120	pps_pisum_OE_trypsin_rep3.mgf
	Low	AVYEcLR	P36484;Q8MAK5;Q32816;O63121;P94086;Q33514;P93976;P94068;Q33496;Q36683;A8DPF0;O63147;Q33620;D2CN03;P92468;O63185;Q9TI00;Q8HDA1;O20289;Q36657;Q8WKU6;B7P0F0;Q36637;Q37357;A5X4I1;Q9GDQ2;Q1A5W2;Q8HT77;P94074;Q33323;A5X4L3;E5KUU8;Q8HUY5;Q37269;Q8MAK2;Q95B00;Q6YLP8;Q3MKL9;P28413;P04717;Q8MAT5;Q36650;Q71N72;Q6JXR8;Q4VI97;B0YGQ4;B2BY81;D1KWX9;Q9BB40;Q8MG96;O47068;Q9MUG3;Q4VIC7;A4F4H5;A4GE24;C0LL66;C7A5Z3;…	20964	164	CID	C5(Carbamidomethyl)	31.62	1.98869	0	1	54	34	1	910.457	13.1854	9/51	pps_pisum_OE_trypsin_rep3.mgf
	Low	EITLGFVDLLR	Q8HUZ7;D2CN03;Q8HDA1;O20289;A5X4I1;Q9TLI7;A5X4L3;Q8MAK2;Q8MCX9;P04717;Q8MAT5;Q36650;Q71N72;Q4VI97;D1KWX9;O47068;Q9MV63;Q4VIC7;A4F4H5;C0J9S0;C7AQR7;Q8MEB1;P92360;Q4VIC2;Q8MFT9;Q3ZU78;Q33198;Q9TID1;O98900;Q8MG08;O20245;A4V8H9;Q33051;Q9MRX0;Q4VI79;Q71N56;C0J9T2;C3S8M4;C3S8R2;Q9TLI9;Q8MAN3;Q8HUX6;Q8ME51;C0J398;Q7YKH2;B2Y4S2;Q8MAM7;Q9GEQ2;Q71N79;B8Q461;O98528;A0PDJ1;B8QQG7;Q31895;Q9MVF6;O09420;Q32087;…	4879	73	CID		26.15	5.68142		6	53	39	1	1275.76	21.1786	6/97	pps_pisum_OE_trypsin_rep3.mgf
	Low	GGLDFTKDDENVNSQPFMR	P36484;Q32800;Q9TJY5;Q8MAK5;Q32816;O63121;P94086;P93976;P94068;Q33496;Q8HUZ7;Q36683;A8DPF0;O63147;Q33620;Q7YM64;D2CN03;P92468;Q9TI00;Q8HDA1;O20289;Q36657;B7P0F0;Q36637;Q37357;A5X4I1;Q9GDQ2;Q1A5W2;Q8HT77;Q9TLI7;P94074;Q33323;A5X4L3;E5KUU8;Q8HUY5;Q37269;Q8MAK2;A7VJY7;Q95B00;Q8HVG8;Q6YLP8;Q6SSI3;Q3MKL9;P28413;P04717;Q31870;Q8MAT5;Q71N72;Q6JXR8;B0YGQ4;B2BY81;D1KWX9;Q8MG96;O47068;Q9MUG3;Q9MV63;Q4VIC7;…	21763	175	CID		22.84	18.5467		4	55	30	1	2169.98	-2.47527	7/193	pps_pisum_OE_trypsin_rep3.mgf
	Low	GHYLSATAGTCEEmIKR	Q9MVF6	5	1	CID	M14(Oxidation)	13.06	121.136		9	53	40	1	1882.94	31.2125	4/150	pps_pisum_OE_trypsin_rep3.mgf
Q687I2	17.15	7	6	449	49.3019	6.43018	186.541	Ribulose-1,5-bisphosphate carboxylase/oxygenase large subunit (Fragment) OS=Noteroclada confluens GN=rbcL PE=3 SV=1 - [Q687I2_9MARC]
	Confidence Icon	Sequence	Protein Accessions	# Proteins	# Protein Groups	Activation Type	Modifications	IonScore	Exp Value	Δ Score	Rank	Identity High	Homology Threshold	Charge	m/z [Da]	ΔM [ppm]	Ions Matched	Spectrum File
	High	TFQGPPHGIQVER	Q32800;Q9TJY5;Q8MAK5;O63121;P94086;Q33514;P93976;P94068;Q9TKH0;Q33496;Q33268;Q8HUZ7;Q36683;A8DPF0;O63147;Q7YM64;D2CN03;P92468;O63185;Q9TI00;O20289;Q36657;Q8WKU6;Q37357;A5X4I1;Q9GDQ2;Q1A5W2;Q8HT77;Q9TLI7;P94074;Q33323;A5X4L3;Q6LA00;E5KUU8;P28413;P04717;Q31870;Q8MAT5;Q36650;Q71N72;Q6JXR8;Q4VI97;B0YGQ4;B2BY81;D1KWX9;Q9BB40;Q8MG96;O47068;Q9MUG3;Q9MV63;Q4VIC7;A4F4H5;A4GE24;C0J9S0;C0LL66;C7A5Z3;C7AQR7;…	19129	163	CID		118.95	5.03206e-09		5	55		1	1465.77	10.8451	12/139	pps_pisum_OE_trypsin_rep3.mgf
	High	LSGGDHIHAGTVVGK	Q32816;O63121;Q8HUZ7;O63185;O20289;Q1A5W2;Q33323;Q8HUY5;Q8MAK2;Q3MKL9;P04717;Q8MAT5;Q36650;Q4VI97;Q9BB40;Q8MG96;Q4VIC2;Q1AE41;Q537K8;Q33198;A4V8H9;Q4VI79;Q09W50;Q8MAN3;Q8HTE8;O98359;A8JY23;C0J398;Q9GEE4;Q5J8V6;Q50L46;Q9GIF7;Q8MAM7;A1X4B8;A5X4B3;B8QQG7;Q9MVF6;Q687I2;E2D4M8;Q95631;Q32087;O98324;A4ZUF4;Q5UV68;Q1A5T8;Q4VI99;Q24LK0;Q9GG56;Q8WLL0	3408	49	CID		85.23	8.32298e-06		3	54		1	1447.76	-3.01935	19/134	pps_pisum_OE_trypsin_rep3.mgf
	High	VALEAcVQAR	Q37269;Q8MAK2;Q8HVG8;Q6SSI3;Q3MKL9;P04717;Q8MAT5;Q6JXR8;Q4VI97;B2BY81;D1KWX9;Q9BB40;Q8MG96;O47068;Q9MV63;Q4VIC7;A4GE24;C0J9S0;C7A5Z3;C7AQR7;D5FUM3;D6MYJ0;Q8MEB1;Q4VIC2;Q37220;O03644;O98352;Q8MFT9;Q6YLQ6;Q3ZU78;D6MYK4;Q9TID1;O98900;Q7YMT4;Q85XM3;Q32272;Q8MGJ6;Q8MG08;Q95633;O20245;Q6VW25;A4H1D1;A4V8H9;E2D4M5;Q33051;Q9MRX0;Q8HVI7;Q6L9X5;Q4VI79;A4GGU8;B7FD30;Q8WHH7;Q37279;Q6BCJ1;Q71N56;Q09W50;C0J9T2;…	14779	130	CID	C6(Carbamidomethyl)	63.44	0.00148926		9	55		1	1116.62	36.3048	8/82	pps_pisum_OE_trypsin_rep3.mgf
	High	VALEAcVQAR	Q37269;Q8MAK2;Q8HVG8;Q6SSI3;Q3MKL9;P04717;Q8MAT5;Q6JXR8;Q4VI97;B2BY81;D1KWX9;Q9BB40;Q8MG96;O47068;Q9MV63;Q4VIC7;A4GE24;C0J9S0;C7A5Z3;C7AQR7;D5FUM3;D6MYJ0;Q8MEB1;Q4VIC2;Q37220;O03644;O98352;Q8MFT9;Q6YLQ6;Q3ZU78;D6MYK4;Q9TID1;O98900;Q7YMT4;Q85XM3;Q32272;Q8MGJ6;Q8MG08;Q95633;O20245;Q6VW25;A4H1D1;A4V8H9;E2D4M5;Q33051;Q9MRX0;Q8HVI7;Q6L9X5;Q4VI79;A4GGU8;B7FD30;Q8WHH7;Q37279;Q6BCJ1;Q71N56;Q09W50;C0J9T2;…	14779	130	CID	C6(Carbamidomethyl)	63.06	0.00141736		9	54		1	1116.67	80.177	14/82	pps_pisum_OE_trypsin_rep3.mgf
	Low	YGRPLLGcTIxPK	Q6VW25;Q6L9X5;Q687I2;C7AQR5;Q5UV68	10	5	CID	C8(Carbamidomethyl), X11(K)	46.62	0.0797064		6	55		1	1502.84	-7.19888	9/120	pps_pisum_OE_trypsin_rep3.mgf
	Low	AVYEcLR	P36484;Q8MAK5;Q32816;O63121;P94086;Q33514;P93976;P94068;Q33496;Q36683;A8DPF0;O63147;Q33620;D2CN03;P92468;O63185;Q9TI00;Q8HDA1;O20289;Q36657;Q8WKU6;B7P0F0;Q36637;Q37357;A5X4I1;Q9GDQ2;Q1A5W2;Q8HT77;P94074;Q33323;A5X4L3;E5KUU8;Q8HUY5;Q37269;Q8MAK2;Q95B00;Q6YLP8;Q3MKL9;P28413;P04717;Q8MAT5;Q36650;Q71N72;Q6JXR8;Q4VI97;B0YGQ4;B2BY81;D1KWX9;Q9BB40;Q8MG96;O47068;Q9MUG3;Q4VIC7;A4F4H5;A4GE24;C0LL66;C7A5Z3;…	20964	164	CID	C5(Carbamidomethyl)	31.62	1.98869	0	1	54	34	1	910.457	13.1854	9/51	pps_pisum_OE_trypsin_rep3.mgf
	Low	GGLDFTKDDENVNSQPFMR	P36484;Q32800;Q9TJY5;Q8MAK5;Q32816;O63121;P94086;P93976;P94068;Q33496;Q8HUZ7;Q36683;A8DPF0;O63147;Q33620;Q7YM64;D2CN03;P92468;Q9TI00;Q8HDA1;O20289;Q36657;B7P0F0;Q36637;Q37357;A5X4I1;Q9GDQ2;Q1A5W2;Q8HT77;Q9TLI7;P94074;Q33323;A5X4L3;E5KUU8;Q8HUY5;Q37269;Q8MAK2;A7VJY7;Q95B00;Q8HVG8;Q6YLP8;Q6SSI3;Q3MKL9;P28413;P04717;Q31870;Q8MAT5;Q71N72;Q6JXR8;B0YGQ4;B2BY81;D1KWX9;Q8MG96;O47068;Q9MUG3;Q9MV63;Q4VIC7;…	21763	175	CID		22.84	18.5467		4	55	30	1	2169.98	-2.47527	7/193	pps_pisum_OE_trypsin_rep3.mgf
Q95631	20.04	8	7	469	52.0692	6.84424	186.541	Ribulose 1,5-bisphosphate carboxylase (Fragment) OS=Amaroria soulameoides GN=rbcL PE=3 SV=2 - [Q95631_9ROSI]
	Confidence Icon	Sequence	Protein Accessions	# Proteins	# Protein Groups	Activation Type	Modifications	IonScore	Exp Value	Δ Score	Rank	Identity High	Homology Threshold	Charge	m/z [Da]	ΔM [ppm]	Ions Matched	Spectrum File
	High	TFQGPPHGIQVER	Q32800;Q9TJY5;Q8MAK5;O63121;P94086;Q33514;P93976;P94068;Q9TKH0;Q33496;Q33268;Q8HUZ7;Q36683;A8DPF0;O63147;Q7YM64;D2CN03;P92468;O63185;Q9TI00;O20289;Q36657;Q8WKU6;Q37357;A5X4I1;Q9GDQ2;Q1A5W2;Q8HT77;Q9TLI7;P94074;Q33323;A5X4L3;Q6LA00;E5KUU8;P28413;P04717;Q31870;Q8MAT5;Q36650;Q71N72;Q6JXR8;Q4VI97;B0YGQ4;B2BY81;D1KWX9;Q9BB40;Q8MG96;O47068;Q9MUG3;Q9MV63;Q4VIC7;A4F4H5;A4GE24;C0J9S0;C0LL66;C7A5Z3;C7AQR7;…	19129	163	CID		118.95	5.03206e-09		5	55		1	1465.77	10.8451	12/139	pps_pisum_OE_trypsin_rep3.mgf
	High	LSGGDHIHAGTVVGK	Q32816;O63121;Q8HUZ7;O63185;O20289;Q1A5W2;Q33323;Q8HUY5;Q8MAK2;Q3MKL9;P04717;Q8MAT5;Q36650;Q4VI97;Q9BB40;Q8MG96;Q4VIC2;Q1AE41;Q537K8;Q33198;A4V8H9;Q4VI79;Q09W50;Q8MAN3;Q8HTE8;O98359;A8JY23;C0J398;Q9GEE4;Q5J8V6;Q50L46;Q9GIF7;Q8MAM7;A1X4B8;A5X4B3;B8QQG7;Q9MVF6;Q687I2;E2D4M8;Q95631;Q32087;O98324;A4ZUF4;Q5UV68;Q1A5T8;Q4VI99;Q24LK0;Q9GG56;Q8WLL0	3408	49	CID		85.23	8.32298e-06		3	54		1	1447.76	-3.01935	19/134	pps_pisum_OE_trypsin_rep3.mgf
	High	VALEAcVQAR	Q37269;Q8MAK2;Q8HVG8;Q6SSI3;Q3MKL9;P04717;Q8MAT5;Q6JXR8;Q4VI97;B2BY81;D1KWX9;Q9BB40;Q8MG96;O47068;Q9MV63;Q4VIC7;A4GE24;C0J9S0;C7A5Z3;C7AQR7;D5FUM3;D6MYJ0;Q8MEB1;Q4VIC2;Q37220;O03644;O98352;Q8MFT9;Q6YLQ6;Q3ZU78;D6MYK4;Q9TID1;O98900;Q7YMT4;Q85XM3;Q32272;Q8MGJ6;Q8MG08;Q95633;O20245;Q6VW25;A4H1D1;A4V8H9;E2D4M5;Q33051;Q9MRX0;Q8HVI7;Q6L9X5;Q4VI79;A4GGU8;B7FD30;Q8WHH7;Q37279;Q6BCJ1;Q71N56;Q09W50;C0J9T2;…	14779	130	CID	C6(Carbamidomethyl)	63.44	0.00148926		9	55		1	1116.62	36.3048	8/82	pps_pisum_OE_trypsin_rep3.mgf
	High	VALEAcVQAR	Q37269;Q8MAK2;Q8HVG8;Q6SSI3;Q3MKL9;P04717;Q8MAT5;Q6JXR8;Q4VI97;B2BY81;D1KWX9;Q9BB40;Q8MG96;O47068;Q9MV63;Q4VIC7;A4GE24;C0J9S0;C7A5Z3;C7AQR7;D5FUM3;D6MYJ0;Q8MEB1;Q4VIC2;Q37220;O03644;O98352;Q8MFT9;Q6YLQ6;Q3ZU78;D6MYK4;Q9TID1;O98900;Q7YMT4;Q85XM3;Q32272;Q8MGJ6;Q8MG08;Q95633;O20245;Q6VW25;A4H1D1;A4V8H9;E2D4M5;Q33051;Q9MRX0;Q8HVI7;Q6L9X5;Q4VI79;A4GGU8;B7FD30;Q8WHH7;Q37279;Q6BCJ1;Q71N56;Q09W50;C0J9T2;…	14779	130	CID	C6(Carbamidomethyl)	63.06	0.00141736		9	54		1	1116.67	80.177	14/82	pps_pisum_OE_trypsin_rep3.mgf
	Low	YGRPLLxcTIKPK	P93976;Q36683;D6MYK4;Q95631;Q5VH02;Q33369	11	6	CID	X7(G), C8(Carbamidomethyl)	46.62	0.0797064		10	55		1	1502.84	-7.19888	9/120	pps_pisum_OE_trypsin_rep3.mgf
	Low	AVYEcLR	P36484;Q8MAK5;Q32816;O63121;P94086;Q33514;P93976;P94068;Q33496;Q36683;A8DPF0;O63147;Q33620;D2CN03;P92468;O63185;Q9TI00;Q8HDA1;O20289;Q36657;Q8WKU6;B7P0F0;Q36637;Q37357;A5X4I1;Q9GDQ2;Q1A5W2;Q8HT77;P94074;Q33323;A5X4L3;E5KUU8;Q8HUY5;Q37269;Q8MAK2;Q95B00;Q6YLP8;Q3MKL9;P28413;P04717;Q8MAT5;Q36650;Q71N72;Q6JXR8;Q4VI97;B0YGQ4;B2BY81;D1KWX9;Q9BB40;Q8MG96;O47068;Q9MUG3;Q4VIC7;A4F4H5;A4GE24;C0LL66;C7A5Z3;…	20964	164	CID	C5(Carbamidomethyl)	31.62	1.98869	0	1	54	34	1	910.457	13.1854	9/51	pps_pisum_OE_trypsin_rep3.mgf
	Low	GGLDFTKDDENVNSQPFMR	P36484;Q32800;Q9TJY5;Q8MAK5;Q32816;O63121;P94086;P93976;P94068;Q33496;Q8HUZ7;Q36683;A8DPF0;O63147;Q33620;Q7YM64;D2CN03;P92468;Q9TI00;Q8HDA1;O20289;Q36657;B7P0F0;Q36637;Q37357;A5X4I1;Q9GDQ2;Q1A5W2;Q8HT77;Q9TLI7;P94074;Q33323;A5X4L3;E5KUU8;Q8HUY5;Q37269;Q8MAK2;A7VJY7;Q95B00;Q8HVG8;Q6YLP8;Q6SSI3;Q3MKL9;P28413;P04717;Q31870;Q8MAT5;Q71N72;Q6JXR8;B0YGQ4;B2BY81;D1KWX9;Q8MG96;O47068;Q9MUG3;Q9MV63;Q4VIC7;…	21763	175	CID		22.84	18.5467		4	55	30	1	2169.98	-2.47527	7/193	pps_pisum_OE_trypsin_rep3.mgf
	Low	GHYLxATAGTCEEmIKR	Q37220;Q8ME51;Q31895;Q95631	5	4	CID	X5(S), M14(Oxidation)	13.06	121.136		10	53	40	1	1882.94	31.2125	4/146	pps_pisum_OE_trypsin_rep3.mgf
A4ZUF4	18.12	7	6	425	46.9766	7.12256	186.541	Ribulose-1,5-bisphosphate carboxylase/oxygenase large subunit (Fragment) OS=Johanneshowellia crateriorum GN=rbcL PE=3 SV=1 - [A4ZUF4_9CARY]
	Confidence Icon	Sequence	Protein Accessions	# Proteins	# Protein Groups	Activation Type	Modifications	IonScore	Exp Value	Δ Score	Rank	Identity High	Homology Threshold	Charge	m/z [Da]	ΔM [ppm]	Ions Matched	Spectrum File
	High	TFQGPPHGIQVxR	A4PB47;C7AQR5;Q5J9S0;Q8HUY9;Q6PZ84;Q29VE8;C3S8N6;A4ZUF4	12	8	CID	X12(E)	118.95	5.03206e-09		6	55		1	1465.77	10.8451	12/128	pps_pisum_OE_trypsin_rep3.mgf
	High	LSGGDHIHAGTVVGK	Q32816;O63121;Q8HUZ7;O63185;O20289;Q1A5W2;Q33323;Q8HUY5;Q8MAK2;Q3MKL9;P04717;Q8MAT5;Q36650;Q4VI97;Q9BB40;Q8MG96;Q4VIC2;Q1AE41;Q537K8;Q33198;A4V8H9;Q4VI79;Q09W50;Q8MAN3;Q8HTE8;O98359;A8JY23;C0J398;Q9GEE4;Q5J8V6;Q50L46;Q9GIF7;Q8MAM7;A1X4B8;A5X4B3;B8QQG7;Q9MVF6;Q687I2;E2D4M8;Q95631;Q32087;O98324;A4ZUF4;Q5UV68;Q1A5T8;Q4VI99;Q24LK0;Q9GG56;Q8WLL0	3408	49	CID		85.23	8.32298e-06		3	54		1	1447.76	-3.01935	19/134	pps_pisum_OE_trypsin_rep3.mgf
	High	VALEAcVQAR	Q37269;Q8MAK2;Q8HVG8;Q6SSI3;Q3MKL9;P04717;Q8MAT5;Q6JXR8;Q4VI97;B2BY81;D1KWX9;Q9BB40;Q8MG96;O47068;Q9MV63;Q4VIC7;A4GE24;C0J9S0;C7A5Z3;C7AQR7;D5FUM3;D6MYJ0;Q8MEB1;Q4VIC2;Q37220;O03644;O98352;Q8MFT9;Q6YLQ6;Q3ZU78;D6MYK4;Q9TID1;O98900;Q7YMT4;Q85XM3;Q32272;Q8MGJ6;Q8MG08;Q95633;O20245;Q6VW25;A4H1D1;A4V8H9;E2D4M5;Q33051;Q9MRX0;Q8HVI7;Q6L9X5;Q4VI79;A4GGU8;B7FD30;Q8WHH7;Q37279;Q6BCJ1;Q71N56;Q09W50;C0J9T2;…	14779	130	CID	C6(Carbamidomethyl)	63.44	0.00148926		9	55		1	1116.62	36.3048	8/82	pps_pisum_OE_trypsin_rep3.mgf
	High	VALEAcVQAR	Q37269;Q8MAK2;Q8HVG8;Q6SSI3;Q3MKL9;P04717;Q8MAT5;Q6JXR8;Q4VI97;B2BY81;D1KWX9;Q9BB40;Q8MG96;O47068;Q9MV63;Q4VIC7;A4GE24;C0J9S0;C7A5Z3;C7AQR7;D5FUM3;D6MYJ0;Q8MEB1;Q4VIC2;Q37220;O03644;O98352;Q8MFT9;Q6YLQ6;Q3ZU78;D6MYK4;Q9TID1;O98900;Q7YMT4;Q85XM3;Q32272;Q8MGJ6;Q8MG08;Q95633;O20245;Q6VW25;A4H1D1;A4V8H9;E2D4M5;Q33051;Q9MRX0;Q8HVI7;Q6L9X5;Q4VI79;A4GGU8;B7FD30;Q8WHH7;Q37279;Q6BCJ1;Q71N56;Q09W50;C0J9T2;…	14779	130	CID	C6(Carbamidomethyl)	63.06	0.00141736		9	54		1	1116.67	80.177	14/82	pps_pisum_OE_trypsin_rep3.mgf
	Low	YGRPLLGcTIKPK	P36484;Q32800;Q8MAK5;Q32816;O63121;P94086;Q33514;P94068;Q9TKH0;Q33496;Q33268;Q8HUZ7;A8DPF0;O63147;Q33620;Q7YM64;D2CN03;P92468;O63185;Q9TI00;O20289;Q36657;Q8WKU6;Q36637;Q37357;A5X4I1;Q1A5W2;Q8HT77;Q9TLI7;P94074;Q33323;A5X4L3;Q6LA00;E5KUU8;Q37269;Q8MAK2;Q95B00;Q8HVG8;B5U0R6;Q3MKL9;P28413;P04717;Q31870;Q36650;Q71N72;Q6JXR8;Q4VI97;B2BY81;D1KWX9;Q9BB40;Q8MG96;O47068;Q9MUG3;Q4VIC7;A4F4H5;A4GE24;C0J9S0;…	22107	162	CID	C8(Carbamidomethyl)	46.62	0.0797064		4	55		1	1502.84	-7.19888	9/120	pps_pisum_OE_trypsin_rep3.mgf
	Low	AVYEcLR	P36484;Q8MAK5;Q32816;O63121;P94086;Q33514;P93976;P94068;Q33496;Q36683;A8DPF0;O63147;Q33620;D2CN03;P92468;O63185;Q9TI00;Q8HDA1;O20289;Q36657;Q8WKU6;B7P0F0;Q36637;Q37357;A5X4I1;Q9GDQ2;Q1A5W2;Q8HT77;P94074;Q33323;A5X4L3;E5KUU8;Q8HUY5;Q37269;Q8MAK2;Q95B00;Q6YLP8;Q3MKL9;P28413;P04717;Q8MAT5;Q36650;Q71N72;Q6JXR8;Q4VI97;B0YGQ4;B2BY81;D1KWX9;Q9BB40;Q8MG96;O47068;Q9MUG3;Q4VIC7;A4F4H5;A4GE24;C0LL66;C7A5Z3;…	20964	164	CID	C5(Carbamidomethyl)	31.62	1.98869	0	1	54	34	1	910.457	13.1854	9/51	pps_pisum_OE_trypsin_rep3.mgf
	Low	GGLDFTKDDENVNSQPFMR	P36484;Q32800;Q9TJY5;Q8MAK5;Q32816;O63121;P94086;P93976;P94068;Q33496;Q8HUZ7;Q36683;A8DPF0;O63147;Q33620;Q7YM64;D2CN03;P92468;Q9TI00;Q8HDA1;O20289;Q36657;B7P0F0;Q36637;Q37357;A5X4I1;Q9GDQ2;Q1A5W2;Q8HT77;Q9TLI7;P94074;Q33323;A5X4L3;E5KUU8;Q8HUY5;Q37269;Q8MAK2;A7VJY7;Q95B00;Q8HVG8;Q6YLP8;Q6SSI3;Q3MKL9;P28413;P04717;Q31870;Q8MAT5;Q71N72;Q6JXR8;B0YGQ4;B2BY81;D1KWX9;Q8MG96;O47068;Q9MUG3;Q9MV63;Q4VIC7;…	21763	175	CID		22.84	18.5467		4	55	30	1	2169.98	-2.47527	7/193	pps_pisum_OE_trypsin_rep3.mgf
Q5UV68	21.92	9	5	406	44.2994	6.80029	186.541	Ribulose 1,5-bisphosphate carboxylase/oxygenase large subunit (Fragment) OS=Ptilidium ciliare GN=rbcL PE=4 SV=1 - [Q5UV68_9MARC]
	Confidence Icon	Sequence	Protein Accessions	# Proteins	# Protein Groups	Activation Type	Modifications	IonScore	Exp Value	Δ Score	Rank	Identity High	Homology Threshold	Charge	m/z [Da]	ΔM [ppm]	Ions Matched	Spectrum File
	High	TFQGPPHGIQxER	Q5UV68;Q6SSH6;Q4QST2	6	3	CID	X11(V)	118.95	5.03206e-09		7	55		1	1465.77	10.8451	12/139	pps_pisum_OE_trypsin_rep3.mgf
	High	LSGGDHIHAGTVVGK	Q32816;O63121;Q8HUZ7;O63185;O20289;Q1A5W2;Q33323;Q8HUY5;Q8MAK2;Q3MKL9;P04717;Q8MAT5;Q36650;Q4VI97;Q9BB40;Q8MG96;Q4VIC2;Q1AE41;Q537K8;Q33198;A4V8H9;Q4VI79;Q09W50;Q8MAN3;Q8HTE8;O98359;A8JY23;C0J398;Q9GEE4;Q5J8V6;Q50L46;Q9GIF7;Q8MAM7;A1X4B8;A5X4B3;B8QQG7;Q9MVF6;Q687I2;E2D4M8;Q95631;Q32087;O98324;A4ZUF4;Q5UV68;Q1A5T8;Q4VI99;Q24LK0;Q9GG56;Q8WLL0	3408	49	CID		85.23	8.32298e-06		3	54		1	1447.76	-3.01935	19/134	pps_pisum_OE_trypsin_rep3.mgf
	High	VALEAcVQAR	Q37269;Q8MAK2;Q8HVG8;Q6SSI3;Q3MKL9;P04717;Q8MAT5;Q6JXR8;Q4VI97;B2BY81;D1KWX9;Q9BB40;Q8MG96;O47068;Q9MV63;Q4VIC7;A4GE24;C0J9S0;C7A5Z3;C7AQR7;D5FUM3;D6MYJ0;Q8MEB1;Q4VIC2;Q37220;O03644;O98352;Q8MFT9;Q6YLQ6;Q3ZU78;D6MYK4;Q9TID1;O98900;Q7YMT4;Q85XM3;Q32272;Q8MGJ6;Q8MG08;Q95633;O20245;Q6VW25;A4H1D1;A4V8H9;E2D4M5;Q33051;Q9MRX0;Q8HVI7;Q6L9X5;Q4VI79;A4GGU8;B7FD30;Q8WHH7;Q37279;Q6BCJ1;Q71N56;Q09W50;C0J9T2;…	14779	130	CID	C6(Carbamidomethyl)	63.44	0.00148926		9	55		1	1116.62	36.3048	8/82	pps_pisum_OE_trypsin_rep3.mgf
	High	VALEAcVQAR	Q37269;Q8MAK2;Q8HVG8;Q6SSI3;Q3MKL9;P04717;Q8MAT5;Q6JXR8;Q4VI97;B2BY81;D1KWX9;Q9BB40;Q8MG96;O47068;Q9MV63;Q4VIC7;A4GE24;C0J9S0;C7A5Z3;C7AQR7;D5FUM3;D6MYJ0;Q8MEB1;Q4VIC2;Q37220;O03644;O98352;Q8MFT9;Q6YLQ6;Q3ZU78;D6MYK4;Q9TID1;O98900;Q7YMT4;Q85XM3;Q32272;Q8MGJ6;Q8MG08;Q95633;O20245;Q6VW25;A4H1D1;A4V8H9;E2D4M5;Q33051;Q9MRX0;Q8HVI7;Q6L9X5;Q4VI79;A4GGU8;B7FD30;Q8WHH7;Q37279;Q6BCJ1;Q71N56;Q09W50;C0J9T2;…	14779	130	CID	C6(Carbamidomethyl)	63.06	0.00141736		9	54		1	1116.67	80.177	14/82	pps_pisum_OE_trypsin_rep3.mgf
	Low	YGRPLLGcTIxPK	Q6VW25;Q6L9X5;Q687I2;C7AQR5;Q5UV68	10	5	CID	C8(Carbamidomethyl), X11(K)	46.62	0.0797064		6	55		1	1502.84	-7.19888	9/120	pps_pisum_OE_trypsin_rep3.mgf
	Low	TFQGPPHGIQxER	Q5UV68;Q6SSH6;Q4QST2	6	3	CID	X11(P)	42.6	0.137932		2	53		1	1463.76	13.4235	8/139	pps_pisum_OE_trypsin_rep3.mgf
	Low	MTPxPGVPAEEAGAAVAAESSTGTWTTVWTDGLTSLDR	B0YHC6;Q5UV68	3	2	CID	X4(I)	17.11	42.2989		6	53	34	1	3846.05	51.7332	6/367	pps_pisum_OE_trypsin_rep3.mgf
	Low	MTPxPGVPAEEAGAAVAAESSTGTWTTVWTDGLTSLDR	B0YHC6;Q5UV68	3	2	CID	X4(L)	17.11	42.2989		7	53	34	1	3846.05	51.7332	6/367	pps_pisum_OE_trypsin_rep3.mgf
	Low	mTPxPGVPAEEAGAAVAAESSTGTWTTVWTDGLTSLDR	B0YHC6;Q5UV68	3	2	CID	M1(Oxidation), X4(P)	17.11	42.2989		9	53	34	1	3846.05	61.1936	6/367	pps_pisum_OE_trypsin_rep3.mgf
Q6DUM3	22.05	9	8	440	48.5977	7.21045	184.759	Ribulose 1,5-bisphosphate carboxylase large subunit (Fragment) OS=Calycanthus chinensis GN=rbcL PE=3 SV=1 - [Q6DUM3_9MAGN]
	Confidence Icon	Sequence	Protein Accessions	# Proteins	# Protein Groups	Activation Type	Modifications	IonScore	Exp Value	Δ Score	Rank	Identity High	Homology Threshold	Charge	m/z [Da]	ΔM [ppm]	Ions Matched	Spectrum File
	High	SQAETGEIKGHYLNATAGTcEEMIKR	Q8HUZ7;O20289;A5X4L3;Q31870;A4GE24;Q8WHH7;Q37279;Q8HUX6;Q8MAM7;A4KC75;B8Q461;A5X4B3;Q539W8;Q6DUM3;Q31932;Q4QSS5	921	16	CID	C20(Carbamidomethyl)	118.37	3.97624e-09		3	54		1	2894.27	-37.9873	18/294	pps_pisum_OE_trypsin_rep3.mgf
	High	LTYYTPDYQTK	D2CN03;D3XQ20;P04717;Q9BB40;Q1AE41;O98352;Q6YLQ6;Q3ZU78;Q85XM3;E2D4N3;Q37279;O98359;C0J398;Q7YKH2;Q50L46;B2Y4S2;Q9GIF7;Q31895;O98324;Q32920;Q6DUM3;Q24LK0	880	22	CID		82.2	1.37956e-05		9	53		1	1392.66	-7.4543	16/101	pps_pisum_OE_trypsin_rep3.mgf
	High	VALEAcVQAR	Q37269;Q8MAK2;Q8HVG8;Q6SSI3;Q3MKL9;P04717;Q8MAT5;Q6JXR8;Q4VI97;B2BY81;D1KWX9;Q9BB40;Q8MG96;O47068;Q9MV63;Q4VIC7;A4GE24;C0J9S0;C7A5Z3;C7AQR7;D5FUM3;D6MYJ0;Q8MEB1;Q4VIC2;Q37220;O03644;O98352;Q8MFT9;Q6YLQ6;Q3ZU78;D6MYK4;Q9TID1;O98900;Q7YMT4;Q85XM3;Q32272;Q8MGJ6;Q8MG08;Q95633;O20245;Q6VW25;A4H1D1;A4V8H9;E2D4M5;Q33051;Q9MRX0;Q8HVI7;Q6L9X5;Q4VI79;A4GGU8;B7FD30;Q8WHH7;Q37279;Q6BCJ1;Q71N56;Q09W50;C0J9T2;…	14779	130	CID	C6(Carbamidomethyl)	63.44	0.00148926		9	55		1	1116.62	36.3048	8/82	pps_pisum_OE_trypsin_rep3.mgf
	High	VALEAcVQAR	Q37269;Q8MAK2;Q8HVG8;Q6SSI3;Q3MKL9;P04717;Q8MAT5;Q6JXR8;Q4VI97;B2BY81;D1KWX9;Q9BB40;Q8MG96;O47068;Q9MV63;Q4VIC7;A4GE24;C0J9S0;C7A5Z3;C7AQR7;D5FUM3;D6MYJ0;Q8MEB1;Q4VIC2;Q37220;O03644;O98352;Q8MFT9;Q6YLQ6;Q3ZU78;D6MYK4;Q9TID1;O98900;Q7YMT4;Q85XM3;Q32272;Q8MGJ6;Q8MG08;Q95633;O20245;Q6VW25;A4H1D1;A4V8H9;E2D4M5;Q33051;Q9MRX0;Q8HVI7;Q6L9X5;Q4VI79;A4GGU8;B7FD30;Q8WHH7;Q37279;Q6BCJ1;Q71N56;Q09W50;C0J9T2;…	14779	130	CID	C6(Carbamidomethyl)	63.06	0.00141736		9	54		1	1116.67	80.177	14/82	pps_pisum_OE_trypsin_rep3.mgf
	Low	YGRPLLGcTIKPK	P36484;Q32800;Q8MAK5;Q32816;O63121;P94086;Q33514;P94068;Q9TKH0;Q33496;Q33268;Q8HUZ7;A8DPF0;O63147;Q33620;Q7YM64;D2CN03;P92468;O63185;Q9TI00;O20289;Q36657;Q8WKU6;Q36637;Q37357;A5X4I1;Q1A5W2;Q8HT77;Q9TLI7;P94074;Q33323;A5X4L3;Q6LA00;E5KUU8;Q37269;Q8MAK2;Q95B00;Q8HVG8;B5U0R6;Q3MKL9;P28413;P04717;Q31870;Q36650;Q71N72;Q6JXR8;Q4VI97;B2BY81;D1KWX9;Q9BB40;Q8MG96;O47068;Q9MUG3;Q4VIC7;A4F4H5;A4GE24;C0J9S0;…	22107	162	CID	C8(Carbamidomethyl)	46.62	0.0797064		4	55		1	1502.84	-7.19888	9/120	pps_pisum_OE_trypsin_rep3.mgf
	Low	AVYEcLR	P36484;Q8MAK5;Q32816;O63121;P94086;Q33514;P93976;P94068;Q33496;Q36683;A8DPF0;O63147;Q33620;D2CN03;P92468;O63185;Q9TI00;Q8HDA1;O20289;Q36657;Q8WKU6;B7P0F0;Q36637;Q37357;A5X4I1;Q9GDQ2;Q1A5W2;Q8HT77;P94074;Q33323;A5X4L3;E5KUU8;Q8HUY5;Q37269;Q8MAK2;Q95B00;Q6YLP8;Q3MKL9;P28413;P04717;Q8MAT5;Q36650;Q71N72;Q6JXR8;Q4VI97;B0YGQ4;B2BY81;D1KWX9;Q9BB40;Q8MG96;O47068;Q9MUG3;Q4VIC7;A4F4H5;A4GE24;C0LL66;C7A5Z3;…	20964	164	CID	C5(Carbamidomethyl)	31.62	1.98869	0	1	54	34	1	910.457	13.1854	9/51	pps_pisum_OE_trypsin_rep3.mgf
	Low	EITLGFVDLLR	Q8HUZ7;D2CN03;Q8HDA1;O20289;A5X4I1;Q9TLI7;A5X4L3;Q8MAK2;Q8MCX9;P04717;Q8MAT5;Q36650;Q71N72;Q4VI97;D1KWX9;O47068;Q9MV63;Q4VIC7;A4F4H5;C0J9S0;C7AQR7;Q8MEB1;P92360;Q4VIC2;Q8MFT9;Q3ZU78;Q33198;Q9TID1;O98900;Q8MG08;O20245;A4V8H9;Q33051;Q9MRX0;Q4VI79;Q71N56;C0J9T2;C3S8M4;C3S8R2;Q9TLI9;Q8MAN3;Q8HUX6;Q8ME51;C0J398;Q7YKH2;B2Y4S2;Q8MAM7;Q9GEQ2;Q71N79;B8Q461;O98528;A0PDJ1;B8QQG7;Q31895;Q9MVF6;O09420;Q32087;…	4879	73	CID		26.15	5.68142		6	53	39	1	1275.76	21.1786	6/97	pps_pisum_OE_trypsin_rep3.mgf
	Low	GGLDFTKDDENVNSQPFMR	P36484;Q32800;Q9TJY5;Q8MAK5;Q32816;O63121;P94086;P93976;P94068;Q33496;Q8HUZ7;Q36683;A8DPF0;O63147;Q33620;Q7YM64;D2CN03;P92468;Q9TI00;Q8HDA1;O20289;Q36657;B7P0F0;Q36637;Q37357;A5X4I1;Q9GDQ2;Q1A5W2;Q8HT77;Q9TLI7;P94074;Q33323;A5X4L3;E5KUU8;Q8HUY5;Q37269;Q8MAK2;A7VJY7;Q95B00;Q8HVG8;Q6YLP8;Q6SSI3;Q3MKL9;P28413;P04717;Q31870;Q8MAT5;Q71N72;Q6JXR8;B0YGQ4;B2BY81;D1KWX9;Q8MG96;O47068;Q9MUG3;Q9MV63;Q4VIC7;…	21763	175	CID		22.84	18.5467		4	55	30	1	2169.98	-2.47527	7/193	pps_pisum_OE_trypsin_rep3.mgf
	Low	GHYLNATAGTcEEMIKR	P36484;Q9TJY5;Q32816;Q33268;Q8HUZ7;Q36683;D2CN03;O63185;Q9TI00;Q8HDA1;O20289;Q8WKU6;B7P0F0;Q36637;Q37357;Q9GDQ2;Q8HT77;Q33323;A5X4L3;Q6LA00;E5KUU8;Q8HUY5;Q37269;Q8MCX9;Q8HVG8;Q3MKL9;Q31870;Q36650;Q4VI97;Q9MV63;Q4VIC7;A4GE24;D5FUM3;D6MYJ0;Q8MEB1;Q4VIC2;Q8MFT9;Q3ZU78;D6MYK4;Q33198;O98900;P94095;Q8MG08;Q6VW25;A4V8H9;Q33051;Q9MRX0;Q8HVI7;Q8WHH7;Q37279;Q6BCJ1;Q71N56;C0J9T2;C3KER2;Q9TLI9;Q8MAN3;Q8HUX6;…	7038	91	CID	C11(Carbamidomethyl)	16.92	55.712		9	54	32	1	1950.89	-14.878	7/168	pps_pisum_OE_trypsin_rep3.mgf
Q31932	18.11	8	7	475	52.609	6.48096	184.759	Ribulose 1,5-bisphosphate carboxylase large subunit (Fragment) OS=Boquila trifoliolata GN=rbcL PE=3 SV=1 - [Q31932_9MAGN]
	Confidence Icon	Sequence	Protein Accessions	# Proteins	# Protein Groups	Activation Type	Modifications	IonScore	Exp Value	Δ Score	Rank	Identity High	Homology Threshold	Charge	m/z [Da]	ΔM [ppm]	Ions Matched	Spectrum File
	High	SQAETGEIKGHYLNATAGTcEEMIKR	Q8HUZ7;O20289;A5X4L3;Q31870;A4GE24;Q8WHH7;Q37279;Q8HUX6;Q8MAM7;A4KC75;B8Q461;A5X4B3;Q539W8;Q6DUM3;Q31932;Q4QSS5	921	16	CID	C20(Carbamidomethyl)	118.37	3.97624e-09		3	54		1	2894.27	-37.9873	18/294	pps_pisum_OE_trypsin_rep3.mgf
	High	LTYYTPDYxTK	B7FD30;Q31932	6	2	CID	X9(K)	82.2	1.37956e-05		5	53		1	1392.66	-33.5842	16/97	pps_pisum_OE_trypsin_rep3.mgf
	High	VALEAcVQAR	Q37269;Q8MAK2;Q8HVG8;Q6SSI3;Q3MKL9;P04717;Q8MAT5;Q6JXR8;Q4VI97;B2BY81;D1KWX9;Q9BB40;Q8MG96;O47068;Q9MV63;Q4VIC7;A4GE24;C0J9S0;C7A5Z3;C7AQR7;D5FUM3;D6MYJ0;Q8MEB1;Q4VIC2;Q37220;O03644;O98352;Q8MFT9;Q6YLQ6;Q3ZU78;D6MYK4;Q9TID1;O98900;Q7YMT4;Q85XM3;Q32272;Q8MGJ6;Q8MG08;Q95633;O20245;Q6VW25;A4H1D1;A4V8H9;E2D4M5;Q33051;Q9MRX0;Q8HVI7;Q6L9X5;Q4VI79;A4GGU8;B7FD30;Q8WHH7;Q37279;Q6BCJ1;Q71N56;Q09W50;C0J9T2;…	14779	130	CID	C6(Carbamidomethyl)	63.44	0.00148926		9	55		1	1116.62	36.3048	8/82	pps_pisum_OE_trypsin_rep3.mgf
	High	VALEAcVQAR	Q37269;Q8MAK2;Q8HVG8;Q6SSI3;Q3MKL9;P04717;Q8MAT5;Q6JXR8;Q4VI97;B2BY81;D1KWX9;Q9BB40;Q8MG96;O47068;Q9MV63;Q4VIC7;A4GE24;C0J9S0;C7A5Z3;C7AQR7;D5FUM3;D6MYJ0;Q8MEB1;Q4VIC2;Q37220;O03644;O98352;Q8MFT9;Q6YLQ6;Q3ZU78;D6MYK4;Q9TID1;O98900;Q7YMT4;Q85XM3;Q32272;Q8MGJ6;Q8MG08;Q95633;O20245;Q6VW25;A4H1D1;A4V8H9;E2D4M5;Q33051;Q9MRX0;Q8HVI7;Q6L9X5;Q4VI79;A4GGU8;B7FD30;Q8WHH7;Q37279;Q6BCJ1;Q71N56;Q09W50;C0J9T2;…	14779	130	CID	C6(Carbamidomethyl)	63.06	0.00141736		9	54		1	1116.67	80.177	14/82	pps_pisum_OE_trypsin_rep3.mgf
	Low	YGRPLLGcTIKPK	P36484;Q32800;Q8MAK5;Q32816;O63121;P94086;Q33514;P94068;Q9TKH0;Q33496;Q33268;Q8HUZ7;A8DPF0;O63147;Q33620;Q7YM64;D2CN03;P92468;O63185;Q9TI00;O20289;Q36657;Q8WKU6;Q36637;Q37357;A5X4I1;Q1A5W2;Q8HT77;Q9TLI7;P94074;Q33323;A5X4L3;Q6LA00;E5KUU8;Q37269;Q8MAK2;Q95B00;Q8HVG8;B5U0R6;Q3MKL9;P28413;P04717;Q31870;Q36650;Q71N72;Q6JXR8;Q4VI97;B2BY81;D1KWX9;Q9BB40;Q8MG96;O47068;Q9MUG3;Q4VIC7;A4F4H5;A4GE24;C0J9S0;…	22107	162	CID	C8(Carbamidomethyl)	46.62	0.0797064		4	55		1	1502.84	-7.19888	9/120	pps_pisum_OE_trypsin_rep3.mgf
	Low	AVYEcLR	P36484;Q8MAK5;Q32816;O63121;P94086;Q33514;P93976;P94068;Q33496;Q36683;A8DPF0;O63147;Q33620;D2CN03;P92468;O63185;Q9TI00;Q8HDA1;O20289;Q36657;Q8WKU6;B7P0F0;Q36637;Q37357;A5X4I1;Q9GDQ2;Q1A5W2;Q8HT77;P94074;Q33323;A5X4L3;E5KUU8;Q8HUY5;Q37269;Q8MAK2;Q95B00;Q6YLP8;Q3MKL9;P28413;P04717;Q8MAT5;Q36650;Q71N72;Q6JXR8;Q4VI97;B0YGQ4;B2BY81;D1KWX9;Q9BB40;Q8MG96;O47068;Q9MUG3;Q4VIC7;A4F4H5;A4GE24;C0LL66;C7A5Z3;…	20964	164	CID	C5(Carbamidomethyl)	31.62	1.98869	0	1	54	34	1	910.457	13.1854	9/51	pps_pisum_OE_trypsin_rep3.mgf
	Low	GGLDFTKDDENVNSQPFMR	P36484;Q32800;Q9TJY5;Q8MAK5;Q32816;O63121;P94086;P93976;P94068;Q33496;Q8HUZ7;Q36683;A8DPF0;O63147;Q33620;Q7YM64;D2CN03;P92468;Q9TI00;Q8HDA1;O20289;Q36657;B7P0F0;Q36637;Q37357;A5X4I1;Q9GDQ2;Q1A5W2;Q8HT77;Q9TLI7;P94074;Q33323;A5X4L3;E5KUU8;Q8HUY5;Q37269;Q8MAK2;A7VJY7;Q95B00;Q8HVG8;Q6YLP8;Q6SSI3;Q3MKL9;P28413;P04717;Q31870;Q8MAT5;Q71N72;Q6JXR8;B0YGQ4;B2BY81;D1KWX9;Q8MG96;O47068;Q9MUG3;Q9MV63;Q4VIC7;…	21763	175	CID		22.84	18.5467		4	55	30	1	2169.98	-2.47527	7/193	pps_pisum_OE_trypsin_rep3.mgf
	Low	GHYLNATAGTcEEMIKR	P36484;Q9TJY5;Q32816;Q33268;Q8HUZ7;Q36683;D2CN03;O63185;Q9TI00;Q8HDA1;O20289;Q8WKU6;B7P0F0;Q36637;Q37357;Q9GDQ2;Q8HT77;Q33323;A5X4L3;Q6LA00;E5KUU8;Q8HUY5;Q37269;Q8MCX9;Q8HVG8;Q3MKL9;Q31870;Q36650;Q4VI97;Q9MV63;Q4VIC7;A4GE24;D5FUM3;D6MYJ0;Q8MEB1;Q4VIC2;Q8MFT9;Q3ZU78;D6MYK4;Q33198;O98900;P94095;Q8MG08;Q6VW25;A4V8H9;Q33051;Q9MRX0;Q8HVI7;Q8WHH7;Q37279;Q6BCJ1;Q71N56;C0J9T2;C3KER2;Q9TLI9;Q8MAN3;Q8HUX6;…	7038	91	CID	C11(Carbamidomethyl)	16.92	55.712		9	54	32	1	1950.89	-14.878	7/168	pps_pisum_OE_trypsin_rep3.mgf
D2CN03	22	9	8	459	51.0967	6.68311	184.137	Ribulose-1,5-bisphosphate carboxylase/oxygenase large subunit (Fragment) OS=Combretum erythrophyllum GN=rbcL PE=3 SV=1 - [D2CN03_9MYRT]
	Confidence Icon	Sequence	Protein Accessions	# Proteins	# Protein Groups	Activation Type	Modifications	IonScore	Exp Value	Δ Score	Rank	Identity High	Homology Threshold	Charge	m/z [Da]	ΔM [ppm]	Ions Matched	Spectrum File
	High	TFQGPPHGIQVER	Q32800;Q9TJY5;Q8MAK5;O63121;P94086;Q33514;P93976;P94068;Q9TKH0;Q33496;Q33268;Q8HUZ7;Q36683;A8DPF0;O63147;Q7YM64;D2CN03;P92468;O63185;Q9TI00;O20289;Q36657;Q8WKU6;Q37357;A5X4I1;Q9GDQ2;Q1A5W2;Q8HT77;Q9TLI7;P94074;Q33323;A5X4L3;Q6LA00;E5KUU8;P28413;P04717;Q31870;Q8MAT5;Q36650;Q71N72;Q6JXR8;Q4VI97;B0YGQ4;B2BY81;D1KWX9;Q9BB40;Q8MG96;O47068;Q9MUG3;Q9MV63;Q4VIC7;A4F4H5;A4GE24;C0J9S0;C0LL66;C7A5Z3;C7AQR7;…	19129	163	CID		118.95	5.03206e-09		5	55		1	1465.77	10.8451	12/139	pps_pisum_OE_trypsin_rep3.mgf
	High	LTYYTPDYQTK	D2CN03;D3XQ20;P04717;Q9BB40;Q1AE41;O98352;Q6YLQ6;Q3ZU78;Q85XM3;E2D4N3;Q37279;O98359;C0J398;Q7YKH2;Q50L46;B2Y4S2;Q9GIF7;Q31895;O98324;Q32920;Q6DUM3;Q24LK0	880	22	CID		82.2	1.37956e-05		9	53		1	1392.66	-7.4543	16/101	pps_pisum_OE_trypsin_rep3.mgf
	High	VALEAcVKAR	P36484;Q32800;Q9TJY5;Q8MAK5;Q32816;O63121;P94086;Q33514;P93976;P94068;Q9TKH0;Q33496;Q33268;Q8HUZ7;Q36683;A8DPF0;O63147;Q33620;Q7YM64;D2CN03;P92468;O63185;Q9TI00;Q8HDA1;O20289;Q36657;Q8WKU6	1195	27	CID	C6(Carbamidomethyl)	63.44	0.00148926	0	1	55		1	1116.62	3.71552	8/82	pps_pisum_OE_trypsin_rep3.mgf
	High	VALEAcVKAR	P36484;Q32800;Q9TJY5;Q8MAK5;Q32816;O63121;P94086;Q33514;P93976;P94068;Q9TKH0;Q33496;Q33268;Q8HUZ7;Q36683;A8DPF0;O63147;Q33620;Q7YM64;D2CN03;P92468;O63185;Q9TI00;Q8HDA1;O20289;Q36657;Q8WKU6	1195	27	CID	C6(Carbamidomethyl)	63.06	0.00141736	0	1	54		1	1116.67	47.5891	14/82	pps_pisum_OE_trypsin_rep3.mgf
	Low	YGRPLLGcTIKPK	P36484;Q32800;Q8MAK5;Q32816;O63121;P94086;Q33514;P94068;Q9TKH0;Q33496;Q33268;Q8HUZ7;A8DPF0;O63147;Q33620;Q7YM64;D2CN03;P92468;O63185;Q9TI00;O20289;Q36657;Q8WKU6;Q36637;Q37357;A5X4I1;Q1A5W2;Q8HT77;Q9TLI7;P94074;Q33323;A5X4L3;Q6LA00;E5KUU8;Q37269;Q8MAK2;Q95B00;Q8HVG8;B5U0R6;Q3MKL9;P28413;P04717;Q31870;Q36650;Q71N72;Q6JXR8;Q4VI97;B2BY81;D1KWX9;Q9BB40;Q8MG96;O47068;Q9MUG3;Q4VIC7;A4F4H5;A4GE24;C0J9S0;…	22107	162	CID	C8(Carbamidomethyl)	46.62	0.0797064		4	55		1	1502.84	-7.19888	9/120	pps_pisum_OE_trypsin_rep3.mgf
	Low	AVYEcLR	P36484;Q8MAK5;Q32816;O63121;P94086;Q33514;P93976;P94068;Q33496;Q36683;A8DPF0;O63147;Q33620;D2CN03;P92468;O63185;Q9TI00;Q8HDA1;O20289;Q36657;Q8WKU6;B7P0F0;Q36637;Q37357;A5X4I1;Q9GDQ2;Q1A5W2;Q8HT77;P94074;Q33323;A5X4L3;E5KUU8;Q8HUY5;Q37269;Q8MAK2;Q95B00;Q6YLP8;Q3MKL9;P28413;P04717;Q8MAT5;Q36650;Q71N72;Q6JXR8;Q4VI97;B0YGQ4;B2BY81;D1KWX9;Q9BB40;Q8MG96;O47068;Q9MUG3;Q4VIC7;A4F4H5;A4GE24;C0LL66;C7A5Z3;…	20964	164	CID	C5(Carbamidomethyl)	31.62	1.98869	0	1	54	34	1	910.457	13.1854	9/51	pps_pisum_OE_trypsin_rep3.mgf
	Low	EITLGFVDLLR	Q8HUZ7;D2CN03;Q8HDA1;O20289;A5X4I1;Q9TLI7;A5X4L3;Q8MAK2;Q8MCX9;P04717;Q8MAT5;Q36650;Q71N72;Q4VI97;D1KWX9;O47068;Q9MV63;Q4VIC7;A4F4H5;C0J9S0;C7AQR7;Q8MEB1;P92360;Q4VIC2;Q8MFT9;Q3ZU78;Q33198;Q9TID1;O98900;Q8MG08;O20245;A4V8H9;Q33051;Q9MRX0;Q4VI79;Q71N56;C0J9T2;C3S8M4;C3S8R2;Q9TLI9;Q8MAN3;Q8HUX6;Q8ME51;C0J398;Q7YKH2;B2Y4S2;Q8MAM7;Q9GEQ2;Q71N79;B8Q461;O98528;A0PDJ1;B8QQG7;Q31895;Q9MVF6;O09420;Q32087;…	4879	73	CID		26.15	5.68142		6	53	39	1	1275.76	21.1786	6/97	pps_pisum_OE_trypsin_rep3.mgf
	Low	GGLDFTKDDENVNSQPFMR	P36484;Q32800;Q9TJY5;Q8MAK5;Q32816;O63121;P94086;P93976;P94068;Q33496;Q8HUZ7;Q36683;A8DPF0;O63147;Q33620;Q7YM64;D2CN03;P92468;Q9TI00;Q8HDA1;O20289;Q36657;B7P0F0;Q36637;Q37357;A5X4I1;Q9GDQ2;Q1A5W2;Q8HT77;Q9TLI7;P94074;Q33323;A5X4L3;E5KUU8;Q8HUY5;Q37269;Q8MAK2;A7VJY7;Q95B00;Q8HVG8;Q6YLP8;Q6SSI3;Q3MKL9;P28413;P04717;Q31870;Q8MAT5;Q71N72;Q6JXR8;B0YGQ4;B2BY81;D1KWX9;Q8MG96;O47068;Q9MUG3;Q9MV63;Q4VIC7;…	21763	175	CID		22.84	18.5467		4	55	30	1	2169.98	-2.47527	7/193	pps_pisum_OE_trypsin_rep3.mgf
	Low	GHYLNATAGTcEEMIKR	P36484;Q9TJY5;Q32816;Q33268;Q8HUZ7;Q36683;D2CN03;O63185;Q9TI00;Q8HDA1;O20289;Q8WKU6;B7P0F0;Q36637;Q37357;Q9GDQ2;Q8HT77;Q33323;A5X4L3;Q6LA00;E5KUU8;Q8HUY5;Q37269;Q8MCX9;Q8HVG8;Q3MKL9;Q31870;Q36650;Q4VI97;Q9MV63;Q4VIC7;A4GE24;D5FUM3;D6MYJ0;Q8MEB1;Q4VIC2;Q8MFT9;Q3ZU78;D6MYK4;Q33198;O98900;P94095;Q8MG08;Q6VW25;A4V8H9;Q33051;Q9MRX0;Q8HVI7;Q8WHH7;Q37279;Q6BCJ1;Q71N56;C0J9T2;C3KER2;Q9TLI9;Q8MAN3;Q8HUX6;…	7038	91	CID	C11(Carbamidomethyl)	16.92	55.712		9	54	32	1	1950.89	-14.878	7/168	pps_pisum_OE_trypsin_rep3.mgf
O98352	19.77	8	7	440	48.8346	6.88818	184.137	Ribulose-bisphosphate carboxylase large subunit (Fragment) OS=Bryodixonia perichaetialis GN=rbcL PE=3 SV=1 - [O98352_9BRYO]
	Confidence Icon	Sequence	Protein Accessions	# Proteins	# Protein Groups	Activation Type	Modifications	IonScore	Exp Value	Δ Score	Rank	Identity High	Homology Threshold	Charge	m/z [Da]	ΔM [ppm]	Ions Matched	Spectrum File
	High	TFQGPPHGIQVER	Q32800;Q9TJY5;Q8MAK5;O63121;P94086;Q33514;P93976;P94068;Q9TKH0;Q33496;Q33268;Q8HUZ7;Q36683;A8DPF0;O63147;Q7YM64;D2CN03;P92468;O63185;Q9TI00;O20289;Q36657;Q8WKU6;Q37357;A5X4I1;Q9GDQ2;Q1A5W2;Q8HT77;Q9TLI7;P94074;Q33323;A5X4L3;Q6LA00;E5KUU8;P28413;P04717;Q31870;Q8MAT5;Q36650;Q71N72;Q6JXR8;Q4VI97;B0YGQ4;B2BY81;D1KWX9;Q9BB40;Q8MG96;O47068;Q9MUG3;Q9MV63;Q4VIC7;A4F4H5;A4GE24;C0J9S0;C0LL66;C7A5Z3;C7AQR7;…	19129	163	CID		118.95	5.03206e-09		5	55		1	1465.77	10.8451	12/139	pps_pisum_OE_trypsin_rep3.mgf
	High	LTYYTPDYQTK	D2CN03;D3XQ20;P04717;Q9BB40;Q1AE41;O98352;Q6YLQ6;Q3ZU78;Q85XM3;E2D4N3;Q37279;O98359;C0J398;Q7YKH2;Q50L46;B2Y4S2;Q9GIF7;Q31895;O98324;Q32920;Q6DUM3;Q24LK0	880	22	CID		82.2	1.37956e-05		9	53		1	1392.66	-7.4543	16/101	pps_pisum_OE_trypsin_rep3.mgf
	High	VALEAcVQAR	Q37269;Q8MAK2;Q8HVG8;Q6SSI3;Q3MKL9;P04717;Q8MAT5;Q6JXR8;Q4VI97;B2BY81;D1KWX9;Q9BB40;Q8MG96;O47068;Q9MV63;Q4VIC7;A4GE24;C0J9S0;C7A5Z3;C7AQR7;D5FUM3;D6MYJ0;Q8MEB1;Q4VIC2;Q37220;O03644;O98352;Q8MFT9;Q6YLQ6;Q3ZU78;D6MYK4;Q9TID1;O98900;Q7YMT4;Q85XM3;Q32272;Q8MGJ6;Q8MG08;Q95633;O20245;Q6VW25;A4H1D1;A4V8H9;E2D4M5;Q33051;Q9MRX0;Q8HVI7;Q6L9X5;Q4VI79;A4GGU8;B7FD30;Q8WHH7;Q37279;Q6BCJ1;Q71N56;Q09W50;C0J9T2;…	14779	130	CID	C6(Carbamidomethyl)	63.44	0.00148926		9	55		1	1116.62	36.3048	8/82	pps_pisum_OE_trypsin_rep3.mgf
	High	VALEAcVQAR	Q37269;Q8MAK2;Q8HVG8;Q6SSI3;Q3MKL9;P04717;Q8MAT5;Q6JXR8;Q4VI97;B2BY81;D1KWX9;Q9BB40;Q8MG96;O47068;Q9MV63;Q4VIC7;A4GE24;C0J9S0;C7A5Z3;C7AQR7;D5FUM3;D6MYJ0;Q8MEB1;Q4VIC2;Q37220;O03644;O98352;Q8MFT9;Q6YLQ6;Q3ZU78;D6MYK4;Q9TID1;O98900;Q7YMT4;Q85XM3;Q32272;Q8MGJ6;Q8MG08;Q95633;O20245;Q6VW25;A4H1D1;A4V8H9;E2D4M5;Q33051;Q9MRX0;Q8HVI7;Q6L9X5;Q4VI79;A4GGU8;B7FD30;Q8WHH7;Q37279;Q6BCJ1;Q71N56;Q09W50;C0J9T2;…	14779	130	CID	C6(Carbamidomethyl)	63.06	0.00141736		9	54		1	1116.67	80.177	14/82	pps_pisum_OE_trypsin_rep3.mgf
	Low	YGRPLLGcTIKPK	P36484;Q32800;Q8MAK5;Q32816;O63121;P94086;Q33514;P94068;Q9TKH0;Q33496;Q33268;Q8HUZ7;A8DPF0;O63147;Q33620;Q7YM64;D2CN03;P92468;O63185;Q9TI00;O20289;Q36657;Q8WKU6;Q36637;Q37357;A5X4I1;Q1A5W2;Q8HT77;Q9TLI7;P94074;Q33323;A5X4L3;Q6LA00;E5KUU8;Q37269;Q8MAK2;Q95B00;Q8HVG8;B5U0R6;Q3MKL9;P28413;P04717;Q31870;Q36650;Q71N72;Q6JXR8;Q4VI97;B2BY81;D1KWX9;Q9BB40;Q8MG96;O47068;Q9MUG3;Q4VIC7;A4F4H5;A4GE24;C0J9S0;…	22107	162	CID	C8(Carbamidomethyl)	46.62	0.0797064		4	55		1	1502.84	-7.19888	9/120	pps_pisum_OE_trypsin_rep3.mgf
	Low	AVYEcLR	P36484;Q8MAK5;Q32816;O63121;P94086;Q33514;P93976;P94068;Q33496;Q36683;A8DPF0;O63147;Q33620;D2CN03;P92468;O63185;Q9TI00;Q8HDA1;O20289;Q36657;Q8WKU6;B7P0F0;Q36637;Q37357;A5X4I1;Q9GDQ2;Q1A5W2;Q8HT77;P94074;Q33323;A5X4L3;E5KUU8;Q8HUY5;Q37269;Q8MAK2;Q95B00;Q6YLP8;Q3MKL9;P28413;P04717;Q8MAT5;Q36650;Q71N72;Q6JXR8;Q4VI97;B0YGQ4;B2BY81;D1KWX9;Q9BB40;Q8MG96;O47068;Q9MUG3;Q4VIC7;A4F4H5;A4GE24;C0LL66;C7A5Z3;…	20964	164	CID	C5(Carbamidomethyl)	31.62	1.98869	0	1	54	34	1	910.457	13.1854	9/51	pps_pisum_OE_trypsin_rep3.mgf
	Low	NHxIHFRVLAKALR	O98352	2	1	CID	X3(M), X3(Oxidation)	22.98	12.3836		9	53	39	1	1721.93	-28.1698	5/145	pps_pisum_OE_trypsin_rep3.mgf
	Low	GGLDFTKDDENVNSQPFMR	P36484;Q32800;Q9TJY5;Q8MAK5;Q32816;O63121;P94086;P93976;P94068;Q33496;Q8HUZ7;Q36683;A8DPF0;O63147;Q33620;Q7YM64;D2CN03;P92468;Q9TI00;Q8HDA1;O20289;Q36657;B7P0F0;Q36637;Q37357;A5X4I1;Q9GDQ2;Q1A5W2;Q8HT77;Q9TLI7;P94074;Q33323;A5X4L3;E5KUU8;Q8HUY5;Q37269;Q8MAK2;A7VJY7;Q95B00;Q8HVG8;Q6YLP8;Q6SSI3;Q3MKL9;P28413;P04717;Q31870;Q8MAT5;Q71N72;Q6JXR8;B0YGQ4;B2BY81;D1KWX9;Q8MG96;O47068;Q9MUG3;Q9MV63;Q4VIC7;…	21763	175	CID		22.84	18.5467		4	55	30	1	2169.98	-2.47527	7/193	pps_pisum_OE_trypsin_rep3.mgf
Q3ZU78	24.08	10	9	461	51.0917	6.58057	184.137	Ribulose-1,5-bisphosphate carboxylase/oxygenase large subunit (Fragment) OS=Lithocarpus henryi GN=rbcL PE=3 SV=1 - [Q3ZU78_9ROSI]
	Confidence Icon	Sequence	Protein Accessions	# Proteins	# Protein Groups	Activation Type	Modifications	IonScore	Exp Value	Δ Score	Rank	Identity High	Homology Threshold	Charge	m/z [Da]	ΔM [ppm]	Ions Matched	Spectrum File
	High	TFQGPPHGIQVER	Q32800;Q9TJY5;Q8MAK5;O63121;P94086;Q33514;P93976;P94068;Q9TKH0;Q33496;Q33268;Q8HUZ7;Q36683;A8DPF0;O63147;Q7YM64;D2CN03;P92468;O63185;Q9TI00;O20289;Q36657;Q8WKU6;Q37357;A5X4I1;Q9GDQ2;Q1A5W2;Q8HT77;Q9TLI7;P94074;Q33323;A5X4L3;Q6LA00;E5KUU8;P28413;P04717;Q31870;Q8MAT5;Q36650;Q71N72;Q6JXR8;Q4VI97;B0YGQ4;B2BY81;D1KWX9;Q9BB40;Q8MG96;O47068;Q9MUG3;Q9MV63;Q4VIC7;A4F4H5;A4GE24;C0J9S0;C0LL66;C7A5Z3;C7AQR7;…	19129	163	CID		118.95	5.03206e-09		5	55		1	1465.77	10.8451	12/139	pps_pisum_OE_trypsin_rep3.mgf
	High	LTYYTPDYQTK	D2CN03;D3XQ20;P04717;Q9BB40;Q1AE41;O98352;Q6YLQ6;Q3ZU78;Q85XM3;E2D4N3;Q37279;O98359;C0J398;Q7YKH2;Q50L46;B2Y4S2;Q9GIF7;Q31895;O98324;Q32920;Q6DUM3;Q24LK0	880	22	CID		82.2	1.37956e-05		9	53		1	1392.66	-7.4543	16/101	pps_pisum_OE_trypsin_rep3.mgf
	High	VALEAcVQAR	Q37269;Q8MAK2;Q8HVG8;Q6SSI3;Q3MKL9;P04717;Q8MAT5;Q6JXR8;Q4VI97;B2BY81;D1KWX9;Q9BB40;Q8MG96;O47068;Q9MV63;Q4VIC7;A4GE24;C0J9S0;C7A5Z3;C7AQR7;D5FUM3;D6MYJ0;Q8MEB1;Q4VIC2;Q37220;O03644;O98352;Q8MFT9;Q6YLQ6;Q3ZU78;D6MYK4;Q9TID1;O98900;Q7YMT4;Q85XM3;Q32272;Q8MGJ6;Q8MG08;Q95633;O20245;Q6VW25;A4H1D1;A4V8H9;E2D4M5;Q33051;Q9MRX0;Q8HVI7;Q6L9X5;Q4VI79;A4GGU8;B7FD30;Q8WHH7;Q37279;Q6BCJ1;Q71N56;Q09W50;C0J9T2;…	14779	130	CID	C6(Carbamidomethyl)	63.44	0.00148926		9	55		1	1116.62	36.3048	8/82	pps_pisum_OE_trypsin_rep3.mgf
	High	VALEAcVQAR	Q37269;Q8MAK2;Q8HVG8;Q6SSI3;Q3MKL9;P04717;Q8MAT5;Q6JXR8;Q4VI97;B2BY81;D1KWX9;Q9BB40;Q8MG96;O47068;Q9MV63;Q4VIC7;A4GE24;C0J9S0;C7A5Z3;C7AQR7;D5FUM3;D6MYJ0;Q8MEB1;Q4VIC2;Q37220;O03644;O98352;Q8MFT9;Q6YLQ6;Q3ZU78;D6MYK4;Q9TID1;O98900;Q7YMT4;Q85XM3;Q32272;Q8MGJ6;Q8MG08;Q95633;O20245;Q6VW25;A4H1D1;A4V8H9;E2D4M5;Q33051;Q9MRX0;Q8HVI7;Q6L9X5;Q4VI79;A4GGU8;B7FD30;Q8WHH7;Q37279;Q6BCJ1;Q71N56;Q09W50;C0J9T2;…	14779	130	CID	C6(Carbamidomethyl)	63.06	0.00141736		9	54		1	1116.67	80.177	14/82	pps_pisum_OE_trypsin_rep3.mgf
	Low	YGRPLLGcTIKPK	P36484;Q32800;Q8MAK5;Q32816;O63121;P94086;Q33514;P94068;Q9TKH0;Q33496;Q33268;Q8HUZ7;A8DPF0;O63147;Q33620;Q7YM64;D2CN03;P92468;O63185;Q9TI00;O20289;Q36657;Q8WKU6;Q36637;Q37357;A5X4I1;Q1A5W2;Q8HT77;Q9TLI7;P94074;Q33323;A5X4L3;Q6LA00;E5KUU8;Q37269;Q8MAK2;Q95B00;Q8HVG8;B5U0R6;Q3MKL9;P28413;P04717;Q31870;Q36650;Q71N72;Q6JXR8;Q4VI97;B2BY81;D1KWX9;Q9BB40;Q8MG96;O47068;Q9MUG3;Q4VIC7;A4F4H5;A4GE24;C0J9S0;…	22107	162	CID	C8(Carbamidomethyl)	46.62	0.0797064		4	55		1	1502.84	-7.19888	9/120	pps_pisum_OE_trypsin_rep3.mgf
	Low	AVYEcLR	P36484;Q8MAK5;Q32816;O63121;P94086;Q33514;P93976;P94068;Q33496;Q36683;A8DPF0;O63147;Q33620;D2CN03;P92468;O63185;Q9TI00;Q8HDA1;O20289;Q36657;Q8WKU6;B7P0F0;Q36637;Q37357;A5X4I1;Q9GDQ2;Q1A5W2;Q8HT77;P94074;Q33323;A5X4L3;E5KUU8;Q8HUY5;Q37269;Q8MAK2;Q95B00;Q6YLP8;Q3MKL9;P28413;P04717;Q8MAT5;Q36650;Q71N72;Q6JXR8;Q4VI97;B0YGQ4;B2BY81;D1KWX9;Q9BB40;Q8MG96;O47068;Q9MUG3;Q4VIC7;A4F4H5;A4GE24;C0LL66;C7A5Z3;…	20964	164	CID	C5(Carbamidomethyl)	31.62	1.98869	0	1	54	34	1	910.457	13.1854	9/51	pps_pisum_OE_trypsin_rep3.mgf
	Low	EITLGFVDLLR	Q8HUZ7;D2CN03;Q8HDA1;O20289;A5X4I1;Q9TLI7;A5X4L3;Q8MAK2;Q8MCX9;P04717;Q8MAT5;Q36650;Q71N72;Q4VI97;D1KWX9;O47068;Q9MV63;Q4VIC7;A4F4H5;C0J9S0;C7AQR7;Q8MEB1;P92360;Q4VIC2;Q8MFT9;Q3ZU78;Q33198;Q9TID1;O98900;Q8MG08;O20245;A4V8H9;Q33051;Q9MRX0;Q4VI79;Q71N56;C0J9T2;C3S8M4;C3S8R2;Q9TLI9;Q8MAN3;Q8HUX6;Q8ME51;C0J398;Q7YKH2;B2Y4S2;Q8MAM7;Q9GEQ2;Q71N79;B8Q461;O98528;A0PDJ1;B8QQG7;Q31895;Q9MVF6;O09420;Q32087;…	4879	73	CID		26.15	5.68142		6	53	39	1	1275.76	21.1786	6/97	pps_pisum_OE_trypsin_rep3.mgf
	Low	GGLDFTKDDENVNSQPFMR	P36484;Q32800;Q9TJY5;Q8MAK5;Q32816;O63121;P94086;P93976;P94068;Q33496;Q8HUZ7;Q36683;A8DPF0;O63147;Q33620;Q7YM64;D2CN03;P92468;Q9TI00;Q8HDA1;O20289;Q36657;B7P0F0;Q36637;Q37357;A5X4I1;Q9GDQ2;Q1A5W2;Q8HT77;Q9TLI7;P94074;Q33323;A5X4L3;E5KUU8;Q8HUY5;Q37269;Q8MAK2;A7VJY7;Q95B00;Q8HVG8;Q6YLP8;Q6SSI3;Q3MKL9;P28413;P04717;Q31870;Q8MAT5;Q71N72;Q6JXR8;B0YGQ4;B2BY81;D1KWX9;Q8MG96;O47068;Q9MUG3;Q9MV63;Q4VIC7;…	21763	175	CID		22.84	18.5467		4	55	30	1	2169.98	-2.47527	7/193	pps_pisum_OE_trypsin_rep3.mgf
	Low	DNGILLHIHR	Q3ZU78	8	1	CID		21.22	26.364		3	55	35	1	1187.67	5.96858	6/97	pps_pisum_OE_trypsin_rep3.mgf
	Low	GHYLNATAGTcEEMIKR	P36484;Q9TJY5;Q32816;Q33268;Q8HUZ7;Q36683;D2CN03;O63185;Q9TI00;Q8HDA1;O20289;Q8WKU6;B7P0F0;Q36637;Q37357;Q9GDQ2;Q8HT77;Q33323;A5X4L3;Q6LA00;E5KUU8;Q8HUY5;Q37269;Q8MCX9;Q8HVG8;Q3MKL9;Q31870;Q36650;Q4VI97;Q9MV63;Q4VIC7;A4GE24;D5FUM3;D6MYJ0;Q8MEB1;Q4VIC2;Q8MFT9;Q3ZU78;D6MYK4;Q33198;O98900;P94095;Q8MG08;Q6VW25;A4V8H9;Q33051;Q9MRX0;Q8HVI7;Q8WHH7;Q37279;Q6BCJ1;Q71N56;C0J9T2;C3KER2;Q9TLI9;Q8MAN3;Q8HUX6;…	7038	91	CID	C11(Carbamidomethyl)	16.92	55.712		9	54	32	1	1950.89	-14.878	7/168	pps_pisum_OE_trypsin_rep3.mgf
Q9MRX0	23.82	9	8	424	46.9005	7.04932	184.137	1,5-bisphosphate carboxylase/oxygenase large subunit (Fragment) OS=Paeonia suffruticosa GN=rbcL PE=3 SV=2 - [Q9MRX0_PAESU]
	Confidence Icon	Sequence	Protein Accessions	# Proteins	# Protein Groups	Activation Type	Modifications	IonScore	Exp Value	Δ Score	Rank	Identity High	Homology Threshold	Charge	m/z [Da]	ΔM [ppm]	Ions Matched	Spectrum File
	High	TFQGPPHGIQVER	Q32800;Q9TJY5;Q8MAK5;O63121;P94086;Q33514;P93976;P94068;Q9TKH0;Q33496;Q33268;Q8HUZ7;Q36683;A8DPF0;O63147;Q7YM64;D2CN03;P92468;O63185;Q9TI00;O20289;Q36657;Q8WKU6;Q37357;A5X4I1;Q9GDQ2;Q1A5W2;Q8HT77;Q9TLI7;P94074;Q33323;A5X4L3;Q6LA00;E5KUU8;P28413;P04717;Q31870;Q8MAT5;Q36650;Q71N72;Q6JXR8;Q4VI97;B0YGQ4;B2BY81;D1KWX9;Q9BB40;Q8MG96;O47068;Q9MUG3;Q9MV63;Q4VIC7;A4F4H5;A4GE24;C0J9S0;C0LL66;C7A5Z3;C7AQR7;…	19129	163	CID		118.95	5.03206e-09		5	55		1	1465.77	10.8451	12/139	pps_pisum_OE_trypsin_rep3.mgf
	High	LxYYTPDYKTK	Q9MRX0	1	1	CID	X2(T)	82.2	1.37956e-05		7	53		1	1392.66	-33.5842	16/95	pps_pisum_OE_trypsin_rep3.mgf
	High	VALEAcVQAR	Q37269;Q8MAK2;Q8HVG8;Q6SSI3;Q3MKL9;P04717;Q8MAT5;Q6JXR8;Q4VI97;B2BY81;D1KWX9;Q9BB40;Q8MG96;O47068;Q9MV63;Q4VIC7;A4GE24;C0J9S0;C7A5Z3;C7AQR7;D5FUM3;D6MYJ0;Q8MEB1;Q4VIC2;Q37220;O03644;O98352;Q8MFT9;Q6YLQ6;Q3ZU78;D6MYK4;Q9TID1;O98900;Q7YMT4;Q85XM3;Q32272;Q8MGJ6;Q8MG08;Q95633;O20245;Q6VW25;A4H1D1;A4V8H9;E2D4M5;Q33051;Q9MRX0;Q8HVI7;Q6L9X5;Q4VI79;A4GGU8;B7FD30;Q8WHH7;Q37279;Q6BCJ1;Q71N56;Q09W50;C0J9T2;…	14779	130	CID	C6(Carbamidomethyl)	63.44	0.00148926		9	55		1	1116.62	36.3048	8/82	pps_pisum_OE_trypsin_rep3.mgf
	High	VALEAcVQAR	Q37269;Q8MAK2;Q8HVG8;Q6SSI3;Q3MKL9;P04717;Q8MAT5;Q6JXR8;Q4VI97;B2BY81;D1KWX9;Q9BB40;Q8MG96;O47068;Q9MV63;Q4VIC7;A4GE24;C0J9S0;C7A5Z3;C7AQR7;D5FUM3;D6MYJ0;Q8MEB1;Q4VIC2;Q37220;O03644;O98352;Q8MFT9;Q6YLQ6;Q3ZU78;D6MYK4;Q9TID1;O98900;Q7YMT4;Q85XM3;Q32272;Q8MGJ6;Q8MG08;Q95633;O20245;Q6VW25;A4H1D1;A4V8H9;E2D4M5;Q33051;Q9MRX0;Q8HVI7;Q6L9X5;Q4VI79;A4GGU8;B7FD30;Q8WHH7;Q37279;Q6BCJ1;Q71N56;Q09W50;C0J9T2;…	14779	130	CID	C6(Carbamidomethyl)	63.06	0.00141736		9	54		1	1116.67	80.177	14/82	pps_pisum_OE_trypsin_rep3.mgf
	Low	YGRPLLGcTIKPK	P36484;Q32800;Q8MAK5;Q32816;O63121;P94086;Q33514;P94068;Q9TKH0;Q33496;Q33268;Q8HUZ7;A8DPF0;O63147;Q33620;Q7YM64;D2CN03;P92468;O63185;Q9TI00;O20289;Q36657;Q8WKU6;Q36637;Q37357;A5X4I1;Q1A5W2;Q8HT77;Q9TLI7;P94074;Q33323;A5X4L3;Q6LA00;E5KUU8;Q37269;Q8MAK2;Q95B00;Q8HVG8;B5U0R6;Q3MKL9;P28413;P04717;Q31870;Q36650;Q71N72;Q6JXR8;Q4VI97;B2BY81;D1KWX9;Q9BB40;Q8MG96;O47068;Q9MUG3;Q4VIC7;A4F4H5;A4GE24;C0J9S0;…	22107	162	CID	C8(Carbamidomethyl)	46.62	0.0797064		4	55		1	1502.84	-7.19888	9/120	pps_pisum_OE_trypsin_rep3.mgf
	Low	AVYEcLR	P36484;Q8MAK5;Q32816;O63121;P94086;Q33514;P93976;P94068;Q33496;Q36683;A8DPF0;O63147;Q33620;D2CN03;P92468;O63185;Q9TI00;Q8HDA1;O20289;Q36657;Q8WKU6;B7P0F0;Q36637;Q37357;A5X4I1;Q9GDQ2;Q1A5W2;Q8HT77;P94074;Q33323;A5X4L3;E5KUU8;Q8HUY5;Q37269;Q8MAK2;Q95B00;Q6YLP8;Q3MKL9;P28413;P04717;Q8MAT5;Q36650;Q71N72;Q6JXR8;Q4VI97;B0YGQ4;B2BY81;D1KWX9;Q9BB40;Q8MG96;O47068;Q9MUG3;Q4VIC7;A4F4H5;A4GE24;C0LL66;C7A5Z3;…	20964	164	CID	C5(Carbamidomethyl)	31.62	1.98869	0	1	54	34	1	910.457	13.1854	9/51	pps_pisum_OE_trypsin_rep3.mgf
	Low	EITLGFVDLLR	Q8HUZ7;D2CN03;Q8HDA1;O20289;A5X4I1;Q9TLI7;A5X4L3;Q8MAK2;Q8MCX9;P04717;Q8MAT5;Q36650;Q71N72;Q4VI97;D1KWX9;O47068;Q9MV63;Q4VIC7;A4F4H5;C0J9S0;C7AQR7;Q8MEB1;P92360;Q4VIC2;Q8MFT9;Q3ZU78;Q33198;Q9TID1;O98900;Q8MG08;O20245;A4V8H9;Q33051;Q9MRX0;Q4VI79;Q71N56;C0J9T2;C3S8M4;C3S8R2;Q9TLI9;Q8MAN3;Q8HUX6;Q8ME51;C0J398;Q7YKH2;B2Y4S2;Q8MAM7;Q9GEQ2;Q71N79;B8Q461;O98528;A0PDJ1;B8QQG7;Q31895;Q9MVF6;O09420;Q32087;…	4879	73	CID		26.15	5.68142		6	53	39	1	1275.76	21.1786	6/97	pps_pisum_OE_trypsin_rep3.mgf
	Low	GGLDFTKDDENVNSQPFMR	P36484;Q32800;Q9TJY5;Q8MAK5;Q32816;O63121;P94086;P93976;P94068;Q33496;Q8HUZ7;Q36683;A8DPF0;O63147;Q33620;Q7YM64;D2CN03;P92468;Q9TI00;Q8HDA1;O20289;Q36657;B7P0F0;Q36637;Q37357;A5X4I1;Q9GDQ2;Q1A5W2;Q8HT77;Q9TLI7;P94074;Q33323;A5X4L3;E5KUU8;Q8HUY5;Q37269;Q8MAK2;A7VJY7;Q95B00;Q8HVG8;Q6YLP8;Q6SSI3;Q3MKL9;P28413;P04717;Q31870;Q8MAT5;Q71N72;Q6JXR8;B0YGQ4;B2BY81;D1KWX9;Q8MG96;O47068;Q9MUG3;Q9MV63;Q4VIC7;…	21763	175	CID		22.84	18.5467		4	55	30	1	2169.98	-2.47527	7/193	pps_pisum_OE_trypsin_rep3.mgf
	Low	GHYLNATAGTcEEMIKR	P36484;Q9TJY5;Q32816;Q33268;Q8HUZ7;Q36683;D2CN03;O63185;Q9TI00;Q8HDA1;O20289;Q8WKU6;B7P0F0;Q36637;Q37357;Q9GDQ2;Q8HT77;Q33323;A5X4L3;Q6LA00;E5KUU8;Q8HUY5;Q37269;Q8MCX9;Q8HVG8;Q3MKL9;Q31870;Q36650;Q4VI97;Q9MV63;Q4VIC7;A4GE24;D5FUM3;D6MYJ0;Q8MEB1;Q4VIC2;Q8MFT9;Q3ZU78;D6MYK4;Q33198;O98900;P94095;Q8MG08;Q6VW25;A4V8H9;Q33051;Q9MRX0;Q8HVI7;Q8WHH7;Q37279;Q6BCJ1;Q71N56;C0J9T2;C3KER2;Q9TLI9;Q8MAN3;Q8HUX6;…	7038	91	CID	C11(Carbamidomethyl)	16.92	55.712		9	54	32	1	1950.89	-14.878	7/168	pps_pisum_OE_trypsin_rep3.mgf
B7FD30	16.55	7	6	441	48.7925	6.7124	184.137	Ribulose 1,5-bisphosphate carboxylase/oxygenase large subunit (Fragment) OS=Cosmarium ovale GN=rbcL PE=3 SV=1 - [B7FD30_9VIRI]
	Confidence Icon	Sequence	Protein Accessions	# Proteins	# Protein Groups	Activation Type	Modifications	IonScore	Exp Value	Δ Score	Rank	Identity High	Homology Threshold	Charge	m/z [Da]	ΔM [ppm]	Ions Matched	Spectrum File
	High	TFQGPPHGIQVER	Q32800;Q9TJY5;Q8MAK5;O63121;P94086;Q33514;P93976;P94068;Q9TKH0;Q33496;Q33268;Q8HUZ7;Q36683;A8DPF0;O63147;Q7YM64;D2CN03;P92468;O63185;Q9TI00;O20289;Q36657;Q8WKU6;Q37357;A5X4I1;Q9GDQ2;Q1A5W2;Q8HT77;Q9TLI7;P94074;Q33323;A5X4L3;Q6LA00;E5KUU8;P28413;P04717;Q31870;Q8MAT5;Q36650;Q71N72;Q6JXR8;Q4VI97;B0YGQ4;B2BY81;D1KWX9;Q9BB40;Q8MG96;O47068;Q9MUG3;Q9MV63;Q4VIC7;A4F4H5;A4GE24;C0J9S0;C0LL66;C7A5Z3;C7AQR7;…	19129	163	CID		118.95	5.03206e-09		5	55		1	1465.77	10.8451	12/139	pps_pisum_OE_trypsin_rep3.mgf
	High	LTYYTPDYxTK	B7FD30;Q31932	6	2	CID	X9(K)	82.2	1.37956e-05		5	53		1	1392.66	-33.5842	16/97	pps_pisum_OE_trypsin_rep3.mgf
	High	VALEAcVQAR	Q37269;Q8MAK2;Q8HVG8;Q6SSI3;Q3MKL9;P04717;Q8MAT5;Q6JXR8;Q4VI97;B2BY81;D1KWX9;Q9BB40;Q8MG96;O47068;Q9MV63;Q4VIC7;A4GE24;C0J9S0;C7A5Z3;C7AQR7;D5FUM3;D6MYJ0;Q8MEB1;Q4VIC2;Q37220;O03644;O98352;Q8MFT9;Q6YLQ6;Q3ZU78;D6MYK4;Q9TID1;O98900;Q7YMT4;Q85XM3;Q32272;Q8MGJ6;Q8MG08;Q95633;O20245;Q6VW25;A4H1D1;A4V8H9;E2D4M5;Q33051;Q9MRX0;Q8HVI7;Q6L9X5;Q4VI79;A4GGU8;B7FD30;Q8WHH7;Q37279;Q6BCJ1;Q71N56;Q09W50;C0J9T2;…	14779	130	CID	C6(Carbamidomethyl)	63.44	0.00148926		9	55		1	1116.62	36.3048	8/82	pps_pisum_OE_trypsin_rep3.mgf
	High	VALEAcVQAR	Q37269;Q8MAK2;Q8HVG8;Q6SSI3;Q3MKL9;P04717;Q8MAT5;Q6JXR8;Q4VI97;B2BY81;D1KWX9;Q9BB40;Q8MG96;O47068;Q9MV63;Q4VIC7;A4GE24;C0J9S0;C7A5Z3;C7AQR7;D5FUM3;D6MYJ0;Q8MEB1;Q4VIC2;Q37220;O03644;O98352;Q8MFT9;Q6YLQ6;Q3ZU78;D6MYK4;Q9TID1;O98900;Q7YMT4;Q85XM3;Q32272;Q8MGJ6;Q8MG08;Q95633;O20245;Q6VW25;A4H1D1;A4V8H9;E2D4M5;Q33051;Q9MRX0;Q8HVI7;Q6L9X5;Q4VI79;A4GGU8;B7FD30;Q8WHH7;Q37279;Q6BCJ1;Q71N56;Q09W50;C0J9T2;…	14779	130	CID	C6(Carbamidomethyl)	63.06	0.00141736		9	54		1	1116.67	80.177	14/82	pps_pisum_OE_trypsin_rep3.mgf
	Low	YGRPLLGcTIKPK	P36484;Q32800;Q8MAK5;Q32816;O63121;P94086;Q33514;P94068;Q9TKH0;Q33496;Q33268;Q8HUZ7;A8DPF0;O63147;Q33620;Q7YM64;D2CN03;P92468;O63185;Q9TI00;O20289;Q36657;Q8WKU6;Q36637;Q37357;A5X4I1;Q1A5W2;Q8HT77;Q9TLI7;P94074;Q33323;A5X4L3;Q6LA00;E5KUU8;Q37269;Q8MAK2;Q95B00;Q8HVG8;B5U0R6;Q3MKL9;P28413;P04717;Q31870;Q36650;Q71N72;Q6JXR8;Q4VI97;B2BY81;D1KWX9;Q9BB40;Q8MG96;O47068;Q9MUG3;Q4VIC7;A4F4H5;A4GE24;C0J9S0;…	22107	162	CID	C8(Carbamidomethyl)	46.62	0.0797064		4	55		1	1502.84	-7.19888	9/120	pps_pisum_OE_trypsin_rep3.mgf
	Low	AVYEcLR	P36484;Q8MAK5;Q32816;O63121;P94086;Q33514;P93976;P94068;Q33496;Q36683;A8DPF0;O63147;Q33620;D2CN03;P92468;O63185;Q9TI00;Q8HDA1;O20289;Q36657;Q8WKU6;B7P0F0;Q36637;Q37357;A5X4I1;Q9GDQ2;Q1A5W2;Q8HT77;P94074;Q33323;A5X4L3;E5KUU8;Q8HUY5;Q37269;Q8MAK2;Q95B00;Q6YLP8;Q3MKL9;P28413;P04717;Q8MAT5;Q36650;Q71N72;Q6JXR8;Q4VI97;B0YGQ4;B2BY81;D1KWX9;Q9BB40;Q8MG96;O47068;Q9MUG3;Q4VIC7;A4F4H5;A4GE24;C0LL66;C7A5Z3;…	20964	164	CID	C5(Carbamidomethyl)	31.62	1.98869	0	1	54	34	1	910.457	13.1854	9/51	pps_pisum_OE_trypsin_rep3.mgf
	Low	GGLDFTKDDENVNSQPFMR	P36484;Q32800;Q9TJY5;Q8MAK5;Q32816;O63121;P94086;P93976;P94068;Q33496;Q8HUZ7;Q36683;A8DPF0;O63147;Q33620;Q7YM64;D2CN03;P92468;Q9TI00;Q8HDA1;O20289;Q36657;B7P0F0;Q36637;Q37357;A5X4I1;Q9GDQ2;Q1A5W2;Q8HT77;Q9TLI7;P94074;Q33323;A5X4L3;E5KUU8;Q8HUY5;Q37269;Q8MAK2;A7VJY7;Q95B00;Q8HVG8;Q6YLP8;Q6SSI3;Q3MKL9;P28413;P04717;Q31870;Q8MAT5;Q71N72;Q6JXR8;B0YGQ4;B2BY81;D1KWX9;Q8MG96;O47068;Q9MUG3;Q9MV63;Q4VIC7;…	21763	175	CID		22.84	18.5467		4	55	30	1	2169.98	-2.47527	7/193	pps_pisum_OE_trypsin_rep3.mgf
Q7YKH2	17.68	8	7	475	52.6555	6.53662	184.137	Ribulose-1,5-bisphosphate carboxylase/oxygenase large subunit OS=Begonia poculifera GN=rbcL PE=3 SV=1 - [Q7YKH2_9ROSI]
	Confidence Icon	Sequence	Protein Accessions	# Proteins	# Protein Groups	Activation Type	Modifications	IonScore	Exp Value	Δ Score	Rank	Identity High	Homology Threshold	Charge	m/z [Da]	ΔM [ppm]	Ions Matched	Spectrum File
	High	TFQGPPHGIQVER	Q32800;Q9TJY5;Q8MAK5;O63121;P94086;Q33514;P93976;P94068;Q9TKH0;Q33496;Q33268;Q8HUZ7;Q36683;A8DPF0;O63147;Q7YM64;D2CN03;P92468;O63185;Q9TI00;O20289;Q36657;Q8WKU6;Q37357;A5X4I1;Q9GDQ2;Q1A5W2;Q8HT77;Q9TLI7;P94074;Q33323;A5X4L3;Q6LA00;E5KUU8;P28413;P04717;Q31870;Q8MAT5;Q36650;Q71N72;Q6JXR8;Q4VI97;B0YGQ4;B2BY81;D1KWX9;Q9BB40;Q8MG96;O47068;Q9MUG3;Q9MV63;Q4VIC7;A4F4H5;A4GE24;C0J9S0;C0LL66;C7A5Z3;C7AQR7;…	19129	163	CID		118.95	5.03206e-09		5	55		1	1465.77	10.8451	12/139	pps_pisum_OE_trypsin_rep3.mgf
	High	LTYYTPDYQTK	D2CN03;D3XQ20;P04717;Q9BB40;Q1AE41;O98352;Q6YLQ6;Q3ZU78;Q85XM3;E2D4N3;Q37279;O98359;C0J398;Q7YKH2;Q50L46;B2Y4S2;Q9GIF7;Q31895;O98324;Q32920;Q6DUM3;Q24LK0	880	22	CID		82.2	1.37956e-05		9	53		1	1392.66	-7.4543	16/101	pps_pisum_OE_trypsin_rep3.mgf
	High	VALEAcVQAR	Q37269;Q8MAK2;Q8HVG8;Q6SSI3;Q3MKL9;P04717;Q8MAT5;Q6JXR8;Q4VI97;B2BY81;D1KWX9;Q9BB40;Q8MG96;O47068;Q9MV63;Q4VIC7;A4GE24;C0J9S0;C7A5Z3;C7AQR7;D5FUM3;D6MYJ0;Q8MEB1;Q4VIC2;Q37220;O03644;O98352;Q8MFT9;Q6YLQ6;Q3ZU78;D6MYK4;Q9TID1;O98900;Q7YMT4;Q85XM3;Q32272;Q8MGJ6;Q8MG08;Q95633;O20245;Q6VW25;A4H1D1;A4V8H9;E2D4M5;Q33051;Q9MRX0;Q8HVI7;Q6L9X5;Q4VI79;A4GGU8;B7FD30;Q8WHH7;Q37279;Q6BCJ1;Q71N56;Q09W50;C0J9T2;…	14779	130	CID	C6(Carbamidomethyl)	63.44	0.00148926		9	55		1	1116.62	36.3048	8/82	pps_pisum_OE_trypsin_rep3.mgf
	High	VALEAcVQAR	Q37269;Q8MAK2;Q8HVG8;Q6SSI3;Q3MKL9;P04717;Q8MAT5;Q6JXR8;Q4VI97;B2BY81;D1KWX9;Q9BB40;Q8MG96;O47068;Q9MV63;Q4VIC7;A4GE24;C0J9S0;C7A5Z3;C7AQR7;D5FUM3;D6MYJ0;Q8MEB1;Q4VIC2;Q37220;O03644;O98352;Q8MFT9;Q6YLQ6;Q3ZU78;D6MYK4;Q9TID1;O98900;Q7YMT4;Q85XM3;Q32272;Q8MGJ6;Q8MG08;Q95633;O20245;Q6VW25;A4H1D1;A4V8H9;E2D4M5;Q33051;Q9MRX0;Q8HVI7;Q6L9X5;Q4VI79;A4GGU8;B7FD30;Q8WHH7;Q37279;Q6BCJ1;Q71N56;Q09W50;C0J9T2;…	14779	130	CID	C6(Carbamidomethyl)	63.06	0.00141736		9	54		1	1116.67	80.177	14/82	pps_pisum_OE_trypsin_rep3.mgf
	Low	YGRPxLGcTIKPK	Q09W50;Q7YKH2;Q3ZR39	15	3	CID	X5(I), C8(Carbamidomethyl)	47.54	0.0644901		2	55		1	1502.84	-7.19888	9/120	pps_pisum_OE_trypsin_rep3.mgf
	Low	AVYEcLR	P36484;Q8MAK5;Q32816;O63121;P94086;Q33514;P93976;P94068;Q33496;Q36683;A8DPF0;O63147;Q33620;D2CN03;P92468;O63185;Q9TI00;Q8HDA1;O20289;Q36657;Q8WKU6;B7P0F0;Q36637;Q37357;A5X4I1;Q9GDQ2;Q1A5W2;Q8HT77;P94074;Q33323;A5X4L3;E5KUU8;Q8HUY5;Q37269;Q8MAK2;Q95B00;Q6YLP8;Q3MKL9;P28413;P04717;Q8MAT5;Q36650;Q71N72;Q6JXR8;Q4VI97;B0YGQ4;B2BY81;D1KWX9;Q9BB40;Q8MG96;O47068;Q9MUG3;Q4VIC7;A4F4H5;A4GE24;C0LL66;C7A5Z3;…	20964	164	CID	C5(Carbamidomethyl)	31.62	1.98869	0	1	54	34	1	910.457	13.1854	9/51	pps_pisum_OE_trypsin_rep3.mgf
	Low	EITLGFVDLLR	Q8HUZ7;D2CN03;Q8HDA1;O20289;A5X4I1;Q9TLI7;A5X4L3;Q8MAK2;Q8MCX9;P04717;Q8MAT5;Q36650;Q71N72;Q4VI97;D1KWX9;O47068;Q9MV63;Q4VIC7;A4F4H5;C0J9S0;C7AQR7;Q8MEB1;P92360;Q4VIC2;Q8MFT9;Q3ZU78;Q33198;Q9TID1;O98900;Q8MG08;O20245;A4V8H9;Q33051;Q9MRX0;Q4VI79;Q71N56;C0J9T2;C3S8M4;C3S8R2;Q9TLI9;Q8MAN3;Q8HUX6;Q8ME51;C0J398;Q7YKH2;B2Y4S2;Q8MAM7;Q9GEQ2;Q71N79;B8Q461;O98528;A0PDJ1;B8QQG7;Q31895;Q9MVF6;O09420;Q32087;…	4879	73	CID		26.15	5.68142		6	53	39	1	1275.76	21.1786	6/97	pps_pisum_OE_trypsin_rep3.mgf
	Low	GGLDFTKDDENVNSQPFMR	P36484;Q32800;Q9TJY5;Q8MAK5;Q32816;O63121;P94086;P93976;P94068;Q33496;Q8HUZ7;Q36683;A8DPF0;O63147;Q33620;Q7YM64;D2CN03;P92468;Q9TI00;Q8HDA1;O20289;Q36657;B7P0F0;Q36637;Q37357;A5X4I1;Q9GDQ2;Q1A5W2;Q8HT77;Q9TLI7;P94074;Q33323;A5X4L3;E5KUU8;Q8HUY5;Q37269;Q8MAK2;A7VJY7;Q95B00;Q8HVG8;Q6YLP8;Q6SSI3;Q3MKL9;P28413;P04717;Q31870;Q8MAT5;Q71N72;Q6JXR8;B0YGQ4;B2BY81;D1KWX9;Q8MG96;O47068;Q9MUG3;Q9MV63;Q4VIC7;…	21763	175	CID		22.84	18.5467		4	55	30	1	2169.98	-2.47527	7/193	pps_pisum_OE_trypsin_rep3.mgf
B2Y4S2	19.58	9	8	480	53.2006	6.53662	184.137	Ribulose 1,5-bisphosphate carboxylase/oxygenase large subunit OS=Cnicothamnus lorentzii GN=rbcL PE=3 SV=1 - [B2Y4S2_9ASTR]
	Confidence Icon	Sequence	Protein Accessions	# Proteins	# Protein Groups	Activation Type	Modifications	IonScore	Exp Value	Δ Score	Rank	Identity High	Homology Threshold	Charge	m/z [Da]	ΔM [ppm]	Ions Matched	Spectrum File
	High	TFQGPPHGIQVER	Q32800;Q9TJY5;Q8MAK5;O63121;P94086;Q33514;P93976;P94068;Q9TKH0;Q33496;Q33268;Q8HUZ7;Q36683;A8DPF0;O63147;Q7YM64;D2CN03;P92468;O63185;Q9TI00;O20289;Q36657;Q8WKU6;Q37357;A5X4I1;Q9GDQ2;Q1A5W2;Q8HT77;Q9TLI7;P94074;Q33323;A5X4L3;Q6LA00;E5KUU8;P28413;P04717;Q31870;Q8MAT5;Q36650;Q71N72;Q6JXR8;Q4VI97;B0YGQ4;B2BY81;D1KWX9;Q9BB40;Q8MG96;O47068;Q9MUG3;Q9MV63;Q4VIC7;A4F4H5;A4GE24;C0J9S0;C0LL66;C7A5Z3;C7AQR7;…	19129	163	CID		118.95	5.03206e-09		5	55		1	1465.77	10.8451	12/139	pps_pisum_OE_trypsin_rep3.mgf
	High	LTYYTPDYQTK	D2CN03;D3XQ20;P04717;Q9BB40;Q1AE41;O98352;Q6YLQ6;Q3ZU78;Q85XM3;E2D4N3;Q37279;O98359;C0J398;Q7YKH2;Q50L46;B2Y4S2;Q9GIF7;Q31895;O98324;Q32920;Q6DUM3;Q24LK0	880	22	CID		82.2	1.37956e-05		9	53		1	1392.66	-7.4543	16/101	pps_pisum_OE_trypsin_rep3.mgf
	High	VALEAcVQAR	Q37269;Q8MAK2;Q8HVG8;Q6SSI3;Q3MKL9;P04717;Q8MAT5;Q6JXR8;Q4VI97;B2BY81;D1KWX9;Q9BB40;Q8MG96;O47068;Q9MV63;Q4VIC7;A4GE24;C0J9S0;C7A5Z3;C7AQR7;D5FUM3;D6MYJ0;Q8MEB1;Q4VIC2;Q37220;O03644;O98352;Q8MFT9;Q6YLQ6;Q3ZU78;D6MYK4;Q9TID1;O98900;Q7YMT4;Q85XM3;Q32272;Q8MGJ6;Q8MG08;Q95633;O20245;Q6VW25;A4H1D1;A4V8H9;E2D4M5;Q33051;Q9MRX0;Q8HVI7;Q6L9X5;Q4VI79;A4GGU8;B7FD30;Q8WHH7;Q37279;Q6BCJ1;Q71N56;Q09W50;C0J9T2;…	14779	130	CID	C6(Carbamidomethyl)	63.44	0.00148926		9	55		1	1116.62	36.3048	8/82	pps_pisum_OE_trypsin_rep3.mgf
	High	VALEAcVQAR	Q37269;Q8MAK2;Q8HVG8;Q6SSI3;Q3MKL9;P04717;Q8MAT5;Q6JXR8;Q4VI97;B2BY81;D1KWX9;Q9BB40;Q8MG96;O47068;Q9MV63;Q4VIC7;A4GE24;C0J9S0;C7A5Z3;C7AQR7;D5FUM3;D6MYJ0;Q8MEB1;Q4VIC2;Q37220;O03644;O98352;Q8MFT9;Q6YLQ6;Q3ZU78;D6MYK4;Q9TID1;O98900;Q7YMT4;Q85XM3;Q32272;Q8MGJ6;Q8MG08;Q95633;O20245;Q6VW25;A4H1D1;A4V8H9;E2D4M5;Q33051;Q9MRX0;Q8HVI7;Q6L9X5;Q4VI79;A4GGU8;B7FD30;Q8WHH7;Q37279;Q6BCJ1;Q71N56;Q09W50;C0J9T2;…	14779	130	CID	C6(Carbamidomethyl)	63.06	0.00141736		9	54		1	1116.67	80.177	14/82	pps_pisum_OE_trypsin_rep3.mgf
	Low	YGRPLLGcTIKPK	P36484;Q32800;Q8MAK5;Q32816;O63121;P94086;Q33514;P94068;Q9TKH0;Q33496;Q33268;Q8HUZ7;A8DPF0;O63147;Q33620;Q7YM64;D2CN03;P92468;O63185;Q9TI00;O20289;Q36657;Q8WKU6;Q36637;Q37357;A5X4I1;Q1A5W2;Q8HT77;Q9TLI7;P94074;Q33323;A5X4L3;Q6LA00;E5KUU8;Q37269;Q8MAK2;Q95B00;Q8HVG8;B5U0R6;Q3MKL9;P28413;P04717;Q31870;Q36650;Q71N72;Q6JXR8;Q4VI97;B2BY81;D1KWX9;Q9BB40;Q8MG96;O47068;Q9MUG3;Q4VIC7;A4F4H5;A4GE24;C0J9S0;…	22107	162	CID	C8(Carbamidomethyl)	46.62	0.0797064		4	55		1	1502.84	-7.19888	9/120	pps_pisum_OE_trypsin_rep3.mgf
	Low	AVYEcLR	P36484;Q8MAK5;Q32816;O63121;P94086;Q33514;P93976;P94068;Q33496;Q36683;A8DPF0;O63147;Q33620;D2CN03;P92468;O63185;Q9TI00;Q8HDA1;O20289;Q36657;Q8WKU6;B7P0F0;Q36637;Q37357;A5X4I1;Q9GDQ2;Q1A5W2;Q8HT77;P94074;Q33323;A5X4L3;E5KUU8;Q8HUY5;Q37269;Q8MAK2;Q95B00;Q6YLP8;Q3MKL9;P28413;P04717;Q8MAT5;Q36650;Q71N72;Q6JXR8;Q4VI97;B0YGQ4;B2BY81;D1KWX9;Q9BB40;Q8MG96;O47068;Q9MUG3;Q4VIC7;A4F4H5;A4GE24;C0LL66;C7A5Z3;…	20964	164	CID	C5(Carbamidomethyl)	31.62	1.98869	0	1	54	34	1	910.457	13.1854	9/51	pps_pisum_OE_trypsin_rep3.mgf
	Low	EITLGFVDLLR	Q8HUZ7;D2CN03;Q8HDA1;O20289;A5X4I1;Q9TLI7;A5X4L3;Q8MAK2;Q8MCX9;P04717;Q8MAT5;Q36650;Q71N72;Q4VI97;D1KWX9;O47068;Q9MV63;Q4VIC7;A4F4H5;C0J9S0;C7AQR7;Q8MEB1;P92360;Q4VIC2;Q8MFT9;Q3ZU78;Q33198;Q9TID1;O98900;Q8MG08;O20245;A4V8H9;Q33051;Q9MRX0;Q4VI79;Q71N56;C0J9T2;C3S8M4;C3S8R2;Q9TLI9;Q8MAN3;Q8HUX6;Q8ME51;C0J398;Q7YKH2;B2Y4S2;Q8MAM7;Q9GEQ2;Q71N79;B8Q461;O98528;A0PDJ1;B8QQG7;Q31895;Q9MVF6;O09420;Q32087;…	4879	73	CID		26.15	5.68142		6	53	39	1	1275.76	21.1786	6/97	pps_pisum_OE_trypsin_rep3.mgf
	Low	GGLDFTKDDENVNSQPFMR	P36484;Q32800;Q9TJY5;Q8MAK5;Q32816;O63121;P94086;P93976;P94068;Q33496;Q8HUZ7;Q36683;A8DPF0;O63147;Q33620;Q7YM64;D2CN03;P92468;Q9TI00;Q8HDA1;O20289;Q36657;B7P0F0;Q36637;Q37357;A5X4I1;Q9GDQ2;Q1A5W2;Q8HT77;Q9TLI7;P94074;Q33323;A5X4L3;E5KUU8;Q8HUY5;Q37269;Q8MAK2;A7VJY7;Q95B00;Q8HVG8;Q6YLP8;Q6SSI3;Q3MKL9;P28413;P04717;Q31870;Q8MAT5;Q71N72;Q6JXR8;B0YGQ4;B2BY81;D1KWX9;Q8MG96;O47068;Q9MUG3;Q9MV63;Q4VIC7;…	21763	175	CID		22.84	18.5467		4	55	30	1	2169.98	-2.47527	7/193	pps_pisum_OE_trypsin_rep3.mgf
	Low	DNGxLLHIHR	Q9TLI7;Q6L9X5;Q6VW24;B2Y4S2	12	4	CID	X4(I)	21.22	26.364		5	55	35	1	1187.67	5.96858	6/97	pps_pisum_OE_trypsin_rep3.mgf
Q8MDR9	16.19	7	6	451	49.8166	6.99072	184.137	Ribulose-1,5-bisphosphate carboxylase/oxygenase large subunit (Fragment) OS=Cephalotaxus oliveri GN=rbcL PE=3 SV=1 - [Q8MDR9_9CONI]
	Confidence Icon	Sequence	Protein Accessions	# Proteins	# Protein Groups	Activation Type	Modifications	IonScore	Exp Value	Δ Score	Rank	Identity High	Homology Threshold	Charge	m/z [Da]	ΔM [ppm]	Ions Matched	Spectrum File
	High	TFQGPPHGIQVER	Q32800;Q9TJY5;Q8MAK5;O63121;P94086;Q33514;P93976;P94068;Q9TKH0;Q33496;Q33268;Q8HUZ7;Q36683;A8DPF0;O63147;Q7YM64;D2CN03;P92468;O63185;Q9TI00;O20289;Q36657;Q8WKU6;Q37357;A5X4I1;Q9GDQ2;Q1A5W2;Q8HT77;Q9TLI7;P94074;Q33323;A5X4L3;Q6LA00;E5KUU8;P28413;P04717;Q31870;Q8MAT5;Q36650;Q71N72;Q6JXR8;Q4VI97;B0YGQ4;B2BY81;D1KWX9;Q9BB40;Q8MG96;O47068;Q9MUG3;Q9MV63;Q4VIC7;A4F4H5;A4GE24;C0J9S0;C0LL66;C7A5Z3;C7AQR7;…	19129	163	CID		118.95	5.03206e-09		5	55		1	1465.77	10.8451	12/139	pps_pisum_OE_trypsin_rep3.mgf
	High	LTYYTPxYKTK	Q8MDR9;A0ERH2	3	2	CID	X7(D)	82.2	1.37956e-05		6	53		1	1392.66	-33.5842	16/101	pps_pisum_OE_trypsin_rep3.mgf
	High	VALEAcVQAR	Q37269;Q8MAK2;Q8HVG8;Q6SSI3;Q3MKL9;P04717;Q8MAT5;Q6JXR8;Q4VI97;B2BY81;D1KWX9;Q9BB40;Q8MG96;O47068;Q9MV63;Q4VIC7;A4GE24;C0J9S0;C7A5Z3;C7AQR7;D5FUM3;D6MYJ0;Q8MEB1;Q4VIC2;Q37220;O03644;O98352;Q8MFT9;Q6YLQ6;Q3ZU78;D6MYK4;Q9TID1;O98900;Q7YMT4;Q85XM3;Q32272;Q8MGJ6;Q8MG08;Q95633;O20245;Q6VW25;A4H1D1;A4V8H9;E2D4M5;Q33051;Q9MRX0;Q8HVI7;Q6L9X5;Q4VI79;A4GGU8;B7FD30;Q8WHH7;Q37279;Q6BCJ1;Q71N56;Q09W50;C0J9T2;…	14779	130	CID	C6(Carbamidomethyl)	63.44	0.00148926		9	55		1	1116.62	36.3048	8/82	pps_pisum_OE_trypsin_rep3.mgf
	High	VALEAcVQAR	Q37269;Q8MAK2;Q8HVG8;Q6SSI3;Q3MKL9;P04717;Q8MAT5;Q6JXR8;Q4VI97;B2BY81;D1KWX9;Q9BB40;Q8MG96;O47068;Q9MV63;Q4VIC7;A4GE24;C0J9S0;C7A5Z3;C7AQR7;D5FUM3;D6MYJ0;Q8MEB1;Q4VIC2;Q37220;O03644;O98352;Q8MFT9;Q6YLQ6;Q3ZU78;D6MYK4;Q9TID1;O98900;Q7YMT4;Q85XM3;Q32272;Q8MGJ6;Q8MG08;Q95633;O20245;Q6VW25;A4H1D1;A4V8H9;E2D4M5;Q33051;Q9MRX0;Q8HVI7;Q6L9X5;Q4VI79;A4GGU8;B7FD30;Q8WHH7;Q37279;Q6BCJ1;Q71N56;Q09W50;C0J9T2;…	14779	130	CID	C6(Carbamidomethyl)	63.06	0.00141736		9	54		1	1116.67	80.177	14/82	pps_pisum_OE_trypsin_rep3.mgf
	Low	YGRPLLGcTIKPK		22107	162	CID	C8(Carbamidomethyl)	46.62	0.0797064		4	55		1	1502.84	-7.19888	9/120	pps_pisum_OE_trypsin_rep3.mgf
	Low	AVYEcLR		20964	164	CID	C5(Carbamidomethyl)	31.62	1.98869	0	1	54	34	1	910.457	13.1854	9/51	pps_pisum_OE_trypsin_rep3.mgf
	Low	GGLDFTKDDENVNSQPxMR	Q36650;Q8MDR9;O98324	8	3	CID	X17(F)	22.84	18.5467		6	55	30	1	2169.98	-2.47527	7/193	pps_pisum_OE_trypsin_rep3.mgf
Q31895	16.03	7	6	468	51.9632	7.97217	184.137	Ribulose-1,5-bisphosphate carboxylase oxygenase, large subunit (Fragment) OS=Bucida macrostachya GN=rbcL PE=3 SV=2 - [Q31895_9MYRT]
	Confidence Icon	Sequence	Protein Accessions	# Proteins	# Protein Groups	Activation Type	Modifications	IonScore	Exp Value	Δ Score	Rank	Identity High	Homology Threshold	Charge	m/z [Da]	ΔM [ppm]	Ions Matched	Spectrum File
	High	TFQGPPHGIQVER		19129	163	CID		118.95	5.03206e-09		5	55		1	1465.77	10.8451	12/139	pps_pisum_OE_trypsin_rep3.mgf
	High	LTYYTPDYQTK	D2CN03;D3XQ20;P04717;Q9BB40;Q1AE41;O98352;Q6YLQ6;Q3ZU78;Q85XM3;E2D4N3;Q37279;O98359;C0J398;Q7YKH2;Q50L46;B2Y4S2;Q9GIF7;Q31895;O98324;Q32920;Q6DUM3;Q24LK0	880	22	CID		82.2	1.37956e-05		9	53		1	1392.66	-7.4543	16/101	pps_pisum_OE_trypsin_rep3.mgf
	High	VALEAcVQAR	Q37269;Q8MAK2;Q8HVG8;Q6SSI3;Q3MKL9;P04717;Q8MAT5;Q6JXR8;Q4VI97;B2BY81;D1KWX9;Q9BB40;Q8MG96;O47068;Q9MV63;Q4VIC7;A4GE24;C0J9S0;C7A5Z3;C7AQR7;D5FUM3;D6MYJ0;Q8MEB1;Q4VIC2;Q37220;O03644;O98352;Q8MFT9;Q6YLQ6;Q3ZU78;D6MYK4;Q9TID1;O98900;Q7YMT4;Q85XM3;Q32272;Q8MGJ6;Q8MG08;Q95633;O20245;Q6VW25;A4H1D1;A4V8H9;E2D4M5;Q33051;Q9MRX0;Q8HVI7;Q6L9X5;Q4VI79;A4GGU8;B7FD30;Q8WHH7;Q37279;Q6BCJ1;Q71N56;Q09W50;C0J9T2;…	14779	130	CID	C6(Carbamidomethyl)	63.44	0.00148926		9	55		1	1116.62	36.3048	8/82	pps_pisum_OE_trypsin_rep3.mgf
	High	VALEAcVQAR	Q37269;Q8MAK2;Q8HVG8;Q6SSI3;Q3MKL9;P04717;Q8MAT5;Q6JXR8;Q4VI97;B2BY81;D1KWX9;Q9BB40;Q8MG96;O47068;Q9MV63;Q4VIC7;A4GE24;C0J9S0;C7A5Z3;C7AQR7;D5FUM3;D6MYJ0;Q8MEB1;Q4VIC2;Q37220;O03644;O98352;Q8MFT9;Q6YLQ6;Q3ZU78;D6MYK4;Q9TID1;O98900;Q7YMT4;Q85XM3;Q32272;Q8MGJ6;Q8MG08;Q95633;O20245;Q6VW25;A4H1D1;A4V8H9;E2D4M5;Q33051;Q9MRX0;Q8HVI7;Q6L9X5;Q4VI79;A4GGU8;B7FD30;Q8WHH7;Q37279;Q6BCJ1;Q71N56;Q09W50;C0J9T2;…	14779	130	CID	C6(Carbamidomethyl)	63.06	0.00141736		9	54		1	1116.67	80.177	14/82	pps_pisum_OE_trypsin_rep3.mgf
	Low	YGRPLLGcTIKPK		22107	162	CID	C8(Carbamidomethyl)	46.62	0.0797064		4	55		1	1502.84	-7.19888	9/120	pps_pisum_OE_trypsin_rep3.mgf
	Low	EITLGFVDLLR	Q8HUZ7;D2CN03;Q8HDA1;O20289;A5X4I1;Q9TLI7;A5X4L3;Q8MAK2;Q8MCX9;P04717;Q8MAT5;Q36650;Q71N72;Q4VI97;D1KWX9;O47068;Q9MV63;Q4VIC7;A4F4H5;C0J9S0;C7AQR7;Q8MEB1;P92360;Q4VIC2;Q8MFT9;Q3ZU78;Q33198;Q9TID1;O98900;Q8MG08;O20245;A4V8H9;Q33051;Q9MRX0;Q4VI79;Q71N56;C0J9T2;C3S8M4;C3S8R2;Q9TLI9;Q8MAN3;Q8HUX6;Q8ME51;C0J398;Q7YKH2;B2Y4S2;Q8MAM7;Q9GEQ2;Q71N79;B8Q461;O98528;A0PDJ1;B8QQG7;Q31895;Q9MVF6;O09420;Q32087;…	4879	73	CID		26.15	5.68142		6	53	39	1	1275.76	21.1786	6/97	pps_pisum_OE_trypsin_rep3.mgf
	Low	GHYLxATAGTCEEmIKR	Q37220;Q8ME51;Q31895;Q95631	5	4	CID	X5(S), M14(Oxidation)	13.06	121.136		10	53	40	1	1882.94	31.2125	4/146	pps_pisum_OE_trypsin_rep3.mgf
Q32920	15.37	7	6	475	52.784	6.53662	184.137	Ribulose-1,5-bisphosphate carboxylase/oxygenase large subunit (Fragment) OS=Pittosporum tobira GN=rbcL PE=3 SV=1 - [Q32920_9APIA]
	Confidence Icon	Sequence	Protein Accessions	# Proteins	# Protein Groups	Activation Type	Modifications	IonScore	Exp Value	Δ Score	Rank	Identity High	Homology Threshold	Charge	m/z [Da]	ΔM [ppm]	Ions Matched	Spectrum File
	High	TFQGPPHxIQVER	Q33620;Q33369;Q32920;Q40141	6	4	CID	X8(G)	118.95	5.03206e-09		10	55		1	1465.77	10.8451	12/139	pps_pisum_OE_trypsin_rep3.mgf
	High	LTYYTPDYQTK	D2CN03;D3XQ20;P04717;Q9BB40;Q1AE41;O98352;Q6YLQ6;Q3ZU78;Q85XM3;E2D4N3;Q37279;O98359;C0J398;Q7YKH2;Q50L46;B2Y4S2;Q9GIF7;Q31895;O98324;Q32920;Q6DUM3;Q24LK0	880	22	CID		82.2	1.37956e-05		9	53		1	1392.66	-7.4543	16/101	pps_pisum_OE_trypsin_rep3.mgf
	High	VALEAcVQAR	Q37269;Q8MAK2;Q8HVG8;Q6SSI3;Q3MKL9;P04717;Q8MAT5;Q6JXR8;Q4VI97;B2BY81;D1KWX9;Q9BB40;Q8MG96;O47068;Q9MV63;Q4VIC7;A4GE24;C0J9S0;C7A5Z3;C7AQR7;D5FUM3;D6MYJ0;Q8MEB1;Q4VIC2;Q37220;O03644;O98352;Q8MFT9;Q6YLQ6;Q3ZU78;D6MYK4;Q9TID1;O98900;Q7YMT4;Q85XM3;Q32272;Q8MGJ6;Q8MG08;Q95633;O20245;Q6VW25;A4H1D1;A4V8H9;E2D4M5;Q33051;Q9MRX0;Q8HVI7;Q6L9X5;Q4VI79;A4GGU8;B7FD30;Q8WHH7;Q37279;Q6BCJ1;Q71N56;Q09W50;C0J9T2;…	14779	130	CID	C6(Carbamidomethyl)	63.44	0.00148926		9	55		1	1116.62	36.3048	8/82	pps_pisum_OE_trypsin_rep3.mgf
	High	VALEAcVQAR	Q37269;Q8MAK2;Q8HVG8;Q6SSI3;Q3MKL9;P04717;Q8MAT5;Q6JXR8;Q4VI97;B2BY81;D1KWX9;Q9BB40;Q8MG96;O47068;Q9MV63;Q4VIC7;A4GE24;C0J9S0;C7A5Z3;C7AQR7;D5FUM3;D6MYJ0;Q8MEB1;Q4VIC2;Q37220;O03644;O98352;Q8MFT9;Q6YLQ6;Q3ZU78;D6MYK4;Q9TID1;O98900;Q7YMT4;Q85XM3;Q32272;Q8MGJ6;Q8MG08;Q95633;O20245;Q6VW25;A4H1D1;A4V8H9;E2D4M5;Q33051;Q9MRX0;Q8HVI7;Q6L9X5;Q4VI79;A4GGU8;B7FD30;Q8WHH7;Q37279;Q6BCJ1;Q71N56;Q09W50;C0J9T2;…	14779	130	CID	C6(Carbamidomethyl)	63.06	0.00141736		9	54		1	1116.67	80.177	14/82	pps_pisum_OE_trypsin_rep3.mgf
	Low	YGRPLLGcTIKPK	P36484;Q32800;Q8MAK5;Q32816;O63121;P94086;Q33514;P94068;Q9TKH0;Q33496;Q33268;Q8HUZ7;A8DPF0;O63147;Q33620;Q7YM64;D2CN03;P92468;O63185;Q9TI00;O20289;Q36657;Q8WKU6;Q36637;Q37357;A5X4I1;Q1A5W2;Q8HT77;Q9TLI7;P94074;Q33323;A5X4L3;Q6LA00;E5KUU8;Q37269;Q8MAK2;Q95B00;Q8HVG8;B5U0R6;Q3MKL9;P28413;P04717;Q31870;Q36650;Q71N72;Q6JXR8;Q4VI97;B2BY81;D1KWX9;Q9BB40;Q8MG96;O47068;Q9MUG3;Q4VIC7;A4F4H5;A4GE24;C0J9S0;…	22107	162	CID	C8(Carbamidomethyl)	46.62	0.0797064		4	55		1	1502.84	-7.19888	9/120	pps_pisum_OE_trypsin_rep3.mgf
	Low	AVYEcLR	P36484;Q8MAK5;Q32816;O63121;P94086;Q33514;P93976;P94068;Q33496;Q36683;A8DPF0;O63147;Q33620;D2CN03;P92468;O63185;Q9TI00;Q8HDA1;O20289;Q36657;Q8WKU6;B7P0F0;Q36637;Q37357;A5X4I1;Q9GDQ2;Q1A5W2;Q8HT77;P94074;Q33323;A5X4L3;E5KUU8;Q8HUY5;Q37269;Q8MAK2;Q95B00;Q6YLP8;Q3MKL9;P28413;P04717;Q8MAT5;Q36650;Q71N72;Q6JXR8;Q4VI97;B0YGQ4;B2BY81;D1KWX9;Q9BB40;Q8MG96;O47068;Q9MUG3;Q4VIC7;A4F4H5;A4GE24;C0LL66;C7A5Z3;…	20964	164	CID	C5(Carbamidomethyl)	31.62	1.98869	0	1	54	34	1	910.457	13.1854	9/51	pps_pisum_OE_trypsin_rep3.mgf
	Low	GGLDFTKDDENVNSQPFMR	P36484;Q32800;Q9TJY5;Q8MAK5;Q32816;O63121;P94086;P93976;P94068;Q33496;Q8HUZ7;Q36683;A8DPF0;O63147;Q33620;Q7YM64;D2CN03;P92468;Q9TI00;Q8HDA1;O20289;Q36657;B7P0F0;Q36637;Q37357;A5X4I1;Q9GDQ2;Q1A5W2;Q8HT77;Q9TLI7;P94074;Q33323;A5X4L3;E5KUU8;Q8HUY5;Q37269;Q8MAK2;A7VJY7;Q95B00;Q8HVG8;Q6YLP8;Q6SSI3;Q3MKL9;P28413;P04717;Q31870;Q8MAT5;Q71N72;Q6JXR8;B0YGQ4;B2BY81;D1KWX9;Q8MG96;O47068;Q9MUG3;Q9MV63;Q4VIC7;…	21763	175	CID		22.84	18.5467		4	55	30	1	2169.98	-2.47527	7/193	pps_pisum_OE_trypsin_rep3.mgf
C6TBT9	18.35	3	3	278	30.8938	8.1333	183	Putative uncharacterized protein OS=Glycine max PE=2 SV=1 - [C6TBT9_SOYBN]
	Confidence Icon	Sequence	Protein Accessions	# Proteins	# Protein Groups	Activation Type	Modifications	IonScore	Exp Value	Δ Score	Rank	Identity High	Homology Threshold	Charge	m/z [Da]	ΔM [ppm]	Ions Matched	Spectrum File
	High	FTFALPTPTSVLGLPIGQHIScR	C6TBT9	1	1	CID	C22(Carbamidomethyl)	183	1.91393e-15	0.907104	1	55	41	1	2512.27	-26.7429	19/226	pps_pisum_OE_trypsin_rep3.mgf
	Low	FKYQPGEVR	C6TBT9	1	1	CID		35.65	0.54371	0.194444	1	53	43	1	1123.6	7.64393	6/80	pps_pisum_OE_trypsin_rep3.mgf
	Low	AFGMLAGGSGITPMFQVAR	C6TBT9	1	1	CID		22.6	13.9136	0.130435	1	54	33	1	1910.94	-11.8587	6/163	pps_pisum_OE_trypsin_rep3.mgf
Q6YLP8	14.71	4	4	367	40.8039	6.80029	155.97	Ribulose 1,5-bisphosphate carboxylase/oxygenase (Fragment) OS=Pogonatum nipponicum GN=rbcL PE=4 SV=1 - [Q6YLP8_9BRYO]
	Confidence Icon	Sequence	Protein Accessions	# Proteins	# Protein Groups	Activation Type	Modifications	IonScore	Exp Value	Δ Score	Rank	Identity High	Homology Threshold	Charge	m/z [Da]	ΔM [ppm]	Ions Matched	Spectrum File
	High	TFxGPPHGIQVER	Q36637;Q8MCX9;A7VJY7;Q95B00;Q8HVG8;Q6YLP8;B5U0R6	15	7	CID	X3(K)	118.95	5.03206e-09		2	55		1	1465.77	-13.9815	12/125	pps_pisum_OE_trypsin_rep3.mgf
	High	ISGGDHIHAGTVVGK	Q6YLP8;Q32272	7	2	CID		85.23	8.32298e-06	0	1	54		1	1447.76	-3.01935	19/134	pps_pisum_OE_trypsin_rep3.mgf
	Low	AVYEcLR	P36484;Q8MAK5;Q32816;O63121;P94086;Q33514;P93976;P94068;Q33496;Q36683;A8DPF0;O63147;Q33620;D2CN03;P92468;O63185;Q9TI00;Q8HDA1;O20289;Q36657;Q8WKU6;B7P0F0;Q36637;Q37357;A5X4I1;Q9GDQ2;Q1A5W2;Q8HT77;P94074;Q33323;A5X4L3;E5KUU8;Q8HUY5;Q37269;Q8MAK2;Q95B00;Q6YLP8;Q3MKL9;P28413;P04717;Q8MAT5;Q36650;Q71N72;Q6JXR8;Q4VI97;B0YGQ4;B2BY81;D1KWX9;Q9BB40;Q8MG96;O47068;Q9MUG3;Q4VIC7;A4F4H5;A4GE24;C0LL66;C7A5Z3;…	20964	164	CID	C5(Carbamidomethyl)	31.62	1.98869	0	1	54	34	1	910.457	13.1854	9/51	pps_pisum_OE_trypsin_rep3.mgf
	Low	GGLDFTKDDENVNSQPFMR	P36484;Q32800;Q9TJY5;Q8MAK5;Q32816;O63121;P94086;P93976;P94068;Q33496;Q8HUZ7;Q36683;A8DPF0;O63147;Q33620;Q7YM64;D2CN03;P92468;Q9TI00;Q8HDA1;O20289;Q36657;B7P0F0;Q36637;Q37357;A5X4I1;Q9GDQ2;Q1A5W2;Q8HT77;Q9TLI7;P94074;Q33323;A5X4L3;E5KUU8;Q8HUY5;Q37269;Q8MAK2;A7VJY7;Q95B00;Q8HVG8;Q6YLP8;Q6SSI3;Q3MKL9;P28413;P04717;Q31870;Q8MAT5;Q71N72;Q6JXR8;B0YGQ4;B2BY81;D1KWX9;Q8MG96;O47068;Q9MUG3;Q9MV63;Q4VIC7;…	21763	175	CID		22.84	18.5467		4	55	30	1	2169.98	-2.47527	7/193	pps_pisum_OE_trypsin_rep3.mgf
Q36650	21.64	7	7	439	48.4283	6.88818	155.97	Ribulose 1,5-bisphosphate carboxylase large subunit (Fragment) OS=Prostanthera rotundifolia GN=rbcL PE=3 SV=3 - [Q36650_9LAMI]
	Confidence Icon	Sequence	Protein Accessions	# Proteins	# Protein Groups	Activation Type	Modifications	IonScore	Exp Value	Δ Score	Rank	Identity High	Homology Threshold	Charge	m/z [Da]	ΔM [ppm]	Ions Matched	Spectrum File
	High	TFQGPPHGIQVER	Q32800;Q9TJY5;Q8MAK5;O63121;P94086;Q33514;P93976;P94068;Q9TKH0;Q33496;Q33268;Q8HUZ7;Q36683;A8DPF0;O63147;Q7YM64;D2CN03;P92468;O63185;Q9TI00;O20289;Q36657;Q8WKU6;Q37357;A5X4I1;Q9GDQ2;Q1A5W2;Q8HT77;Q9TLI7;P94074;Q33323;A5X4L3;Q6LA00;E5KUU8;P28413;P04717;Q31870;Q8MAT5;Q36650;Q71N72;Q6JXR8;Q4VI97;B0YGQ4;B2BY81;D1KWX9;Q9BB40;Q8MG96;O47068;Q9MUG3;Q9MV63;Q4VIC7;A4F4H5;A4GE24;C0J9S0;C0LL66;C7A5Z3;C7AQR7;…	19129	163	CID		118.95	5.03206e-09		5	55		1	1465.77	10.8451	12/139	pps_pisum_OE_trypsin_rep3.mgf
	High	LSGGDHIHAGTVVGK	Q32816;O63121;Q8HUZ7;O63185;O20289;Q1A5W2;Q33323;Q8HUY5;Q8MAK2;Q3MKL9;P04717;Q8MAT5;Q36650;Q4VI97;Q9BB40;Q8MG96;Q4VIC2;Q1AE41;Q537K8;Q33198;A4V8H9;Q4VI79;Q09W50;Q8MAN3;Q8HTE8;O98359;A8JY23;C0J398;Q9GEE4;Q5J8V6;Q50L46;Q9GIF7;Q8MAM7;A1X4B8;A5X4B3;B8QQG7;Q9MVF6;Q687I2;E2D4M8;Q95631;Q32087;O98324;A4ZUF4;Q5UV68;Q1A5T8;Q4VI99;Q24LK0;Q9GG56;Q8WLL0	3408	49	CID		85.23	8.32298e-06		3	54		1	1447.76	-3.01935	19/134	pps_pisum_OE_trypsin_rep3.mgf
	Low	YGRPLLGcTIKPK	P36484;Q32800;Q8MAK5;Q32816;O63121;P94086;Q33514;P94068;Q9TKH0;Q33496;Q33268;Q8HUZ7;A8DPF0;O63147;Q33620;Q7YM64;D2CN03;P92468;O63185;Q9TI00;O20289;Q36657;Q8WKU6;Q36637;Q37357;A5X4I1;Q1A5W2;Q8HT77;Q9TLI7;P94074;Q33323;A5X4L3;Q6LA00;E5KUU8;Q37269;Q8MAK2;Q95B00;Q8HVG8;B5U0R6;Q3MKL9;P28413;P04717;Q31870;Q36650;Q71N72;Q6JXR8;Q4VI97;B2BY81;D1KWX9;Q9BB40;Q8MG96;O47068;Q9MUG3;Q4VIC7;A4F4H5;A4GE24;C0J9S0;…	22107	162	CID	C8(Carbamidomethyl)	46.62	0.0797064		4	55		1	1502.84	-7.19888	9/120	pps_pisum_OE_trypsin_rep3.mgf
	Low	AVYEcLR	P36484;Q8MAK5;Q32816;O63121;P94086;Q33514;P93976;P94068;Q33496;Q36683;A8DPF0;O63147;Q33620;D2CN03;P92468;O63185;Q9TI00;Q8HDA1;O20289;Q36657;Q8WKU6;B7P0F0;Q36637;Q37357;A5X4I1;Q9GDQ2;Q1A5W2;Q8HT77;P94074;Q33323;A5X4L3;E5KUU8;Q8HUY5;Q37269;Q8MAK2;Q95B00;Q6YLP8;Q3MKL9;P28413;P04717;Q8MAT5;Q36650;Q71N72;Q6JXR8;Q4VI97;B0YGQ4;B2BY81;D1KWX9;Q9BB40;Q8MG96;O47068;Q9MUG3;Q4VIC7;A4F4H5;A4GE24;C0LL66;C7A5Z3;…	20964	164	CID	C5(Carbamidomethyl)	31.62	1.98869	0	1	54	34	1	910.457	13.1854	9/51	pps_pisum_OE_trypsin_rep3.mgf
	Low	EITLGFVDLLR	Q8HUZ7;D2CN03;Q8HDA1;O20289;A5X4I1;Q9TLI7;A5X4L3;Q8MAK2;Q8MCX9;P04717;Q8MAT5;Q36650;Q71N72;Q4VI97;D1KWX9;O47068;Q9MV63;Q4VIC7;A4F4H5;C0J9S0;C7AQR7;Q8MEB1;P92360;Q4VIC2;Q8MFT9;Q3ZU78;Q33198;Q9TID1;O98900;Q8MG08;O20245;A4V8H9;Q33051;Q9MRX0;Q4VI79;Q71N56;C0J9T2;C3S8M4;C3S8R2;Q9TLI9;Q8MAN3;Q8HUX6;Q8ME51;C0J398;Q7YKH2;B2Y4S2;Q8MAM7;Q9GEQ2;Q71N79;B8Q461;O98528;A0PDJ1;B8QQG7;Q31895;Q9MVF6;O09420;Q32087;…	4879	73	CID		26.15	5.68142		6	53	39	1	1275.76	21.1786	6/97	pps_pisum_OE_trypsin_rep3.mgf
	Low	GGLDFTKDDENVNSQPxMR	Q36650;Q8MDR9;O98324	8	3	CID	X17(F)	22.84	18.5467		6	55	30	1	2169.98	-2.47527	7/193	pps_pisum_OE_trypsin_rep3.mgf
	Low	GHYLNATAGTcEEMIKR	P36484;Q9TJY5;Q32816;Q33268;Q8HUZ7;Q36683;D2CN03;O63185;Q9TI00;Q8HDA1;O20289;Q8WKU6;B7P0F0;Q36637;Q37357;Q9GDQ2;Q8HT77;Q33323;A5X4L3;Q6LA00;E5KUU8;Q8HUY5;Q37269;Q8MCX9;Q8HVG8;Q3MKL9;Q31870;Q36650;Q4VI97;Q9MV63;Q4VIC7;A4GE24;D5FUM3;D6MYJ0;Q8MEB1;Q4VIC2;Q8MFT9;Q3ZU78;D6MYK4;Q33198;O98900;P94095;Q8MG08;Q6VW25;A4V8H9;Q33051;Q9MRX0;Q8HVI7;Q8WHH7;Q37279;Q6BCJ1;Q71N56;C0J9T2;C3KER2;Q9TLI9;Q8MAN3;Q8HUX6;…	7038	91	CID	C11(Carbamidomethyl)	16.92	55.712		9	54	32	1	1950.89	-14.878	7/168	pps_pisum_OE_trypsin_rep3.mgf
Q9MUG3	15.23	5	5	440	48.7367	7.37158	155.97	Ribulose 1,5-bisphosphate carboxylase/oxygenase large subunit (Fragment) OS=Dawsonia papuana PE=3 SV=2 - [Q9MUG3_9BRYO]
	Confidence Icon	Sequence	Protein Accessions	# Proteins	# Protein Groups	Activation Type	Modifications	IonScore	Exp Value	Δ Score	Rank	Identity High	Homology Threshold	Charge	m/z [Da]	ΔM [ppm]	Ions Matched	Spectrum File
	High	TFQGPPHGIQVER	Q32800;Q9TJY5;Q8MAK5;O63121;P94086;Q33514;P93976;P94068;Q9TKH0;Q33496;Q33268;Q8HUZ7;Q36683;A8DPF0;O63147;Q7YM64;D2CN03;P92468;O63185;Q9TI00;O20289;Q36657;Q8WKU6;Q37357;A5X4I1;Q9GDQ2;Q1A5W2;Q8HT77;Q9TLI7;P94074;Q33323;A5X4L3;Q6LA00;E5KUU8;P28413;P04717;Q31870;Q8MAT5;Q36650;Q71N72;Q6JXR8;Q4VI97;B0YGQ4;B2BY81;D1KWX9;Q9BB40;Q8MG96;O47068;Q9MUG3;Q9MV63;Q4VIC7;A4F4H5;A4GE24;C0J9S0;C0LL66;C7A5Z3;C7AQR7;…	19129	163	CID		118.95	5.03206e-09		5	55		1	1465.77	10.8451	12/139	pps_pisum_OE_trypsin_rep3.mgf
	High	LSGGDxIHAGTVVGK	Q9MUG3	1	1	CID	X6(H)	85.23	8.32298e-06		9	54		1	1447.76	-3.01935	19/134	pps_pisum_OE_trypsin_rep3.mgf
	Low	YGRPLLGcTIKPK	P36484;Q32800;Q8MAK5;Q32816;O63121;P94086;Q33514;P94068;Q9TKH0;Q33496;Q33268;Q8HUZ7;A8DPF0;O63147;Q33620;Q7YM64;D2CN03;P92468;O63185;Q9TI00;O20289;Q36657;Q8WKU6;Q36637;Q37357;A5X4I1;Q1A5W2;Q8HT77;Q9TLI7;P94074;Q33323;A5X4L3;Q6LA00;E5KUU8;Q37269;Q8MAK2;Q95B00;Q8HVG8;B5U0R6;Q3MKL9;P28413;P04717;Q31870;Q36650;Q71N72;Q6JXR8;Q4VI97;B2BY81;D1KWX9;Q9BB40;Q8MG96;O47068;Q9MUG3;Q4VIC7;A4F4H5;A4GE24;C0J9S0;…	22107	162	CID	C8(Carbamidomethyl)	46.62	0.0797064		4	55		1	1502.84	-7.19888	9/120	pps_pisum_OE_trypsin_rep3.mgf
	Low	AVYEcLR	P36484;Q8MAK5;Q32816;O63121;P94086;Q33514;P93976;P94068;Q33496;Q36683;A8DPF0;O63147;Q33620;D2CN03;P92468;O63185;Q9TI00;Q8HDA1;O20289;Q36657;Q8WKU6;B7P0F0;Q36637;Q37357;A5X4I1;Q9GDQ2;Q1A5W2;Q8HT77;P94074;Q33323;A5X4L3;E5KUU8;Q8HUY5;Q37269;Q8MAK2;Q95B00;Q6YLP8;Q3MKL9;P28413;P04717;Q8MAT5;Q36650;Q71N72;Q6JXR8;Q4VI97;B0YGQ4;B2BY81;D1KWX9;Q9BB40;Q8MG96;O47068;Q9MUG3;Q4VIC7;A4F4H5;A4GE24;C0LL66;C7A5Z3;…	20964	164	CID	C5(Carbamidomethyl)	31.62	1.98869	0	1	54	34	1	910.457	13.1854	9/51	pps_pisum_OE_trypsin_rep3.mgf
	Low	GGLDFTKDDENVNSQPFMR	P36484;Q32800;Q9TJY5;Q8MAK5;Q32816;O63121;P94086;P93976;P94068;Q33496;Q8HUZ7;Q36683;A8DPF0;O63147;Q33620;Q7YM64;D2CN03;P92468;Q9TI00;Q8HDA1;O20289;Q36657;B7P0F0;Q36637;Q37357;A5X4I1;Q9GDQ2;Q1A5W2;Q8HT77;Q9TLI7;P94074;Q33323;A5X4L3;E5KUU8;Q8HUY5;Q37269;Q8MAK2;A7VJY7;Q95B00;Q8HVG8;Q6YLP8;Q6SSI3;Q3MKL9;P28413;P04717;Q31870;Q8MAT5;Q71N72;Q6JXR8;B0YGQ4;B2BY81;D1KWX9;Q8MG96;O47068;Q9MUG3;Q9MV63;Q4VIC7;…	21763	175	CID		22.84	18.5467		4	55	30	1	2169.98	-2.47527	7/193	pps_pisum_OE_trypsin_rep3.mgf
Q537K8	16.46	5	5	407	44.9285	6.88818	155.97	Ribulose 1,5-bisphosphate carboxylase/oxygenase large subunit (Fragment) OS=Schistostega pennata GN=rbcL PE=4 SV=1 - [Q537K8_9BRYO]
	Confidence Icon	Sequence	Protein Accessions	# Proteins	# Protein Groups	Activation Type	Modifications	IonScore	Exp Value	Δ Score	Rank	Identity High	Homology Threshold	Charge	m/z [Da]	ΔM [ppm]	Ions Matched	Spectrum File
	High	TFQGPPHGIQVER	Q32800;Q9TJY5;Q8MAK5;O63121;P94086;Q33514;P93976;P94068;Q9TKH0;Q33496;Q33268;Q8HUZ7;Q36683;A8DPF0;O63147;Q7YM64;D2CN03;P92468;O63185;Q9TI00;O20289;Q36657;Q8WKU6;Q37357;A5X4I1;Q9GDQ2;Q1A5W2;Q8HT77;Q9TLI7;P94074;Q33323;A5X4L3;Q6LA00;E5KUU8;P28413;P04717;Q31870;Q8MAT5;Q36650;Q71N72;Q6JXR8;Q4VI97;B0YGQ4;B2BY81;D1KWX9;Q9BB40;Q8MG96;O47068;Q9MUG3;Q9MV63;Q4VIC7;A4F4H5;A4GE24;C0J9S0;C0LL66;C7A5Z3;C7AQR7;…	19129	163	CID		118.95	5.03206e-09		5	55		1	1465.77	10.8451	12/139	pps_pisum_OE_trypsin_rep3.mgf
	High	LSGGDHIHAGTVVGK	Q32816;O63121;Q8HUZ7;O63185;O20289;Q1A5W2;Q33323;Q8HUY5;Q8MAK2;Q3MKL9;P04717;Q8MAT5;Q36650;Q4VI97;Q9BB40;Q8MG96;Q4VIC2;Q1AE41;Q537K8;Q33198;A4V8H9;Q4VI79;Q09W50;Q8MAN3;Q8HTE8;O98359;A8JY23;C0J398;Q9GEE4;Q5J8V6;Q50L46;Q9GIF7;Q8MAM7;A1X4B8;A5X4B3;B8QQG7;Q9MVF6;Q687I2;E2D4M8;Q95631;Q32087;O98324;A4ZUF4;Q5UV68;Q1A5T8;Q4VI99;Q24LK0;Q9GG56;Q8WLL0	3408	49	CID		85.23	8.32298e-06		3	54		1	1447.76	-3.01935	19/134	pps_pisum_OE_trypsin_rep3.mgf
	Low	YGRPLLGcTIKPK	P36484;Q32800;Q8MAK5;Q32816;O63121;P94086;Q33514;P94068;Q9TKH0;Q33496;Q33268;Q8HUZ7;A8DPF0;O63147;Q33620;Q7YM64;D2CN03;P92468;O63185;Q9TI00;O20289;Q36657;Q8WKU6;Q36637;Q37357;A5X4I1;Q1A5W2;Q8HT77;Q9TLI7;P94074;Q33323;A5X4L3;Q6LA00;E5KUU8;Q37269;Q8MAK2;Q95B00;Q8HVG8;B5U0R6;Q3MKL9;P28413;P04717;Q31870;Q36650;Q71N72;Q6JXR8;Q4VI97;B2BY81;D1KWX9;Q9BB40;Q8MG96;O47068;Q9MUG3;Q4VIC7;A4F4H5;A4GE24;C0J9S0;…	22107	162	CID	C8(Carbamidomethyl)	46.62	0.0797064		4	55		1	1502.84	-7.19888	9/120	pps_pisum_OE_trypsin_rep3.mgf
	Low	AVYEcLR	P36484;Q8MAK5;Q32816;O63121;P94086;Q33514;P93976;P94068;Q33496;Q36683;A8DPF0;O63147;Q33620;D2CN03;P92468;O63185;Q9TI00;Q8HDA1;O20289;Q36657;Q8WKU6;B7P0F0;Q36637;Q37357;A5X4I1;Q9GDQ2;Q1A5W2;Q8HT77;P94074;Q33323;A5X4L3;E5KUU8;Q8HUY5;Q37269;Q8MAK2;Q95B00;Q6YLP8;Q3MKL9;P28413;P04717;Q8MAT5;Q36650;Q71N72;Q6JXR8;Q4VI97;B0YGQ4;B2BY81;D1KWX9;Q9BB40;Q8MG96;O47068;Q9MUG3;Q4VIC7;A4F4H5;A4GE24;C0LL66;C7A5Z3;…	20964	164	CID	C5(Carbamidomethyl)	31.62	1.98869	0	1	54	34	1	910.457	13.1854	9/51	pps_pisum_OE_trypsin_rep3.mgf
	Low	GGxDFTKDDENVNSQPFMR	Q8MFT9;Q537K8;Q4VI93	5	3	CID	X3(I)	22.84	18.5467		2	55	30	1	2169.98	-2.47527	7/193	pps_pisum_OE_trypsin_rep3.mgf
Q2IB12	22.32	6	6	345	38.3725	7.85498	155.97	Ribulose-1,5-bisphosphate carboxylase/oxygenase large subunit (Fragment) OS=Syzygiella geminifolia GN=rbcL PE=4 SV=1 - [Q2IB12_9MARC]
	Confidence Icon	Sequence	Protein Accessions	# Proteins	# Protein Groups	Activation Type	Modifications	IonScore	Exp Value	Δ Score	Rank	Identity High	Homology Threshold	Charge	m/z [Da]	ΔM [ppm]	Ions Matched	Spectrum File
	High	TFQGPPHGIQVER	Q32800;Q9TJY5;Q8MAK5;O63121;P94086;Q33514;P93976;P94068;Q9TKH0;Q33496;Q33268;Q8HUZ7;Q36683;A8DPF0;O63147;Q7YM64;D2CN03;P92468;O63185;Q9TI00;O20289;Q36657;Q8WKU6;Q37357;A5X4I1;Q9GDQ2;Q1A5W2;Q8HT77;Q9TLI7;P94074;Q33323;A5X4L3;Q6LA00;E5KUU8;P28413;P04717;Q31870;Q8MAT5;Q36650;Q71N72;Q6JXR8;Q4VI97;B0YGQ4;B2BY81;D1KWX9;Q9BB40;Q8MG96;O47068;Q9MUG3;Q9MV63;Q4VIC7;A4F4H5;A4GE24;C0J9S0;C0LL66;C7A5Z3;C7AQR7;…	19129	163	CID		118.95	5.03206e-09		5	55		1	1465.77	10.8451	12/139	pps_pisum_OE_trypsin_rep3.mgf
	High	xSGGDHIHAGTVVGK	P92468;Q9TLI9;Q2IB12	11	3	CID	X1(I)	85.23	8.32298e-06		2	54		1	1447.76	-3.01935	19/134	pps_pisum_OE_trypsin_rep3.mgf
	Low	YGRPLLGcTIKPK	P36484;Q32800;Q8MAK5;Q32816;O63121;P94086;Q33514;P94068;Q9TKH0;Q33496;Q33268;Q8HUZ7;A8DPF0;O63147;Q33620;Q7YM64;D2CN03;P92468;O63185;Q9TI00;O20289;Q36657;Q8WKU6;Q36637;Q37357;A5X4I1;Q1A5W2;Q8HT77;Q9TLI7;P94074;Q33323;A5X4L3;Q6LA00;E5KUU8;Q37269;Q8MAK2;Q95B00;Q8HVG8;B5U0R6;Q3MKL9;P28413;P04717;Q31870;Q36650;Q71N72;Q6JXR8;Q4VI97;B2BY81;D1KWX9;Q9BB40;Q8MG96;O47068;Q9MUG3;Q4VIC7;A4F4H5;A4GE24;C0J9S0;…	22107	162	CID	C8(Carbamidomethyl)	46.62	0.0797064		4	55		1	1502.84	-7.19888	9/120	pps_pisum_OE_trypsin_rep3.mgf
	Low	AVYEcLR	P36484;Q8MAK5;Q32816;O63121;P94086;Q33514;P93976;P94068;Q33496;Q36683;A8DPF0;O63147;Q33620;D2CN03;P92468;O63185;Q9TI00;Q8HDA1;O20289;Q36657;Q8WKU6;B7P0F0;Q36637;Q37357;A5X4I1;Q9GDQ2;Q1A5W2;Q8HT77;P94074;Q33323;A5X4L3;E5KUU8;Q8HUY5;Q37269;Q8MAK2;Q95B00;Q6YLP8;Q3MKL9;P28413;P04717;Q8MAT5;Q36650;Q71N72;Q6JXR8;Q4VI97;B0YGQ4;B2BY81;D1KWX9;Q9BB40;Q8MG96;O47068;Q9MUG3;Q4VIC7;A4F4H5;A4GE24;C0LL66;C7A5Z3;…	20964	164	CID	C5(Carbamidomethyl)	31.62	1.98869	0	1	54	34	1	910.457	13.1854	9/51	pps_pisum_OE_trypsin_rep3.mgf
	Low	GGLDFTKDDENVNSQPFMR	P36484;Q32800;Q9TJY5;Q8MAK5;Q32816;O63121;P94086;P93976;P94068;Q33496;Q8HUZ7;Q36683;A8DPF0;O63147;Q33620;Q7YM64;D2CN03;P92468;Q9TI00;Q8HDA1;O20289;Q36657;B7P0F0;Q36637;Q37357;A5X4I1;Q9GDQ2;Q1A5W2;Q8HT77;Q9TLI7;P94074;Q33323;A5X4L3;E5KUU8;Q8HUY5;Q37269;Q8MAK2;A7VJY7;Q95B00;Q8HVG8;Q6YLP8;Q6SSI3;Q3MKL9;P28413;P04717;Q31870;Q8MAT5;Q71N72;Q6JXR8;B0YGQ4;B2BY81;D1KWX9;Q8MG96;O47068;Q9MUG3;Q9MV63;Q4VIC7;…	21763	175	CID		22.84	18.5467		4	55	30	1	2169.98	-2.47527	7/193	pps_pisum_OE_trypsin_rep3.mgf
	Low	DNGLxLHIHR	O63121;Q95B00;C0J9T2;Q2IB12;O19861;Q8MCY8	16	6	CID	X5(I)	21.22	26.364		7	55	35	1	1187.67	5.96858	6/97	pps_pisum_OE_trypsin_rep3.mgf
Q5J8V6	16.67	5	5	402	44.6853	6.80029	155.97	Ribulose-1,5-bisphosphate carboxylase/oxygenase large subunit (Fragment) OS=Tilia paucicostata GN=rbcL PE=4 SV=1 - [Q5J8V6_9ROSI]
	Confidence Icon	Sequence	Protein Accessions	# Proteins	# Protein Groups	Activation Type	Modifications	IonScore	Exp Value	Δ Score	Rank	Identity High	Homology Threshold	Charge	m/z [Da]	ΔM [ppm]	Ions Matched	Spectrum File
	High	TFQGPPHGIQVER	Q32800;Q9TJY5;Q8MAK5;O63121;P94086;Q33514;P93976;P94068;Q9TKH0;Q33496;Q33268;Q8HUZ7;Q36683;A8DPF0;O63147;Q7YM64;D2CN03;P92468;O63185;Q9TI00;O20289;Q36657;Q8WKU6;Q37357;A5X4I1;Q9GDQ2;Q1A5W2;Q8HT77;Q9TLI7;P94074;Q33323;A5X4L3;Q6LA00;E5KUU8;P28413;P04717;Q31870;Q8MAT5;Q36650;Q71N72;Q6JXR8;Q4VI97;B0YGQ4;B2BY81;D1KWX9;Q9BB40;Q8MG96;O47068;Q9MUG3;Q9MV63;Q4VIC7;A4F4H5;A4GE24;C0J9S0;C0LL66;C7A5Z3;C7AQR7;…	19129	163	CID		118.95	5.03206e-09		5	55		1	1465.77	10.8451	12/139	pps_pisum_OE_trypsin_rep3.mgf
	High	LSGGDHIHAGTVVGK	Q32816;O63121;Q8HUZ7;O63185;O20289;Q1A5W2;Q33323;Q8HUY5;Q8MAK2;Q3MKL9;P04717;Q8MAT5;Q36650;Q4VI97;Q9BB40;Q8MG96;Q4VIC2;Q1AE41;Q537K8;Q33198;A4V8H9;Q4VI79;Q09W50;Q8MAN3;Q8HTE8;O98359;A8JY23;C0J398;Q9GEE4;Q5J8V6;Q50L46;Q9GIF7;Q8MAM7;A1X4B8;A5X4B3;B8QQG7;Q9MVF6;Q687I2;E2D4M8;Q95631;Q32087;O98324;A4ZUF4;Q5UV68;Q1A5T8;Q4VI99;Q24LK0;Q9GG56;Q8WLL0	3408	49	CID		85.23	8.32298e-06		3	54		1	1447.76	-3.01935	19/134	pps_pisum_OE_trypsin_rep3.mgf
	Low	YGRPLLGcTIKPK	P36484;Q32800;Q8MAK5;Q32816;O63121;P94086;Q33514;P94068;Q9TKH0;Q33496;Q33268;Q8HUZ7;A8DPF0;O63147;Q33620;Q7YM64;D2CN03;P92468;O63185;Q9TI00;O20289;Q36657;Q8WKU6;Q36637;Q37357;A5X4I1;Q1A5W2;Q8HT77;Q9TLI7;P94074;Q33323;A5X4L3;Q6LA00;E5KUU8;Q37269;Q8MAK2;Q95B00;Q8HVG8;B5U0R6;Q3MKL9;P28413;P04717;Q31870;Q36650;Q71N72;Q6JXR8;Q4VI97;B2BY81;D1KWX9;Q9BB40;Q8MG96;O47068;Q9MUG3;Q4VIC7;A4F4H5;A4GE24;C0J9S0;…	22107	162	CID	C8(Carbamidomethyl)	46.62	0.0797064		4	55		1	1502.84	-7.19888	9/120	pps_pisum_OE_trypsin_rep3.mgf
	Low	AxYEcLR	Q32800;Q33268;A7VJY7;Q31870;D6MYK4;Q33051;Q5J8V6;Q71N79;Q8MCY5	27	9	CID	X2(V), C5(Carbamidomethyl)	31.62	1.98869		7	54	34	1	910.457	13.1854	9/51	pps_pisum_OE_trypsin_rep3.mgf
	Low	GGLDFTKDDENVNSQPFMR	P36484;Q32800;Q9TJY5;Q8MAK5;Q32816;O63121;P94086;P93976;P94068;Q33496;Q8HUZ7;Q36683;A8DPF0;O63147;Q33620;Q7YM64;D2CN03;P92468;Q9TI00;Q8HDA1;O20289;Q36657;B7P0F0;Q36637;Q37357;A5X4I1;Q9GDQ2;Q1A5W2;Q8HT77;Q9TLI7;P94074;Q33323;A5X4L3;E5KUU8;Q8HUY5;Q37269;Q8MAK2;A7VJY7;Q95B00;Q8HVG8;Q6YLP8;Q6SSI3;Q3MKL9;P28413;P04717;Q31870;Q8MAT5;Q71N72;Q6JXR8;B0YGQ4;B2BY81;D1KWX9;Q8MG96;O47068;Q9MUG3;Q9MV63;Q4VIC7;…	21763	175	CID		22.84	18.5467		4	55	30	1	2169.98	-2.47527	7/193	pps_pisum_OE_trypsin_rep3.mgf
B8QQG7	22.84	9	8	464	51.444	6.68311	155.97	Ribulose-1,5-bisphosphate carboxylase/oxygenase large subunit (Fragment) OS=Polygala longicaulis GN=rbcL PE=3 SV=1 - [B8QQG7_9FABA]
	Confidence Icon	Sequence	Protein Accessions	# Proteins	# Protein Groups	Activation Type	Modifications	IonScore	Exp Value	Δ Score	Rank	Identity High	Homology Threshold	Charge	m/z [Da]	ΔM [ppm]	Ions Matched	Spectrum File
	High	TFQGPPHGIQVER	Q32800;Q9TJY5;Q8MAK5;O63121;P94086;Q33514;P93976;P94068;Q9TKH0;Q33496;Q33268;Q8HUZ7;Q36683;A8DPF0;O63147;Q7YM64;D2CN03;P92468;O63185;Q9TI00;O20289;Q36657;Q8WKU6;Q37357;A5X4I1;Q9GDQ2;Q1A5W2;Q8HT77;Q9TLI7;P94074;Q33323;A5X4L3;Q6LA00;E5KUU8;P28413;P04717;Q31870;Q8MAT5;Q36650;Q71N72;Q6JXR8;Q4VI97;B0YGQ4;B2BY81;D1KWX9;Q9BB40;Q8MG96;O47068;Q9MUG3;Q9MV63;Q4VIC7;A4F4H5;A4GE24;C0J9S0;C0LL66;C7A5Z3;C7AQR7;…	19129	163	CID		118.95	5.03206e-09		5	55		1	1465.77	10.8451	12/139	pps_pisum_OE_trypsin_rep3.mgf
	High	LSGGDHIHAGTVVGK	Q32816;O63121;Q8HUZ7;O63185;O20289;Q1A5W2;Q33323;Q8HUY5;Q8MAK2;Q3MKL9;P04717;Q8MAT5;Q36650;Q4VI97;Q9BB40;Q8MG96;Q4VIC2;Q1AE41;Q537K8;Q33198;A4V8H9;Q4VI79;Q09W50;Q8MAN3;Q8HTE8;O98359;A8JY23;C0J398;Q9GEE4;Q5J8V6;Q50L46;Q9GIF7;Q8MAM7;A1X4B8;A5X4B3;B8QQG7;Q9MVF6;Q687I2;E2D4M8;Q95631;Q32087;O98324;A4ZUF4;Q5UV68;Q1A5T8;Q4VI99;Q24LK0;Q9GG56;Q8WLL0	3408	49	CID		85.23	8.32298e-06		3	54		1	1447.76	-3.01935	19/134	pps_pisum_OE_trypsin_rep3.mgf
	Low	YGRPLLGcTIKPK	P36484;Q32800;Q8MAK5;Q32816;O63121;P94086;Q33514;P94068;Q9TKH0;Q33496;Q33268;Q8HUZ7;A8DPF0;O63147;Q33620;Q7YM64;D2CN03;P92468;O63185;Q9TI00;O20289;Q36657;Q8WKU6;Q36637;Q37357;A5X4I1;Q1A5W2;Q8HT77;Q9TLI7;P94074;Q33323;A5X4L3;Q6LA00;E5KUU8;Q37269;Q8MAK2;Q95B00;Q8HVG8;B5U0R6;Q3MKL9;P28413;P04717;Q31870;Q36650;Q71N72;Q6JXR8;Q4VI97;B2BY81;D1KWX9;Q9BB40;Q8MG96;O47068;Q9MUG3;Q4VIC7;A4F4H5;A4GE24;C0J9S0;…	22107	162	CID	C8(Carbamidomethyl)	46.62	0.0797064		4	55		1	1502.84	-7.19888	9/120	pps_pisum_OE_trypsin_rep3.mgf
	Low	AVYEcLR	P36484;Q8MAK5;Q32816;O63121;P94086;Q33514;P93976;P94068;Q33496;Q36683;A8DPF0;O63147;Q33620;D2CN03;P92468;O63185;Q9TI00;Q8HDA1;O20289;Q36657;Q8WKU6;B7P0F0;Q36637;Q37357;A5X4I1;Q9GDQ2;Q1A5W2;Q8HT77;P94074;Q33323;A5X4L3;E5KUU8;Q8HUY5;Q37269;Q8MAK2;Q95B00;Q6YLP8;Q3MKL9;P28413;P04717;Q8MAT5;Q36650;Q71N72;Q6JXR8;Q4VI97;B0YGQ4;B2BY81;D1KWX9;Q9BB40;Q8MG96;O47068;Q9MUG3;Q4VIC7;A4F4H5;A4GE24;C0LL66;C7A5Z3;…	20964	164	CID	C5(Carbamidomethyl)	31.62	1.98869	0	1	54	34	1	910.457	13.1854	9/51	pps_pisum_OE_trypsin_rep3.mgf
	Low	EITLGFVDLLR	Q8HUZ7;D2CN03;Q8HDA1;O20289;A5X4I1;Q9TLI7;A5X4L3;Q8MAK2;Q8MCX9;P04717;Q8MAT5;Q36650;Q71N72;Q4VI97;D1KWX9;O47068;Q9MV63;Q4VIC7;A4F4H5;C0J9S0;C7AQR7;Q8MEB1;P92360;Q4VIC2;Q8MFT9;Q3ZU78;Q33198;Q9TID1;O98900;Q8MG08;O20245;A4V8H9;Q33051;Q9MRX0;Q4VI79;Q71N56;C0J9T2;C3S8M4;C3S8R2;Q9TLI9;Q8MAN3;Q8HUX6;Q8ME51;C0J398;Q7YKH2;B2Y4S2;Q8MAM7;Q9GEQ2;Q71N79;B8Q461;O98528;A0PDJ1;B8QQG7;Q31895;Q9MVF6;O09420;Q32087;…	4879	73	CID		26.15	5.68142		6	53	39	1	1275.76	21.1786	6/97	pps_pisum_OE_trypsin_rep3.mgf
	Low	GGLDFTKDDENVNSQPFMR	P36484;Q32800;Q9TJY5;Q8MAK5;Q32816;O63121;P94086;P93976;P94068;Q33496;Q8HUZ7;Q36683;A8DPF0;O63147;Q33620;Q7YM64;D2CN03;P92468;Q9TI00;Q8HDA1;O20289;Q36657;B7P0F0;Q36637;Q37357;A5X4I1;Q9GDQ2;Q1A5W2;Q8HT77;Q9TLI7;P94074;Q33323;A5X4L3;E5KUU8;Q8HUY5;Q37269;Q8MAK2;A7VJY7;Q95B00;Q8HVG8;Q6YLP8;Q6SSI3;Q3MKL9;P28413;P04717;Q31870;Q8MAT5;Q71N72;Q6JXR8;B0YGQ4;B2BY81;D1KWX9;Q8MG96;O47068;Q9MUG3;Q9MV63;Q4VIC7;…	21763	175	CID		22.84	18.5467		4	55	30	1	2169.98	-2.47527	7/193	pps_pisum_OE_trypsin_rep3.mgf
	Low	EIKFIxEAmDT	B8QQG7	1	1	CID	X6(S), M9(Oxidation)	20.88	18.4601		3	53	37	1	1299.68	51.9617	7/108	pps_pisum_OE_trypsin_rep3.mgf
	Low	EIKFIxEAMDT	B8QQG7	1	1	CID	X6(C)	18.88	29.2572		4	53	37	1	1299.68	65.6228	4/108	pps_pisum_OE_trypsin_rep3.mgf
	Low	GHYLNATAGTcEEMIKR	P36484;Q9TJY5;Q32816;Q33268;Q8HUZ7;Q36683;D2CN03;O63185;Q9TI00;Q8HDA1;O20289;Q8WKU6;B7P0F0;Q36637;Q37357;Q9GDQ2;Q8HT77;Q33323;A5X4L3;Q6LA00;E5KUU8;Q8HUY5;Q37269;Q8MCX9;Q8HVG8;Q3MKL9;Q31870;Q36650;Q4VI97;Q9MV63;Q4VIC7;A4GE24;D5FUM3;D6MYJ0;Q8MEB1;Q4VIC2;Q8MFT9;Q3ZU78;D6MYK4;Q33198;O98900;P94095;Q8MG08;Q6VW25;A4V8H9;Q33051;Q9MRX0;Q8HVI7;Q8WHH7;Q37279;Q6BCJ1;Q71N56;C0J9T2;C3KER2;Q9TLI9;Q8MAN3;Q8HUX6;…	7038	91	CID	C11(Carbamidomethyl)	16.92	55.712		9	54	32	1	1950.89	-14.878	7/168	pps_pisum_OE_trypsin_rep3.mgf
Q32087	21.54	7	7	441	48.7539	6.80029	155.97	Ribulose-1,5-bisphosphate carboxylase/oxygenase large subunit (Fragment) OS=Congea tomentosa GN=rbcL PE=4 SV=1 - [Q32087_CONTO]
	Confidence Icon	Sequence	Protein Accessions	# Proteins	# Protein Groups	Activation Type	Modifications	IonScore	Exp Value	Δ Score	Rank	Identity High	Homology Threshold	Charge	m/z [Da]	ΔM [ppm]	Ions Matched	Spectrum File
	High	TFQGPPHGIQVER	Q32800;Q9TJY5;Q8MAK5;O63121;P94086;Q33514;P93976;P94068;Q9TKH0;Q33496;Q33268;Q8HUZ7;Q36683;A8DPF0;O63147;Q7YM64;D2CN03;P92468;O63185;Q9TI00;O20289;Q36657;Q8WKU6;Q37357;A5X4I1;Q9GDQ2;Q1A5W2;Q8HT77;Q9TLI7;P94074;Q33323;A5X4L3;Q6LA00;E5KUU8;P28413;P04717;Q31870;Q8MAT5;Q36650;Q71N72;Q6JXR8;Q4VI97;B0YGQ4;B2BY81;D1KWX9;Q9BB40;Q8MG96;O47068;Q9MUG3;Q9MV63;Q4VIC7;A4F4H5;A4GE24;C0J9S0;C0LL66;C7A5Z3;C7AQR7;…	19129	163	CID		118.95	5.03206e-09		5	55		1	1465.77	10.8451	12/139	pps_pisum_OE_trypsin_rep3.mgf
	High	LSGGDHIHAGTVVGK	Q32816;O63121;Q8HUZ7;O63185;O20289;Q1A5W2;Q33323;Q8HUY5;Q8MAK2;Q3MKL9;P04717;Q8MAT5;Q36650;Q4VI97;Q9BB40;Q8MG96;Q4VIC2;Q1AE41;Q537K8;Q33198;A4V8H9;Q4VI79;Q09W50;Q8MAN3;Q8HTE8;O98359;A8JY23;C0J398;Q9GEE4;Q5J8V6;Q50L46;Q9GIF7;Q8MAM7;A1X4B8;A5X4B3;B8QQG7;Q9MVF6;Q687I2;E2D4M8;Q95631;Q32087;O98324;A4ZUF4;Q5UV68;Q1A5T8;Q4VI99;Q24LK0;Q9GG56;Q8WLL0	3408	49	CID		85.23	8.32298e-06		3	54		1	1447.76	-3.01935	19/134	pps_pisum_OE_trypsin_rep3.mgf
	Low	YGRPLLGcTIKPK	P36484;Q32800;Q8MAK5;Q32816;O63121;P94086;Q33514;P94068;Q9TKH0;Q33496;Q33268;Q8HUZ7;A8DPF0;O63147;Q33620;Q7YM64;D2CN03;P92468;O63185;Q9TI00;O20289;Q36657;Q8WKU6;Q36637;Q37357;A5X4I1;Q1A5W2;Q8HT77;Q9TLI7;P94074;Q33323;A5X4L3;Q6LA00;E5KUU8;Q37269;Q8MAK2;Q95B00;Q8HVG8;B5U0R6;Q3MKL9;P28413;P04717;Q31870;Q36650;Q71N72;Q6JXR8;Q4VI97;B2BY81;D1KWX9;Q9BB40;Q8MG96;O47068;Q9MUG3;Q4VIC7;A4F4H5;A4GE24;C0J9S0;…	22107	162	CID	C8(Carbamidomethyl)	46.62	0.0797064		4	55		1	1502.84	-7.19888	9/120	pps_pisum_OE_trypsin_rep3.mgf
	Low	AVYEcLR	P36484;Q8MAK5;Q32816;O63121;P94086;Q33514;P93976;P94068;Q33496;Q36683;A8DPF0;O63147;Q33620;D2CN03;P92468;O63185;Q9TI00;Q8HDA1;O20289;Q36657;Q8WKU6;B7P0F0;Q36637;Q37357;A5X4I1;Q9GDQ2;Q1A5W2;Q8HT77;P94074;Q33323;A5X4L3;E5KUU8;Q8HUY5;Q37269;Q8MAK2;Q95B00;Q6YLP8;Q3MKL9;P28413;P04717;Q8MAT5;Q36650;Q71N72;Q6JXR8;Q4VI97;B0YGQ4;B2BY81;D1KWX9;Q9BB40;Q8MG96;O47068;Q9MUG3;Q4VIC7;A4F4H5;A4GE24;C0LL66;C7A5Z3;…	20964	164	CID	C5(Carbamidomethyl)	31.62	1.98869	0	1	54	34	1	910.457	13.1854	9/51	pps_pisum_OE_trypsin_rep3.mgf
	Low	EITLGFVDLLR	Q8HUZ7;D2CN03;Q8HDA1;O20289;A5X4I1;Q9TLI7;A5X4L3;Q8MAK2;Q8MCX9;P04717;Q8MAT5;Q36650;Q71N72;Q4VI97;D1KWX9;O47068;Q9MV63;Q4VIC7;A4F4H5;C0J9S0;C7AQR7;Q8MEB1;P92360;Q4VIC2;Q8MFT9;Q3ZU78;Q33198;Q9TID1;O98900;Q8MG08;O20245;A4V8H9;Q33051;Q9MRX0;Q4VI79;Q71N56;C0J9T2;C3S8M4;C3S8R2;Q9TLI9;Q8MAN3;Q8HUX6;Q8ME51;C0J398;Q7YKH2;B2Y4S2;Q8MAM7;Q9GEQ2;Q71N79;B8Q461;O98528;A0PDJ1;B8QQG7;Q31895;Q9MVF6;O09420;Q32087;…	4879	73	CID		26.15	5.68142		6	53	39	1	1275.76	21.1786	6/97	pps_pisum_OE_trypsin_rep3.mgf
	Low	GGLDFTKDDENVNSQPFMR	P36484;Q32800;Q9TJY5;Q8MAK5;Q32816;O63121;P94086;P93976;P94068;Q33496;Q8HUZ7;Q36683;A8DPF0;O63147;Q33620;Q7YM64;D2CN03;P92468;Q9TI00;Q8HDA1;O20289;Q36657;B7P0F0;Q36637;Q37357;A5X4I1;Q9GDQ2;Q1A5W2;Q8HT77;Q9TLI7;P94074;Q33323;A5X4L3;E5KUU8;Q8HUY5;Q37269;Q8MAK2;A7VJY7;Q95B00;Q8HVG8;Q6YLP8;Q6SSI3;Q3MKL9;P28413;P04717;Q31870;Q8MAT5;Q71N72;Q6JXR8;B0YGQ4;B2BY81;D1KWX9;Q8MG96;O47068;Q9MUG3;Q9MV63;Q4VIC7;…	21763	175	CID		22.84	18.5467		4	55	30	1	2169.98	-2.47527	7/193	pps_pisum_OE_trypsin_rep3.mgf
	Low	GHYLNATAGTcEEmxKR	A8DPF0;Q6YLQ6;Q5I972;O09420;E2D4M8;Q32087;Q9XQR0	39	7	CID	C11(Carbamidomethyl), M14(Oxidation), X15(P)	18.22	41.2999		3	54	32	1	1950.89	3.77249	7/168	pps_pisum_OE_trypsin_rep3.mgf
Q1A5T8	17.31	5	5	387	43.1699	6.7124	155.97	Ribulose-1,5-bisphosphate carboxylase/oxygenase large subunit (Fragment) OS=Leptoscyphus amphibolius GN=rbcL PE=4 SV=1 - [Q1A5T8_9MARC]
	Confidence Icon	Sequence	Protein Accessions	# Proteins	# Protein Groups	Activation Type	Modifications	IonScore	Exp Value	Δ Score	Rank	Identity High	Homology Threshold	Charge	m/z [Da]	ΔM [ppm]	Ions Matched	Spectrum File
	High	TFQGPPHGxQVER	Q539W8;O98531;Q1A5T8	4	3	CID	X9(I)	118.95	5.03206e-09		9	55		1	1465.77	10.8451	12/139	pps_pisum_OE_trypsin_rep3.mgf
	High	LSGGDHIHAGTVVGK	Q32816;O63121;Q8HUZ7;O63185;O20289;Q1A5W2;Q33323;Q8HUY5;Q8MAK2;Q3MKL9;P04717;Q8MAT5;Q36650;Q4VI97;Q9BB40;Q8MG96;Q4VIC2;Q1AE41;Q537K8;Q33198;A4V8H9;Q4VI79;Q09W50;Q8MAN3;Q8HTE8;O98359;A8JY23;C0J398;Q9GEE4;Q5J8V6;Q50L46;Q9GIF7;Q8MAM7;A1X4B8;A5X4B3;B8QQG7;Q9MVF6;Q687I2;E2D4M8;Q95631;Q32087;O98324;A4ZUF4;Q5UV68;Q1A5T8;Q4VI99;Q24LK0;Q9GG56;Q8WLL0	3408	49	CID		85.23	8.32298e-06		3	54		1	1447.76	-3.01935	19/134	pps_pisum_OE_trypsin_rep3.mgf
	Low	YGRPLLGcTIKPK	P36484;Q32800;Q8MAK5;Q32816;O63121;P94086;Q33514;P94068;Q9TKH0;Q33496;Q33268;Q8HUZ7;A8DPF0;O63147;Q33620;Q7YM64;D2CN03;P92468;O63185;Q9TI00;O20289;Q36657;Q8WKU6;Q36637;Q37357;A5X4I1;Q1A5W2;Q8HT77;Q9TLI7;P94074;Q33323;A5X4L3;Q6LA00;E5KUU8;Q37269;Q8MAK2;Q95B00;Q8HVG8;B5U0R6;Q3MKL9;P28413;P04717;Q31870;Q36650;Q71N72;Q6JXR8;Q4VI97;B2BY81;D1KWX9;Q9BB40;Q8MG96;O47068;Q9MUG3;Q4VIC7;A4F4H5;A4GE24;C0J9S0;…	22107	162	CID	C8(Carbamidomethyl)	46.62	0.0797064		4	55		1	1502.84	-7.19888	9/120	pps_pisum_OE_trypsin_rep3.mgf
	Low	xVYEcLR	C3S8M4;C7AQR5;Q29VE8;Q1A5T8;Q32399;Q4QSS5	6	6	CID	X1(A), C5(Carbamidomethyl)	31.62	1.98869		8	54	34	1	910.457	13.1854	9/51	pps_pisum_OE_trypsin_rep3.mgf
	Low	GGLDFTKDDENVNSQPFMR	P36484;Q32800;Q9TJY5;Q8MAK5;Q32816;O63121;P94086;P93976;P94068;Q33496;Q8HUZ7;Q36683;A8DPF0;O63147;Q33620;Q7YM64;D2CN03;P92468;Q9TI00;Q8HDA1;O20289;Q36657;B7P0F0;Q36637;Q37357;A5X4I1;Q9GDQ2;Q1A5W2;Q8HT77;Q9TLI7;P94074;Q33323;A5X4L3;E5KUU8;Q8HUY5;Q37269;Q8MAK2;A7VJY7;Q95B00;Q8HVG8;Q6YLP8;Q6SSI3;Q3MKL9;P28413;P04717;Q31870;Q8MAT5;Q71N72;Q6JXR8;B0YGQ4;B2BY81;D1KWX9;Q8MG96;O47068;Q9MUG3;Q9MV63;Q4VIC7;…	21763	175	CID		22.84	18.5467		4	55	30	1	2169.98	-2.47527	7/193	pps_pisum_OE_trypsin_rep3.mgf
D3XQ20	17.02	3	2	141	15.7088	4.7417	153.357	Ribulose-1,5-bisphosphate carboxylase/oxygenase large subunit (Fragment) OS=Dicranum polysetum GN=rbcL PE=4 SV=1 - [D3XQ20_9BRYO]
	Confidence Icon	Sequence	Protein Accessions	# Proteins	# Protein Groups	Activation Type	Modifications	IonScore	Exp Value	Δ Score	Rank	Identity High	Homology Threshold	Charge	m/z [Da]	ΔM [ppm]	Ions Matched	Spectrum File
	High	TFQGPPHGIxVER	D3XQ20;Q3MKL9	9	2	CID	X10(K)	118.95	5.03206e-09		4	55		1	1465.77	-13.9815	12/139	pps_pisum_OE_trypsin_rep3.mgf
	High	TFQGPPHGIxVER	D3XQ20;Q3MKL9	9	2	CID	X10(Q)	118.95	5.03206e-09		8	55		1	1465.77	10.8451	12/139	pps_pisum_OE_trypsin_rep3.mgf
	High	LTYYTPDYQTK	D2CN03;D3XQ20;P04717;Q9BB40;Q1AE41;O98352;Q6YLQ6;Q3ZU78;Q85XM3;E2D4N3;Q37279;O98359;C0J398;Q7YKH2;Q50L46;B2Y4S2;Q9GIF7;Q31895;O98324;Q32920;Q6DUM3;Q24LK0	880	22	CID		82.2	1.37956e-05		9	53		1	1392.66	-7.4543	16/101	pps_pisum_OE_trypsin_rep3.mgf
E2D4N3	18.41	6	6	402	44.6272	6.88818	153.357	Ribulose-1,5-bisphosphate carboxylase/oxygenase large subunit (Fragment) OS=Rigodium toxarion GN=rbcL PE=4 SV=1 - [E2D4N3_9BRYO]
	Confidence Icon	Sequence	Protein Accessions	# Proteins	# Protein Groups	Activation Type	Modifications	IonScore	Exp Value	Δ Score	Rank	Identity High	Homology Threshold	Charge	m/z [Da]	ΔM [ppm]	Ions Matched	Spectrum File
	High	TFQGPPHGIQVER	Q32800;Q9TJY5;Q8MAK5;O63121;P94086;Q33514;P93976;P94068;Q9TKH0;Q33496;Q33268;Q8HUZ7;Q36683;A8DPF0;O63147;Q7YM64;D2CN03;P92468;O63185;Q9TI00;O20289;Q36657;Q8WKU6;Q37357;A5X4I1;Q9GDQ2;Q1A5W2;Q8HT77;Q9TLI7;P94074;Q33323;A5X4L3;Q6LA00;E5KUU8;P28413;P04717;Q31870;Q8MAT5;Q36650;Q71N72;Q6JXR8;Q4VI97;B0YGQ4;B2BY81;D1KWX9;Q9BB40;Q8MG96;O47068;Q9MUG3;Q9MV63;Q4VIC7;A4F4H5;A4GE24;C0J9S0;C0LL66;C7A5Z3;C7AQR7;…	19129	163	CID		118.95	5.03206e-09		5	55		1	1465.77	10.8451	12/139	pps_pisum_OE_trypsin_rep3.mgf
	High	LTYYTPDYQTK	D2CN03;D3XQ20;P04717;Q9BB40;Q1AE41;O98352;Q6YLQ6;Q3ZU78;Q85XM3;E2D4N3;Q37279;O98359;C0J398;Q7YKH2;Q50L46;B2Y4S2;Q9GIF7;Q31895;O98324;Q32920;Q6DUM3;Q24LK0	880	22	CID		82.2	1.37956e-05		9	53		1	1392.66	-7.4543	16/101	pps_pisum_OE_trypsin_rep3.mgf
	Low	YGRPLLGcTIKPK	P36484;Q32800;Q8MAK5;Q32816;O63121;P94086;Q33514;P94068;Q9TKH0;Q33496;Q33268;Q8HUZ7;A8DPF0;O63147;Q33620;Q7YM64;D2CN03;P92468;O63185;Q9TI00;O20289;Q36657;Q8WKU6;Q36637;Q37357;A5X4I1;Q1A5W2;Q8HT77;Q9TLI7;P94074;Q33323;A5X4L3;Q6LA00;E5KUU8;Q37269;Q8MAK2;Q95B00;Q8HVG8;B5U0R6;Q3MKL9;P28413;P04717;Q31870;Q36650;Q71N72;Q6JXR8;Q4VI97;B2BY81;D1KWX9;Q9BB40;Q8MG96;O47068;Q9MUG3;Q4VIC7;A4F4H5;A4GE24;C0J9S0;…	22107	162	CID	C8(Carbamidomethyl)	46.62	0.0797064		4	55		1	1502.84	-7.19888	9/120	pps_pisum_OE_trypsin_rep3.mgf
	Low	AVYEcLR	P36484;Q8MAK5;Q32816;O63121;P94086;Q33514;P93976;P94068;Q33496;Q36683;A8DPF0;O63147;Q33620;D2CN03;P92468;O63185;Q9TI00;Q8HDA1;O20289;Q36657;Q8WKU6;B7P0F0;Q36637;Q37357;A5X4I1;Q9GDQ2;Q1A5W2;Q8HT77;P94074;Q33323;A5X4L3;E5KUU8;Q8HUY5;Q37269;Q8MAK2;Q95B00;Q6YLP8;Q3MKL9;P28413;P04717;Q8MAT5;Q36650;Q71N72;Q6JXR8;Q4VI97;B0YGQ4;B2BY81;D1KWX9;Q9BB40;Q8MG96;O47068;Q9MUG3;Q4VIC7;A4F4H5;A4GE24;C0LL66;C7A5Z3;…	20964	164	CID	C5(Carbamidomethyl)	31.62	1.98869	0	1	54	34	1	910.457	13.1854	9/51	pps_pisum_OE_trypsin_rep3.mgf
	Low	QxTLGFVDLLR	E2D4N3	1	1	CID	X2(N)	27.52	4.14436	0.0714286	1	53	39	1	1275.76	40.9002	6/113	pps_pisum_OE_trypsin_rep3.mgf
	Low	GGLDFTKDDENVNSQPFMR	P36484;Q32800;Q9TJY5;Q8MAK5;Q32816;O63121;P94086;P93976;P94068;Q33496;Q8HUZ7;Q36683;A8DPF0;O63147;Q33620;Q7YM64;D2CN03;P92468;Q9TI00;Q8HDA1;O20289;Q36657;B7P0F0;Q36637;Q37357;A5X4I1;Q9GDQ2;Q1A5W2;Q8HT77;Q9TLI7;P94074;Q33323;A5X4L3;E5KUU8;Q8HUY5;Q37269;Q8MAK2;A7VJY7;Q95B00;Q8HVG8;Q6YLP8;Q6SSI3;Q3MKL9;P28413;P04717;Q31870;Q8MAT5;Q71N72;Q6JXR8;B0YGQ4;B2BY81;D1KWX9;Q8MG96;O47068;Q9MUG3;Q9MV63;Q4VIC7;…	21763	175	CID		22.84	18.5467		4	55	30	1	2169.98	-2.47527	7/193	pps_pisum_OE_trypsin_rep3.mgf
B9SQL1	3.74	3	3	1175	128.249	4.90674	151.77	Protein translocase, putative OS=Ricinus communis GN=RCOM_0739500 PE=4 SV=1 - [B9SQL1_RICCO]
	Confidence Icon	Sequence	Protein Accessions	# Proteins	# Protein Groups	Activation Type	Modifications	IonScore	Exp Value	Δ Score	Rank	Identity High	Homology Threshold	Charge	m/z [Da]	ΔM [ppm]	Ions Matched	Spectrum File
	High	APPLPFLLSSLLQSRPQLK	B9SQL1	1	1	CID		125.87	4.94569e-10	0.84127	1	52	40	1	2105.23	-10.1753	13/171	pps_pisum_OE_trypsin_rep3.mgf
	High	SHVVQQAIR	B9SQL1;C5WTD6	5	2	CID		68.4	0.000263684	0.573529	1	52	45	1	1037.59	8.39318	7/80	pps_pisum_OE_trypsin_rep3.mgf
	Low	LGQTPHNVVVAQVLYR	B9SQL1	2	1	CID		24.69	7.84025	0.44	1	53	28	1	1793.99	-6.09885	10/158	pps_pisum_OE_trypsin_rep3.mgf
Q24LK0	14.52	5	4	434	48.2432	7.38623	151.568	Ribulose-1,5-bisphosphate carboxylase/oxygenase large subunit (Fragment) OS=Trachycystis flagellaris GN=rbcL PE=4 SV=1 - [Q24LK0_9BRYO]
	Confidence Icon	Sequence	Protein Accessions	# Proteins	# Protein Groups	Activation Type	Modifications	IonScore	Exp Value	Δ Score	Rank	Identity High	Homology Threshold	Charge	m/z [Da]	ΔM [ppm]	Ions Matched	Spectrum File
	High	LSGGDHIHAGTVVGK	Q32816;O63121;Q8HUZ7;O63185;O20289;Q1A5W2;Q33323;Q8HUY5;Q8MAK2;Q3MKL9;P04717;Q8MAT5;Q36650;Q4VI97;Q9BB40;Q8MG96;Q4VIC2;Q1AE41;Q537K8;Q33198;A4V8H9;Q4VI79;Q09W50;Q8MAN3;Q8HTE8;O98359;A8JY23;C0J398;Q9GEE4;Q5J8V6;Q50L46;Q9GIF7;Q8MAM7;A1X4B8;A5X4B3;B8QQG7;Q9MVF6;Q687I2;E2D4M8;Q95631;Q32087;O98324;A4ZUF4;Q5UV68;Q1A5T8;Q4VI99;Q24LK0;Q9GG56;Q8WLL0	3408	49	CID		85.23	8.32298e-06		3	54		1	1447.76	-3.01935	19/134	pps_pisum_OE_trypsin_rep3.mgf
	High	LTYYTPDYQTK	D2CN03;D3XQ20;P04717;Q9BB40;Q1AE41;O98352;Q6YLQ6;Q3ZU78;Q85XM3;E2D4N3;Q37279;O98359;C0J398;Q7YKH2;Q50L46;B2Y4S2;Q9GIF7;Q31895;O98324;Q32920;Q6DUM3;Q24LK0	880	22	CID		82.2	1.37956e-05		9	53		1	1392.66	-7.4543	16/101	pps_pisum_OE_trypsin_rep3.mgf
	High	VALEAcVQAR	Q37269;Q8MAK2;Q8HVG8;Q6SSI3;Q3MKL9;P04717;Q8MAT5;Q6JXR8;Q4VI97;B2BY81;D1KWX9;Q9BB40;Q8MG96;O47068;Q9MV63;Q4VIC7;A4GE24;C0J9S0;C7A5Z3;C7AQR7;D5FUM3;D6MYJ0;Q8MEB1;Q4VIC2;Q37220;O03644;O98352;Q8MFT9;Q6YLQ6;Q3ZU78;D6MYK4;Q9TID1;O98900;Q7YMT4;Q85XM3;Q32272;Q8MGJ6;Q8MG08;Q95633;O20245;Q6VW25;A4H1D1;A4V8H9;E2D4M5;Q33051;Q9MRX0;Q8HVI7;Q6L9X5;Q4VI79;A4GGU8;B7FD30;Q8WHH7;Q37279;Q6BCJ1;Q71N56;Q09W50;C0J9T2;…	14779	130	CID	C6(Carbamidomethyl)	63.44	0.00148926		9	55		1	1116.62	36.3048	8/82	pps_pisum_OE_trypsin_rep3.mgf
	High	VALEAcVQAR	Q37269;Q8MAK2;Q8HVG8;Q6SSI3;Q3MKL9;P04717;Q8MAT5;Q6JXR8;Q4VI97;B2BY81;D1KWX9;Q9BB40;Q8MG96;O47068;Q9MV63;Q4VIC7;A4GE24;C0J9S0;C7A5Z3;C7AQR7;D5FUM3;D6MYJ0;Q8MEB1;Q4VIC2;Q37220;O03644;O98352;Q8MFT9;Q6YLQ6;Q3ZU78;D6MYK4;Q9TID1;O98900;Q7YMT4;Q85XM3;Q32272;Q8MGJ6;Q8MG08;Q95633;O20245;Q6VW25;A4H1D1;A4V8H9;E2D4M5;Q33051;Q9MRX0;Q8HVI7;Q6L9X5;Q4VI79;A4GGU8;B7FD30;Q8WHH7;Q37279;Q6BCJ1;Q71N56;Q09W50;C0J9T2;…	14779	130	CID	C6(Carbamidomethyl)	63.06	0.00141736		9	54		1	1116.67	80.177	14/82	pps_pisum_OE_trypsin_rep3.mgf
	Low	LEELRIPSAYFKTFQGPPHGIQVGRDK	Q24LK0	1	1	CID		10.92	125.863		9	51	26	1	3083.83	59.5198	5/301	pps_pisum_OE_trypsin_rep3.mgf
O19861	17.53	6	5	445	49.3379	6.68311	149.443	Ribulose 1,5-bisphosphate carboxylase large subunit (Fragment) OS=Anomochloa marantoidea GN=rbcL PE=3 SV=1 - [O19861_ANOMA]
	Confidence Icon	Sequence	Protein Accessions	# Proteins	# Protein Groups	Activation Type	Modifications	IonScore	Exp Value	Δ Score	Rank	Identity High	Homology Threshold	Charge	m/z [Da]	ΔM [ppm]	Ions Matched	Spectrum File
	High	SQAETGEIxGHYLNATAGTcEEMIKR	C7A5Z3;O19861	2	2	CID	X9(K), C20(Carbamidomethyl)	118.37	3.97624e-09		10	54		1	2894.27	-37.9873	18/294	pps_pisum_OE_trypsin_rep3.mgf
	High	VALEAcVQAR	Q37269;Q8MAK2;Q8HVG8;Q6SSI3;Q3MKL9;P04717;Q8MAT5;Q6JXR8;Q4VI97;B2BY81;D1KWX9;Q9BB40;Q8MG96;O47068;Q9MV63;Q4VIC7;A4GE24;C0J9S0;C7A5Z3;C7AQR7;D5FUM3;D6MYJ0;Q8MEB1;Q4VIC2;Q37220;O03644;O98352;Q8MFT9;Q6YLQ6;Q3ZU78;D6MYK4;Q9TID1;O98900;Q7YMT4;Q85XM3;Q32272;Q8MGJ6;Q8MG08;Q95633;O20245;Q6VW25;A4H1D1;A4V8H9;E2D4M5;Q33051;Q9MRX0;Q8HVI7;Q6L9X5;Q4VI79;A4GGU8;B7FD30;Q8WHH7;Q37279;Q6BCJ1;Q71N56;Q09W50;C0J9T2;…	14779	130	CID	C6(Carbamidomethyl)	63.44	0.00148926		9	55		1	1116.62	36.3048	8/82	pps_pisum_OE_trypsin_rep3.mgf
	High	VALEAcVQAR	Q37269;Q8MAK2;Q8HVG8;Q6SSI3;Q3MKL9;P04717;Q8MAT5;Q6JXR8;Q4VI97;B2BY81;D1KWX9;Q9BB40;Q8MG96;O47068;Q9MV63;Q4VIC7;A4GE24;C0J9S0;C7A5Z3;C7AQR7;D5FUM3;D6MYJ0;Q8MEB1;Q4VIC2;Q37220;O03644;O98352;Q8MFT9;Q6YLQ6;Q3ZU78;D6MYK4;Q9TID1;O98900;Q7YMT4;Q85XM3;Q32272;Q8MGJ6;Q8MG08;Q95633;O20245;Q6VW25;A4H1D1;A4V8H9;E2D4M5;Q33051;Q9MRX0;Q8HVI7;Q6L9X5;Q4VI79;A4GGU8;B7FD30;Q8WHH7;Q37279;Q6BCJ1;Q71N56;Q09W50;C0J9T2;…	14779	130	CID	C6(Carbamidomethyl)	63.06	0.00141736		9	54		1	1116.67	80.177	14/82	pps_pisum_OE_trypsin_rep3.mgf
	Low	YGRPLLGcTIKPK	P36484;Q32800;Q8MAK5;Q32816;O63121;P94086;Q33514;P94068;Q9TKH0;Q33496;Q33268;Q8HUZ7;A8DPF0;O63147;Q33620;Q7YM64;D2CN03;P92468;O63185;Q9TI00;O20289;Q36657;Q8WKU6;Q36637;Q37357;A5X4I1;Q1A5W2;Q8HT77;Q9TLI7;P94074;Q33323;A5X4L3;Q6LA00;E5KUU8;Q37269;Q8MAK2;Q95B00;Q8HVG8;B5U0R6;Q3MKL9;P28413;P04717;Q31870;Q36650;Q71N72;Q6JXR8;Q4VI97;B2BY81;D1KWX9;Q9BB40;Q8MG96;O47068;Q9MUG3;Q4VIC7;A4F4H5;A4GE24;C0J9S0;…	22107	162	CID	C8(Carbamidomethyl)	46.62	0.0797064		4	55		1	1502.84	-7.19888	9/120	pps_pisum_OE_trypsin_rep3.mgf
	Low	GGLDFTKDDENVNSQPFMR	P36484;Q32800;Q9TJY5;Q8MAK5;Q32816;O63121;P94086;P93976;P94068;Q33496;Q8HUZ7;Q36683;A8DPF0;O63147;Q33620;Q7YM64;D2CN03;P92468;Q9TI00;Q8HDA1;O20289;Q36657;B7P0F0;Q36637;Q37357;A5X4I1;Q9GDQ2;Q1A5W2;Q8HT77;Q9TLI7;P94074;Q33323;A5X4L3;E5KUU8;Q8HUY5;Q37269;Q8MAK2;A7VJY7;Q95B00;Q8HVG8;Q6YLP8;Q6SSI3;Q3MKL9;P28413;P04717;Q31870;Q8MAT5;Q71N72;Q6JXR8;B0YGQ4;B2BY81;D1KWX9;Q8MG96;O47068;Q9MUG3;Q9MV63;Q4VIC7;…	21763	175	CID		22.84	18.5467		4	55	30	1	2169.98	-2.47527	7/193	pps_pisum_OE_trypsin_rep3.mgf
	Low	DNGLxLHIHR	O63121;Q95B00;C0J9T2;Q2IB12;O19861;Q8MCY8	16	6	CID	X5(I)	21.22	26.364		7	55	35	1	1187.67	5.96858	6/97	pps_pisum_OE_trypsin_rep3.mgf
Q32800	14.55	6	5	426	47.2007	7.1958	148.955	Ribulose 1,5-bisphosphate carboxylase (Fragment) OS=Phaleria chermsideana GN=rbcL PE=3 SV=2 - [Q32800_9ROSI]
	Confidence Icon	Sequence	Protein Accessions	# Proteins	# Protein Groups	Activation Type	Modifications	IonScore	Exp Value	Δ Score	Rank	Identity High	Homology Threshold	Charge	m/z [Da]	ΔM [ppm]	Ions Matched	Spectrum File
	High	TFQGPPHGIQVER	Q32800;Q9TJY5;Q8MAK5;O63121;P94086;Q33514;P93976;P94068;Q9TKH0;Q33496;Q33268;Q8HUZ7;Q36683;A8DPF0;O63147;Q7YM64;D2CN03;P92468;O63185;Q9TI00;O20289;Q36657;Q8WKU6;Q37357;A5X4I1;Q9GDQ2;Q1A5W2;Q8HT77;Q9TLI7;P94074;Q33323;A5X4L3;Q6LA00;E5KUU8;P28413;P04717;Q31870;Q8MAT5;Q36650;Q71N72;Q6JXR8;Q4VI97;B0YGQ4;B2BY81;D1KWX9;Q9BB40;Q8MG96;O47068;Q9MUG3;Q9MV63;Q4VIC7;A4F4H5;A4GE24;C0J9S0;C0LL66;C7A5Z3;C7AQR7;…	19129	163	CID		118.95	5.03206e-09		5	55		1	1465.77	10.8451	12/139	pps_pisum_OE_trypsin_rep3.mgf
	High	VALEAcVKAR	P36484;Q32800;Q9TJY5;Q8MAK5;Q32816;O63121;P94086;Q33514;P93976;P94068;Q9TKH0;Q33496;Q33268;Q8HUZ7;Q36683;A8DPF0;O63147;Q33620;Q7YM64;D2CN03;P92468;O63185;Q9TI00;Q8HDA1;O20289;Q36657;Q8WKU6	1195	27	CID	C6(Carbamidomethyl)	63.44	0.00148926	0	1	55		1	1116.62	3.71552	8/82	pps_pisum_OE_trypsin_rep3.mgf
	High	VALEAcVKAR	P36484;Q32800;Q9TJY5;Q8MAK5;Q32816;O63121;P94086;Q33514;P93976;P94068;Q9TKH0;Q33496;Q33268;Q8HUZ7;Q36683;A8DPF0;O63147;Q33620;Q7YM64;D2CN03;P92468;O63185;Q9TI00;Q8HDA1;O20289;Q36657;Q8WKU6	1195	27	CID	C6(Carbamidomethyl)	63.06	0.00141736	0	1	54		1	1116.67	47.5891	14/82	pps_pisum_OE_trypsin_rep3.mgf
	Low	YGRPLLGcTIKPK	P36484;Q32800;Q8MAK5;Q32816;O63121;P94086;Q33514;P94068;Q9TKH0;Q33496;Q33268;Q8HUZ7;A8DPF0;O63147;Q33620;Q7YM64;D2CN03;P92468;O63185;Q9TI00;O20289;Q36657;Q8WKU6;Q36637;Q37357;A5X4I1;Q1A5W2;Q8HT77;Q9TLI7;P94074;Q33323;A5X4L3;Q6LA00;E5KUU8;Q37269;Q8MAK2;Q95B00;Q8HVG8;B5U0R6;Q3MKL9;P28413;P04717;Q31870;Q36650;Q71N72;Q6JXR8;Q4VI97;B2BY81;D1KWX9;Q9BB40;Q8MG96;O47068;Q9MUG3;Q4VIC7;A4F4H5;A4GE24;C0J9S0;…	22107	162	CID	C8(Carbamidomethyl)	46.62	0.0797064		4	55		1	1502.84	-7.19888	9/120	pps_pisum_OE_trypsin_rep3.mgf
	Low	AxYEcLR	Q32800;Q33268;A7VJY7;Q31870;D6MYK4;Q33051;Q5J8V6;Q71N79;Q8MCY5	27	9	CID	X2(V), C5(Carbamidomethyl)	31.62	1.98869		7	54	34	1	910.457	13.1854	9/51	pps_pisum_OE_trypsin_rep3.mgf
	Low	GGLDFTKDDENVNSQPFMR	P36484;Q32800;Q9TJY5;Q8MAK5;Q32816;O63121;P94086;P93976;P94068;Q33496;Q8HUZ7;Q36683;A8DPF0;O63147;Q33620;Q7YM64;D2CN03;P92468;Q9TI00;Q8HDA1;O20289;Q36657;B7P0F0;Q36637;Q37357;A5X4I1;Q9GDQ2;Q1A5W2;Q8HT77;Q9TLI7;P94074;Q33323;A5X4L3;E5KUU8;Q8HUY5;Q37269;Q8MAK2;A7VJY7;Q95B00;Q8HVG8;Q6YLP8;Q6SSI3;Q3MKL9;P28413;P04717;Q31870;Q8MAT5;Q71N72;Q6JXR8;B0YGQ4;B2BY81;D1KWX9;Q8MG96;O47068;Q9MUG3;Q9MV63;Q4VIC7;…	21763	175	CID		22.84	18.5467		4	55	30	1	2169.98	-2.47527	7/193	pps_pisum_OE_trypsin_rep3.mgf
Q9TJY5	15.42	6	5	467	51.7761	6.69775	148.955	Ribulose 1,5-bisphosphate carboxylase (Fragment) OS=Capirona decorticans GN=rbcL PE=3 SV=1 - [Q9TJY5_9GENT]
	Confidence Icon	Sequence	Protein Accessions	# Proteins	# Protein Groups	Activation Type	Modifications	IonScore	Exp Value	Δ Score	Rank	Identity High	Homology Threshold	Charge	m/z [Da]	ΔM [ppm]	Ions Matched	Spectrum File
	High	TFQGPPHGIQVER	Q32800;Q9TJY5;Q8MAK5;O63121;P94086;Q33514;P93976;P94068;Q9TKH0;Q33496;Q33268;Q8HUZ7;Q36683;A8DPF0;O63147;Q7YM64;D2CN03;P92468;O63185;Q9TI00;O20289;Q36657;Q8WKU6;Q37357;A5X4I1;Q9GDQ2;Q1A5W2;Q8HT77;Q9TLI7;P94074;Q33323;A5X4L3;Q6LA00;E5KUU8;P28413;P04717;Q31870;Q8MAT5;Q36650;Q71N72;Q6JXR8;Q4VI97;B0YGQ4;B2BY81;D1KWX9;Q9BB40;Q8MG96;O47068;Q9MUG3;Q9MV63;Q4VIC7;A4F4H5;A4GE24;C0J9S0;C0LL66;C7A5Z3;C7AQR7;…	19129	163	CID		118.95	5.03206e-09		5	55		1	1465.77	10.8451	12/139	pps_pisum_OE_trypsin_rep3.mgf
	High	VALEAcVKAR	P36484;Q32800;Q9TJY5;Q8MAK5;Q32816;O63121;P94086;Q33514;P93976;P94068;Q9TKH0;Q33496;Q33268;Q8HUZ7;Q36683;A8DPF0;O63147;Q33620;Q7YM64;D2CN03;P92468;O63185;Q9TI00;Q8HDA1;O20289;Q36657;Q8WKU6	1195	27	CID	C6(Carbamidomethyl)	63.44	0.00148926	0	1	55		1	1116.62	3.71552	8/82	pps_pisum_OE_trypsin_rep3.mgf
	High	VALEAcVKAR	P36484;Q32800;Q9TJY5;Q8MAK5;Q32816;O63121;P94086;Q33514;P93976;P94068;Q9TKH0;Q33496;Q33268;Q8HUZ7;Q36683;A8DPF0;O63147;Q33620;Q7YM64;D2CN03;P92468;O63185;Q9TI00;Q8HDA1;O20289;Q36657;Q8WKU6	1195	27	CID	C6(Carbamidomethyl)	63.06	0.00141736	0	1	54		1	1116.67	47.5891	14/82	pps_pisum_OE_trypsin_rep3.mgf
	Low	YGRPLLGxTIKPK	Q9TJY5;Q9GDQ2;O46919	6	3	CID	X8(C), X8(Carbamidomethyl)	46.62	0.0797064		9	55		1	1502.84	-7.19888	9/120	pps_pisum_OE_trypsin_rep3.mgf
	Low	GGLDFTKDDENVNSQPFMR	P36484;Q32800;Q9TJY5;Q8MAK5;Q32816;O63121;P94086;P93976;P94068;Q33496;Q8HUZ7;Q36683;A8DPF0;O63147;Q33620;Q7YM64;D2CN03;P92468;Q9TI00;Q8HDA1;O20289;Q36657;B7P0F0;Q36637;Q37357;A5X4I1;Q9GDQ2;Q1A5W2;Q8HT77;Q9TLI7;P94074;Q33323;A5X4L3;E5KUU8;Q8HUY5;Q37269;Q8MAK2;A7VJY7;Q95B00;Q8HVG8;Q6YLP8;Q6SSI3;Q3MKL9;P28413;P04717;Q31870;Q8MAT5;Q71N72;Q6JXR8;B0YGQ4;B2BY81;D1KWX9;Q8MG96;O47068;Q9MUG3;Q9MV63;Q4VIC7;…	21763	175	CID		22.84	18.5467		4	55	30	1	2169.98	-2.47527	7/193	pps_pisum_OE_trypsin_rep3.mgf
	Low	GHYLNATAGTcEEMIKR	P36484;Q9TJY5;Q32816;Q33268;Q8HUZ7;Q36683;D2CN03;O63185;Q9TI00;Q8HDA1;O20289;Q8WKU6;B7P0F0;Q36637;Q37357;Q9GDQ2;Q8HT77;Q33323;A5X4L3;Q6LA00;E5KUU8;Q8HUY5;Q37269;Q8MCX9;Q8HVG8;Q3MKL9;Q31870;Q36650;Q4VI97;Q9MV63;Q4VIC7;A4GE24;D5FUM3;D6MYJ0;Q8MEB1;Q4VIC2;Q8MFT9;Q3ZU78;D6MYK4;Q33198;O98900;P94095;Q8MG08;Q6VW25;A4V8H9;Q33051;Q9MRX0;Q8HVI7;Q8WHH7;Q37279;Q6BCJ1;Q71N56;C0J9T2;C3KER2;Q9TLI9;Q8MAN3;Q8HUX6;…	7038	91	CID	C11(Carbamidomethyl)	16.92	55.712		9	54	32	1	1950.89	-14.878	7/168	pps_pisum_OE_trypsin_rep3.mgf
Q8MAK5	16.04	8	6	455	50.5525	6.91748	148.955	Ribulose-1,5-bisphosphate carboxylase/oxygenase large subunit (Fragment) OS=Tridynamia megalantha GN=rbcL PE=3 SV=1 - [Q8MAK5_9ASTE]
	Confidence Icon	Sequence	Protein Accessions	# Proteins	# Protein Groups	Activation Type	Modifications	IonScore	Exp Value	Δ Score	Rank	Identity High	Homology Threshold	Charge	m/z [Da]	ΔM [ppm]	Ions Matched	Spectrum File
	High	TFQGPPHGIQVER	Q32800;Q9TJY5;Q8MAK5;O63121;P94086;Q33514;P93976;P94068;Q9TKH0;Q33496;Q33268;Q8HUZ7;Q36683;A8DPF0;O63147;Q7YM64;D2CN03;P92468;O63185;Q9TI00;O20289;Q36657;Q8WKU6;Q37357;A5X4I1;Q9GDQ2;Q1A5W2;Q8HT77;Q9TLI7;P94074;Q33323;A5X4L3;Q6LA00;E5KUU8;P28413;P04717;Q31870;Q8MAT5;Q36650;Q71N72;Q6JXR8;Q4VI97;B0YGQ4;B2BY81;D1KWX9;Q9BB40;Q8MG96;O47068;Q9MUG3;Q9MV63;Q4VIC7;A4F4H5;A4GE24;C0J9S0;C0LL66;C7A5Z3;C7AQR7;…	19129	163	CID		118.95	5.03206e-09		5	55		1	1465.77	10.8451	12/139	pps_pisum_OE_trypsin_rep3.mgf
	High	VALEAcVKAR	P36484;Q32800;Q9TJY5;Q8MAK5;Q32816;O63121;P94086;Q33514;P93976;P94068;Q9TKH0;Q33496;Q33268;Q8HUZ7;Q36683;A8DPF0;O63147;Q33620;Q7YM64;D2CN03;P92468;O63185;Q9TI00;Q8HDA1;O20289;Q36657;Q8WKU6	1195	27	CID	C6(Carbamidomethyl)	63.44	0.00148926	0	1	55		1	1116.62	3.71552	8/82	pps_pisum_OE_trypsin_rep3.mgf
	High	VALEAcVKAR	P36484;Q32800;Q9TJY5;Q8MAK5;Q32816;O63121;P94086;Q33514;P93976;P94068;Q9TKH0;Q33496;Q33268;Q8HUZ7;Q36683;A8DPF0;O63147;Q33620;Q7YM64;D2CN03;P92468;O63185;Q9TI00;Q8HDA1;O20289;Q36657;Q8WKU6	1195	27	CID	C6(Carbamidomethyl)	63.06	0.00141736	0	1	54		1	1116.67	47.5891	14/82	pps_pisum_OE_trypsin_rep3.mgf
	Low	YGRPLLGcTIKPK	P36484;Q32800;Q8MAK5;Q32816;O63121;P94086;Q33514;P94068;Q9TKH0;Q33496;Q33268;Q8HUZ7;A8DPF0;O63147;Q33620;Q7YM64;D2CN03;P92468;O63185;Q9TI00;O20289;Q36657;Q8WKU6;Q36637;Q37357;A5X4I1;Q1A5W2;Q8HT77;Q9TLI7;P94074;Q33323;A5X4L3;Q6LA00;E5KUU8;Q37269;Q8MAK2;Q95B00;Q8HVG8;B5U0R6;Q3MKL9;P28413;P04717;Q31870;Q36650;Q71N72;Q6JXR8;Q4VI97;B2BY81;D1KWX9;Q9BB40;Q8MG96;O47068;Q9MUG3;Q4VIC7;A4F4H5;A4GE24;C0J9S0;…	22107	162	CID	C8(Carbamidomethyl)	46.62	0.0797064		4	55		1	1502.84	-7.19888	9/120	pps_pisum_OE_trypsin_rep3.mgf
	Low	AVYEcLR	P36484;Q8MAK5;Q32816;O63121;P94086;Q33514;P93976;P94068;Q33496;Q36683;A8DPF0;O63147;Q33620;D2CN03;P92468;O63185;Q9TI00;Q8HDA1;O20289;Q36657;Q8WKU6;B7P0F0;Q36637;Q37357;A5X4I1;Q9GDQ2;Q1A5W2;Q8HT77;P94074;Q33323;A5X4L3;E5KUU8;Q8HUY5;Q37269;Q8MAK2;Q95B00;Q6YLP8;Q3MKL9;P28413;P04717;Q8MAT5;Q36650;Q71N72;Q6JXR8;Q4VI97;B0YGQ4;B2BY81;D1KWX9;Q9BB40;Q8MG96;O47068;Q9MUG3;Q4VIC7;A4F4H5;A4GE24;C0LL66;C7A5Z3;…	20964	164	CID	C5(Carbamidomethyl)	31.62	1.98869	0	1	54	34	1	910.457	13.1854	9/51	pps_pisum_OE_trypsin_rep3.mgf
	Low	EITLGFVDLxR	Q8MAK5;D5FUM3	3	2	CID	X10(I)	26.15	5.68142		5	53	39	1	1275.76	21.1786	6/97	pps_pisum_OE_trypsin_rep3.mgf
	Low	EITLGFVDLxR	Q8MAK5;D5FUM3	3	2	CID	X10(L)	26.15	5.68142		7	53	39	1	1275.76	21.1786	6/97	pps_pisum_OE_trypsin_rep3.mgf
	Low	GGLDFTKDDENVNSQPFMR	P36484;Q32800;Q9TJY5;Q8MAK5;Q32816;O63121;P94086;P93976;P94068;Q33496;Q8HUZ7;Q36683;A8DPF0;O63147;Q33620;Q7YM64;D2CN03;P92468;Q9TI00;Q8HDA1;O20289;Q36657;B7P0F0;Q36637;Q37357;A5X4I1;Q9GDQ2;Q1A5W2;Q8HT77;Q9TLI7;P94074;Q33323;A5X4L3;E5KUU8;Q8HUY5;Q37269;Q8MAK2;A7VJY7;Q95B00;Q8HVG8;Q6YLP8;Q6SSI3;Q3MKL9;P28413;P04717;Q31870;Q8MAT5;Q71N72;Q6JXR8;B0YGQ4;B2BY81;D1KWX9;Q8MG96;O47068;Q9MUG3;Q9MV63;Q4VIC7;…	21763	175	CID		22.84	18.5467		4	55	30	1	2169.98	-2.47527	7/193	pps_pisum_OE_trypsin_rep3.mgf
P94086	14.71	7	6	469	51.7617	6.75635	148.955	Ribulose-1,5-bisphosphate carboxylase (Fragment) OS=Myrmecodia platyrea GN=rbcL PE=3 SV=1 - [P94086_9GENT]
	Confidence Icon	Sequence	Protein Accessions	# Proteins	# Protein Groups	Activation Type	Modifications	IonScore	Exp Value	Δ Score	Rank	Identity High	Homology Threshold	Charge	m/z [Da]	ΔM [ppm]	Ions Matched	Spectrum File
	High	TFQGPPHGIQVER	Q32800;Q9TJY5;Q8MAK5;O63121;P94086;Q33514;P93976;P94068;Q9TKH0;Q33496;Q33268;Q8HUZ7;Q36683;A8DPF0;O63147;Q7YM64;D2CN03;P92468;O63185;Q9TI00;O20289;Q36657;Q8WKU6;Q37357;A5X4I1;Q9GDQ2;Q1A5W2;Q8HT77;Q9TLI7;P94074;Q33323;A5X4L3;Q6LA00;E5KUU8;P28413;P04717;Q31870;Q8MAT5;Q36650;Q71N72;Q6JXR8;Q4VI97;B0YGQ4;B2BY81;D1KWX9;Q9BB40;Q8MG96;O47068;Q9MUG3;Q9MV63;Q4VIC7;A4F4H5;A4GE24;C0J9S0;C0LL66;C7A5Z3;C7AQR7;…	19129	163	CID		118.95	5.03206e-09		5	55		1	1465.77	10.8451	12/139	pps_pisum_OE_trypsin_rep3.mgf
	High	VALEAcVKAR	P36484;Q32800;Q9TJY5;Q8MAK5;Q32816;O63121;P94086;Q33514;P93976;P94068;Q9TKH0;Q33496;Q33268;Q8HUZ7;Q36683;A8DPF0;O63147;Q33620;Q7YM64;D2CN03;P92468;O63185;Q9TI00;Q8HDA1;O20289;Q36657;Q8WKU6	1195	27	CID	C6(Carbamidomethyl)	63.44	0.00148926	0	1	55		1	1116.62	3.71552	8/82	pps_pisum_OE_trypsin_rep3.mgf
	High	VALEAcVKAR	P36484;Q32800;Q9TJY5;Q8MAK5;Q32816;O63121;P94086;Q33514;P93976;P94068;Q9TKH0;Q33496;Q33268;Q8HUZ7;Q36683;A8DPF0;O63147;Q33620;Q7YM64;D2CN03;P92468;O63185;Q9TI00;Q8HDA1;O20289;Q36657;Q8WKU6	1195	27	CID	C6(Carbamidomethyl)	63.06	0.00141736	0	1	54		1	1116.67	47.5891	14/82	pps_pisum_OE_trypsin_rep3.mgf
	Low	YGRPLLGcTIKPK	P36484;Q32800;Q8MAK5;Q32816;O63121;P94086;Q33514;P94068;Q9TKH0;Q33496;Q33268;Q8HUZ7;A8DPF0;O63147;Q33620;Q7YM64;D2CN03;P92468;O63185;Q9TI00;O20289;Q36657;Q8WKU6;Q36637;Q37357;A5X4I1;Q1A5W2;Q8HT77;Q9TLI7;P94074;Q33323;A5X4L3;Q6LA00;E5KUU8;Q37269;Q8MAK2;Q95B00;Q8HVG8;B5U0R6;Q3MKL9;P28413;P04717;Q31870;Q36650;Q71N72;Q6JXR8;Q4VI97;B2BY81;D1KWX9;Q9BB40;Q8MG96;O47068;Q9MUG3;Q4VIC7;A4F4H5;A4GE24;C0J9S0;…	22107	162	CID	C8(Carbamidomethyl)	46.62	0.0797064		4	55		1	1502.84	-7.19888	9/120	pps_pisum_OE_trypsin_rep3.mgf
	Low	AVYEcLR	P36484;Q8MAK5;Q32816;O63121;P94086;Q33514;P93976;P94068;Q33496;Q36683;A8DPF0;O63147;Q33620;D2CN03;P92468;O63185;Q9TI00;Q8HDA1;O20289;Q36657;Q8WKU6;B7P0F0;Q36637;Q37357;A5X4I1;Q9GDQ2;Q1A5W2;Q8HT77;P94074;Q33323;A5X4L3;E5KUU8;Q8HUY5;Q37269;Q8MAK2;Q95B00;Q6YLP8;Q3MKL9;P28413;P04717;Q8MAT5;Q36650;Q71N72;Q6JXR8;Q4VI97;B0YGQ4;B2BY81;D1KWX9;Q9BB40;Q8MG96;O47068;Q9MUG3;Q4VIC7;A4F4H5;A4GE24;C0LL66;C7A5Z3;…	20964	164	CID	C5(Carbamidomethyl)	31.62	1.98869	0	1	54	34	1	910.457	13.1854	9/51	pps_pisum_OE_trypsin_rep3.mgf
	Low	xPIAYVK	P94086	1	1	CID	X1(Y)	25.85	8.5462		9	55	46	1	853.494	13.7772	8/56	pps_pisum_OE_trypsin_rep3.mgf
	Low	GGLDFTKDDENVNSQPFMR	P36484;Q32800;Q9TJY5;Q8MAK5;Q32816;O63121;P94086;P93976;P94068;Q33496;Q8HUZ7;Q36683;A8DPF0;O63147;Q33620;Q7YM64;D2CN03;P92468;Q9TI00;Q8HDA1;O20289;Q36657;B7P0F0;Q36637;Q37357;A5X4I1;Q9GDQ2;Q1A5W2;Q8HT77;Q9TLI7;P94074;Q33323;A5X4L3;E5KUU8;Q8HUY5;Q37269;Q8MAK2;A7VJY7;Q95B00;Q8HVG8;Q6YLP8;Q6SSI3;Q3MKL9;P28413;P04717;Q31870;Q8MAT5;Q71N72;Q6JXR8;B0YGQ4;B2BY81;D1KWX9;Q8MG96;O47068;Q9MUG3;Q9MV63;Q4VIC7;…	21763	175	CID		22.84	18.5467		4	55	30	1	2169.98	-2.47527	7/193	pps_pisum_OE_trypsin_rep3.mgf
Q33514	13.22	6	5	469	51.8712	6.80029	148.955	Ribulose-1,5-bisphosphate carboxylase (Fragment) OS=Hydnophytum formicarum GN=rbcL PE=3 SV=1 - [Q33514_HYDFO]
	Confidence Icon	Sequence	Protein Accessions	# Proteins	# Protein Groups	Activation Type	Modifications	IonScore	Exp Value	Δ Score	Rank	Identity High	Homology Threshold	Charge	m/z [Da]	ΔM [ppm]	Ions Matched	Spectrum File
	High	TFQGPPHGIQVER	Q32800;Q9TJY5;Q8MAK5;O63121;P94086;Q33514;P93976;P94068;Q9TKH0;Q33496;Q33268;Q8HUZ7;Q36683;A8DPF0;O63147;Q7YM64;D2CN03;P92468;O63185;Q9TI00;O20289;Q36657;Q8WKU6;Q37357;A5X4I1;Q9GDQ2;Q1A5W2;Q8HT77;Q9TLI7;P94074;Q33323;A5X4L3;Q6LA00;E5KUU8;P28413;P04717;Q31870;Q8MAT5;Q36650;Q71N72;Q6JXR8;Q4VI97;B0YGQ4;B2BY81;D1KWX9;Q9BB40;Q8MG96;O47068;Q9MUG3;Q9MV63;Q4VIC7;A4F4H5;A4GE24;C0J9S0;C0LL66;C7A5Z3;C7AQR7;…	19129	163	CID		118.95	5.03206e-09		5	55		1	1465.77	10.8451	12/139	pps_pisum_OE_trypsin_rep3.mgf
	High	VALEAcVKAR	P36484;Q32800;Q9TJY5;Q8MAK5;Q32816;O63121;P94086;Q33514;P93976;P94068;Q9TKH0;Q33496;Q33268;Q8HUZ7;Q36683;A8DPF0;O63147;Q33620;Q7YM64;D2CN03;P92468;O63185;Q9TI00;Q8HDA1;O20289;Q36657;Q8WKU6	1195	27	CID	C6(Carbamidomethyl)	63.44	0.00148926	0	1	55		1	1116.62	3.71552	8/82	pps_pisum_OE_trypsin_rep3.mgf
	High	VALEAcVKAR	P36484;Q32800;Q9TJY5;Q8MAK5;Q32816;O63121;P94086;Q33514;P93976;P94068;Q9TKH0;Q33496;Q33268;Q8HUZ7;Q36683;A8DPF0;O63147;Q33620;Q7YM64;D2CN03;P92468;O63185;Q9TI00;Q8HDA1;O20289;Q36657;Q8WKU6	1195	27	CID	C6(Carbamidomethyl)	63.06	0.00141736	0	1	54		1	1116.67	47.5891	14/82	pps_pisum_OE_trypsin_rep3.mgf
	Low	YGRPLLGcTIKPK	P36484;Q32800;Q8MAK5;Q32816;O63121;P94086;Q33514;P94068;Q9TKH0;Q33496;Q33268;Q8HUZ7;A8DPF0;O63147;Q33620;Q7YM64;D2CN03;P92468;O63185;Q9TI00;O20289;Q36657;Q8WKU6;Q36637;Q37357;A5X4I1;Q1A5W2;Q8HT77;Q9TLI7;P94074;Q33323;A5X4L3;Q6LA00;E5KUU8;Q37269;Q8MAK2;Q95B00;Q8HVG8;B5U0R6;Q3MKL9;P28413;P04717;Q31870;Q36650;Q71N72;Q6JXR8;Q4VI97;B2BY81;D1KWX9;Q9BB40;Q8MG96;O47068;Q9MUG3;Q4VIC7;A4F4H5;A4GE24;C0J9S0;…	22107	162	CID	C8(Carbamidomethyl)	46.62	0.0797064		4	55		1	1502.84	-7.19888	9/120	pps_pisum_OE_trypsin_rep3.mgf
	Low	AVYEcLR	P36484;Q8MAK5;Q32816;O63121;P94086;Q33514;P93976;P94068;Q33496;Q36683;A8DPF0;O63147;Q33620;D2CN03;P92468;O63185;Q9TI00;Q8HDA1;O20289;Q36657;Q8WKU6;B7P0F0;Q36637;Q37357;A5X4I1;Q9GDQ2;Q1A5W2;Q8HT77;P94074;Q33323;A5X4L3;E5KUU8;Q8HUY5;Q37269;Q8MAK2;Q95B00;Q6YLP8;Q3MKL9;P28413;P04717;Q8MAT5;Q36650;Q71N72;Q6JXR8;Q4VI97;B0YGQ4;B2BY81;D1KWX9;Q9BB40;Q8MG96;O47068;Q9MUG3;Q4VIC7;A4F4H5;A4GE24;C0LL66;C7A5Z3;…	20964	164	CID	C5(Carbamidomethyl)	31.62	1.98869	0	1	54	34	1	910.457	13.1854	9/51	pps_pisum_OE_trypsin_rep3.mgf
	Low	GGLDFTKDDENVNSQPFxR	Q33514;B8Q414	7	2	CID	X18(M)	22.84	18.5467		5	55	30	1	2169.98	-2.47527	7/193	pps_pisum_OE_trypsin_rep3.mgf
P93976	16.7	7	6	473	52.5202	6.94678	148.955	Ribulose-1,5-bisphosphate carboxylase, large subunit (Fragment) OS=Didymosalpinx norae GN=rbcL PE=3 SV=1 - [P93976_9GENT]
	Confidence Icon	Sequence	Protein Accessions	# Proteins	# Protein Groups	Activation Type	Modifications	IonScore	Exp Value	Δ Score	Rank	Identity High	Homology Threshold	Charge	m/z [Da]	ΔM [ppm]	Ions Matched	Spectrum File
	High	TFQGPPHGIQVER	Q32800;Q9TJY5;Q8MAK5;O63121;P94086;Q33514;P93976;P94068;Q9TKH0;Q33496;Q33268;Q8HUZ7;Q36683;A8DPF0;O63147;Q7YM64;D2CN03;P92468;O63185;Q9TI00;O20289;Q36657;Q8WKU6;Q37357;A5X4I1;Q9GDQ2;Q1A5W2;Q8HT77;Q9TLI7;P94074;Q33323;A5X4L3;Q6LA00;E5KUU8;P28413;P04717;Q31870;Q8MAT5;Q36650;Q71N72;Q6JXR8;Q4VI97;B0YGQ4;B2BY81;D1KWX9;Q9BB40;Q8MG96;O47068;Q9MUG3;Q9MV63;Q4VIC7;A4F4H5;A4GE24;C0J9S0;C0LL66;C7A5Z3;C7AQR7;…	19129	163	CID		118.95	5.03206e-09		5	55		1	1465.77	10.8451	12/139	pps_pisum_OE_trypsin_rep3.mgf
	High	VALEAcVKAR	P36484;Q32800;Q9TJY5;Q8MAK5;Q32816;O63121;P94086;Q33514;P93976;P94068;Q9TKH0;Q33496;Q33268;Q8HUZ7;Q36683;A8DPF0;O63147;Q33620;Q7YM64;D2CN03;P92468;O63185;Q9TI00;Q8HDA1;O20289;Q36657;Q8WKU6	1195	27	CID	C6(Carbamidomethyl)	63.44	0.00148926	0	1	55		1	1116.62	3.71552	8/82	pps_pisum_OE_trypsin_rep3.mgf
	High	VALEAcVKAR	P36484;Q32800;Q9TJY5;Q8MAK5;Q32816;O63121;P94086;Q33514;P93976;P94068;Q9TKH0;Q33496;Q33268;Q8HUZ7;Q36683;A8DPF0;O63147;Q33620;Q7YM64;D2CN03;P92468;O63185;Q9TI00;Q8HDA1;O20289;Q36657;Q8WKU6	1195	27	CID	C6(Carbamidomethyl)	63.06	0.00141736	0	1	54		1	1116.67	47.5891	14/82	pps_pisum_OE_trypsin_rep3.mgf
	Low	YGRPLLxcTIKPK	P93976;Q36683;D6MYK4;Q95631;Q5VH02;Q33369	11	6	CID	X7(G), C8(Carbamidomethyl)	46.62	0.0797064		10	55		1	1502.84	-7.19888	9/120	pps_pisum_OE_trypsin_rep3.mgf
	Low	AVYEcLR	P36484;Q8MAK5;Q32816;O63121;P94086;Q33514;P93976;P94068;Q33496;Q36683;A8DPF0;O63147;Q33620;D2CN03;P92468;O63185;Q9TI00;Q8HDA1;O20289;Q36657;Q8WKU6;B7P0F0;Q36637;Q37357;A5X4I1;Q9GDQ2;Q1A5W2;Q8HT77;P94074;Q33323;A5X4L3;E5KUU8;Q8HUY5;Q37269;Q8MAK2;Q95B00;Q6YLP8;Q3MKL9;P28413;P04717;Q8MAT5;Q36650;Q71N72;Q6JXR8;Q4VI97;B0YGQ4;B2BY81;D1KWX9;Q9BB40;Q8MG96;O47068;Q9MUG3;Q4VIC7;A4F4H5;A4GE24;C0LL66;C7A5Z3;…	20964	164	CID	C5(Carbamidomethyl)	31.62	1.98869	0	1	54	34	1	910.457	13.1854	9/51	pps_pisum_OE_trypsin_rep3.mgf
	Low	GGLDFTKDDENVNSQPFMR	P36484;Q32800;Q9TJY5;Q8MAK5;Q32816;O63121;P94086;P93976;P94068;Q33496;Q8HUZ7;Q36683;A8DPF0;O63147;Q33620;Q7YM64;D2CN03;P92468;Q9TI00;Q8HDA1;O20289;Q36657;B7P0F0;Q36637;Q37357;A5X4I1;Q9GDQ2;Q1A5W2;Q8HT77;Q9TLI7;P94074;Q33323;A5X4L3;E5KUU8;Q8HUY5;Q37269;Q8MAK2;A7VJY7;Q95B00;Q8HVG8;Q6YLP8;Q6SSI3;Q3MKL9;P28413;P04717;Q31870;Q8MAT5;Q71N72;Q6JXR8;B0YGQ4;B2BY81;D1KWX9;Q8MG96;O47068;Q9MUG3;Q9MV63;Q4VIC7;…	21763	175	CID		22.84	18.5467		4	55	30	1	2169.98	-2.47527	7/193	pps_pisum_OE_trypsin_rep3.mgf
	Low	GHYLNATAGTcEEMIxR	P93976;A4F4H5;Q539X0;Q6PZA1;Q9GG56	6	5	CID	C11(Carbamidomethyl), X16(K)	16.92	55.712		10	54	32	1	1950.89	-14.878	7/168	pps_pisum_OE_trypsin_rep3.mgf
P94068	16.2	7	6	469	52.0948	6.68311	148.955	Ribulose-1,5-bisphosphate carboxylase, large subunit (Fragment) OS=Opercularia vaginata GN=rbcL PE=3 SV=1 - [P94068_9GENT]
	Confidence Icon	Sequence	Protein Accessions	# Proteins	# Protein Groups	Activation Type	Modifications	IonScore	Exp Value	Δ Score	Rank	Identity High	Homology Threshold	Charge	m/z [Da]	ΔM [ppm]	Ions Matched	Spectrum File
	High	TFQGPPHGIQVER	Q32800;Q9TJY5;Q8MAK5;O63121;P94086;Q33514;P93976;P94068;Q9TKH0;Q33496;Q33268;Q8HUZ7;Q36683;A8DPF0;O63147;Q7YM64;D2CN03;P92468;O63185;Q9TI00;O20289;Q36657;Q8WKU6;Q37357;A5X4I1;Q9GDQ2;Q1A5W2;Q8HT77;Q9TLI7;P94074;Q33323;A5X4L3;Q6LA00;E5KUU8;P28413;P04717;Q31870;Q8MAT5;Q36650;Q71N72;Q6JXR8;Q4VI97;B0YGQ4;B2BY81;D1KWX9;Q9BB40;Q8MG96;O47068;Q9MUG3;Q9MV63;Q4VIC7;A4F4H5;A4GE24;C0J9S0;C0LL66;C7A5Z3;C7AQR7;…	19129	163	CID		118.95	5.03206e-09		5	55		1	1465.77	10.8451	12/139	pps_pisum_OE_trypsin_rep3.mgf
	High	VALEAcVKAR	P36484;Q32800;Q9TJY5;Q8MAK5;Q32816;O63121;P94086;Q33514;P93976;P94068;Q9TKH0;Q33496;Q33268;Q8HUZ7;Q36683;A8DPF0;O63147;Q33620;Q7YM64;D2CN03;P92468;O63185;Q9TI00;Q8HDA1;O20289;Q36657;Q8WKU6	1195	27	CID	C6(Carbamidomethyl)	63.44	0.00148926	0	1	55		1	1116.62	3.71552	8/82	pps_pisum_OE_trypsin_rep3.mgf
	High	VALEAcVKAR	P36484;Q32800;Q9TJY5;Q8MAK5;Q32816;O63121;P94086;Q33514;P93976;P94068;Q9TKH0;Q33496;Q33268;Q8HUZ7;Q36683;A8DPF0;O63147;Q33620;Q7YM64;D2CN03;P92468;O63185;Q9TI00;Q8HDA1;O20289;Q36657;Q8WKU6	1195	27	CID	C6(Carbamidomethyl)	63.06	0.00141736	0	1	54		1	1116.67	47.5891	14/82	pps_pisum_OE_trypsin_rep3.mgf
	Low	YGRPLLGcTIKPK	P36484;Q32800;Q8MAK5;Q32816;O63121;P94086;Q33514;P94068;Q9TKH0;Q33496;Q33268;Q8HUZ7;A8DPF0;O63147;Q33620;Q7YM64;D2CN03;P92468;O63185;Q9TI00;O20289;Q36657;Q8WKU6;Q36637;Q37357;A5X4I1;Q1A5W2;Q8HT77;Q9TLI7;P94074;Q33323;A5X4L3;Q6LA00;E5KUU8;Q37269;Q8MAK2;Q95B00;Q8HVG8;B5U0R6;Q3MKL9;P28413;P04717;Q31870;Q36650;Q71N72;Q6JXR8;Q4VI97;B2BY81;D1KWX9;Q9BB40;Q8MG96;O47068;Q9MUG3;Q4VIC7;A4F4H5;A4GE24;C0J9S0;…	22107	162	CID	C8(Carbamidomethyl)	46.62	0.0797064		4	55		1	1502.84	-7.19888	9/120	pps_pisum_OE_trypsin_rep3.mgf
[truncated: 2,552 more rows]
